# Supplementary material for: A Single‐Cell Atlas of Crab Ovary Provides New Insights Into Oogenesis in Crustaceans
Source: Adv Sci (Weinh). 2024 Nov 18;12(2):2409688. doi: 10.1002/advs.202409688 (PMC11727118; doi:10.1002/advs.202409688)
Supplement: Supplementary file 2 — Supplemental Data 2 [file ADVS-12-2409688-s005.xlsx]

## Sheet: Expression levels of all genes 
Expression levels of all genes of germ cells, somatic cells and three types of follicle cells
GeneID	GeneName	Somatic cell	Germ cell	Follicle cell (pre-migration)	Follicle cell (post-migration)	Follicle cell (migration)	Symbol	Description	KEGG_A_class	KEGG_B_class	Pathway	K_ID	GO Component	GO Function	GO Process
CAFS_SP_G_113143_path1	CAFS_SP_G_113143_path1	1.35126	1.83137	1.04585	2.35619	2.08983	CAFS_SP_G_113143_path1	-	-	-	-	-	-	-	-
CAFS_SP_G_113144_path1	CAFS_SP_G_113144_path1	0.368323	0.332927	0.351891	0.410651	0.388602	CAFS_SP_G_113144_path1	-	-	-	-	-	-	-	-
loci000002	loci000002	1.11359	1.61192	0.757525	0.712841	0.768727	loci000002	XP_021938196.1 RING finger and transmembrane domain-containing protein 2 [Zootermopsis nevadensis]	-	-	-	-	GO:0000109//nucleotide-excision repair complex;GO:0005675//holo TFIIH complex;GO:0005680//anaphase-promoting complex	GO:0004693//cyclin-dependent protein serine/threonine kinase activity;GO:0008270//zinc ion binding;GO:0046872//metal ion binding;GO:0061630//ubiquitin protein ligase activity;GO:0097602//cullin family protein binding	GO:0006289//nucleotide-excision repair;GO:0006352//DNA-templated transcription, initiation;GO:0031145//anaphase-promoting complex-dependent proteasomal ubiquitin-dependent protein catabolic process
CAFS_SP_G_58173_path1	CAFS_SP_G_58173_path1	0.0023447	0.0268043	0.00900832	0.0109403	0	CAFS_SP_G_58173_path1	ROT68311.1 putative uncharacterized protein C1orf87-like, partial [Penaeus vannamei]	-	-	-	-	-	-	-
CAFS_SP_G_58175_path1	CAFS_SP_G_58175_path1	0.00342094	0.00558109	0.00353239	0.00793047	0.00167859	CAFS_SP_G_58175_path1	-	-	-	-	-	-	-	-
CAFS_SP_G_58180_path1	CAFS_SP_G_58180_path1	0.290828	0.794442	0.362398	0.673913	0.529783	CAFS_SP_G_58180_path1	-	-	-	-	-	-	-	-
CAFS_SP_G_58190_path1	CAFS_SP_G_58190_path1	0.0719181	0.0925616	2.40383	0.727962	1.25599	CAFS_SP_G_58190_path1	XP_027208402.1 scavenger receptor class B member 1-like [Penaeus vannamei]	Cellular Processes	Transport and catabolism	ko04142//Lysosome	K12384	GO:0000323//lytic vacuole;GO:0005575//cellular_component;GO:0005622//intracellular;GO:0005623//cell;GO:0005737//cytoplasm;GO:0005739//mitochondrion;GO:0005764//lysosome;GO:0005773//vacuole;GO:0005783//endoplasmic reticulum;GO:0005794//Golgi apparatus;GO:0005886//plasma membrane;GO:0005887//integral component of plasma membrane;GO:0005901//caveola;GO:0005903//brush border;GO:0009897//external side…	GO:0001540//beta-amyloid binding;GO:0003674//molecular_function;GO:0005041//low-density lipoprotein receptor activity;GO:0005044//scavenger receptor activity;GO:0005102//receptor binding;GO:0005488//binding;GO:0005504//fatty acid binding;GO:0005515//protein binding;GO:0008035//high-density lipoprotein particle binding;GO:0008289//lipid binding;GO:0008329//signaling pattern recognition receptor ac…	GO:0000122//negative regulation of transcription from RNA polymerase II promoter;GO:0001101//response to acid chemical;GO:0001505//regulation of neurotransmitter levels;GO:0001676//long-chain fatty acid metabolic process;GO:0001775//cell activation;GO:0001816//cytokine production;GO:0001817//regulation of cytokine production;GO:0001819//positive regulation of cytokine production;GO:0001932//regul…
CAFS_SP_G_58217_path1	CAFS_SP_G_58217_path1	0.0105486	0.0480926	0.0137697	0	0.0217835	CAFS_SP_G_58217_path1	XP_027208361.1 sodium- and chloride-dependent GABA transporter 1-like [Penaeus vannamei]	Organismal Systems;Organismal Systems	Nervous system;Nervous system	ko04721//Synaptic vesicle cycle;ko04727//GABAergic synapse	K05034;K05034	GO:0005575//cellular_component;GO:0005623//cell;GO:0005886//plasma membrane;GO:0005887//integral component of plasma membrane;GO:0009986//cell surface;GO:0016020//membrane;GO:0016021//integral component of membrane;GO:0030424//axon;GO:0031224//intrinsic component of membrane;GO:0031226//intrinsic component of plasma membrane;GO:0036477//somatodendritic compartment;GO:0042995//cell projection;GO:0…	GO:0003674//molecular_function;GO:0005215//transporter activity;GO:0005283//sodium:amino acid symporter activity;GO:0005326//neurotransmitter transporter activity;GO:0005328//neurotransmitter:sodium symporter activity;GO:0005332//gamma-aminobutyric acid:sodium symporter activity;GO:0005342//organic acid transmembrane transporter activity;GO:0005343//organic acid:sodium symporter activity;GO:00054…	GO:0003008//system process;GO:0003333//amino acid transmembrane transport;GO:0006810//transport;GO:0006811//ion transport;GO:0006812//cation transport;GO:0006814//sodium ion transport;GO:0006820//anion transport;GO:0006836//neurotransmitter transport;GO:0006865//amino acid transport;GO:0007154//cell communication;GO:0007267//cell-cell signaling;GO:0007268//synaptic transmission;GO:0007610//behavi…
CAFS_SP_G_58235_path1	CAFS_SP_G_58235_path1	0.377391	1.95355	0.482796	0.367084	1.26227	CAFS_SP_G_58235_path1	ROT78710.1 putative nucleolar protein 58-like [Penaeus vannamei]	Metabolism;Metabolism	Global and overview maps;Amino acid metabolism	ko01100//Metabolic pathways;ko00330//Arginine and proline metabolism	K00472;K00472	GO:0005783//endoplasmic reticulum	GO:0004656//procollagen-proline 4-dioxygenase activity;GO:0016702//oxidoreductase activity, acting on single donors with incorporation of molecular oxygen, incorporation of two atoms of oxygen	GO:0055114//oxidation-reduction process
CAFS_SP_G_58239_path1	CAFS_SP_G_58239_path1	0.209858	0.463338	0.175484	0.159298	0.617988	CAFS_SP_G_58239_path1	-	-	-	-	-	-	-	-
CAFS_SP_G_58243_path1	CAFS_SP_G_58243_path1	0.0113229	0.0900874	0.0281568	0.00605081	0.078295	CAFS_SP_G_58243_path1	-	-	-	-	-	-	-	-
CAFS_SP_G_58227_path1	CAFS_SP_G_58227_path1	0	0.000233912	0	0	0	CAFS_SP_G_58227_path1	-	-	-	-	-	-	GO:0000166//nucleotide binding;GO:0003676//nucleic acid binding;GO:0004812//aminoacyl-tRNA ligase activity;GO:0005524//ATP binding;GO:0008270//zinc ion binding	GO:0006418//tRNA aminoacylation for protein translation
CAFS_SP_G_58232_path1	CAFS_SP_G_58232_path1	0	0.00406594	0.00188962	0	0.00870663	CAFS_SP_G_58232_path1	-	-	-	-	-	-	-	-
CAFS_SP_G_58292_path1	CAFS_SP_G_58292_path1	0.439427	1.19531	0.474399	0.64713	0.516735	CAFS_SP_G_58292_path1	XP_027206492.1 phosphatidylinositol 5-phosphate 4-kinase type-2 alpha-like [Penaeus vannamei]	Metabolism;Cellular Processes;Environmental Information Processing;Metabolism	Global and overview maps;Cell motility;Signal transduction;Carbohydrate metabolism	ko01100//Metabolic pathways;ko04810//Regulation of actin cytoskeleton;ko04070//Phosphatidylinositol signaling system;ko00562//Inositol phosphate metabolism	K00920;K00920;K00920;K00920	GO:0005575//cellular_component;GO:0005622//intracellular;GO:0005623//cell;GO:0005737//cytoplasm;GO:0005768//endosome;GO:0005769//early endosome;GO:0005886//plasma membrane;GO:0012505//endomembrane system;GO:0016020//membrane;GO:0031410//cytoplasmic vesicle;GO:0031982//vesicle;GO:0043226//organelle;GO:0043227//membrane-bounded organelle;GO:0043229//intracellular organelle;GO:0044424//intracellular…	GO:0000166//nucleotide binding;GO:0003674//molecular_function;GO:0003824//catalytic activity;GO:0005488//binding;GO:0005524//ATP binding;GO:0008144//drug binding;GO:0008804//carbamate kinase activity;GO:0016301//kinase activity;GO:0016307//phosphatidylinositol phosphate kinase activity;GO:0016308//1-phosphatidylinositol-4-phosphate 5-kinase activity;GO:0016309//1-phosphatidylinositol-5-phosphate …	GO:0001558//regulation of cell growth;GO:0006520//cellular amino acid metabolic process;GO:0006629//lipid metabolic process;GO:0006644//phospholipid metabolic process;GO:0006650//glycerophospholipid metabolic process;GO:0006793//phosphorus metabolic process;GO:0006796//phosphate-containing compound metabolic process;GO:0008150//biological_process;GO:0008152//metabolic process;GO:0009966//regulati…
CAFS_SP_G_58297_path1	CAFS_SP_G_58297_path1	0.0217649	0.0677563	0.029089	0.0250634	0.0286853	CAFS_SP_G_58297_path1	-	-	-	-	-	-	-	-
SpO_Gene000012	SpO_Gene000012	1.06126	0.252375	0.293627	0.282126	0.855909	SpO_Gene000012	-	-	-	-	-	-	-	-
CAFS_SP_G_150124_path1	CAFS_SP_G_150124_path1	0.000908005	0.0124785	0.039346	0.0568587	0.00339849	CAFS_SP_G_150124_path1	-	-	-	-	-	-	-	-
CAFS_SP_G_116588_path1	CAFS_SP_G_116588_path1	0.000511923	0	0	0	0	CAFS_SP_G_116588_path1	ROT64574.1 hypothetical protein C7M84_017480 [Penaeus vannamei]	-	-	-	-	-	-	-
CAFS_SP_G_101896_path1	CAFS_SP_G_101896_path1	0.000275241	0.00396003	0	0	0	CAFS_SP_G_101896_path1	-	-	-	-	-	-	-	-
CAFS_SP_G_130331_path1	CAFS_SP_G_130331_path1	0.000110995	0.000368859	0	0	0	CAFS_SP_G_130331_path1	EYB81098.1 hypothetical protein Y032_0392g572 [Ancylostoma ceylanicum]	-	-	-	-	-	-	-
CAFS_SP_G_136431_path1	CAFS_SP_G_136431_path1	0	0	0	0	0	CAFS_SP_G_136431_path1	XP_033096610.1 craniofacial development protein 2-like, partial [Anneissia japonica]	-	-	-	-	GO:0005737//cytoplasm	GO:0000287//magnesium ion binding;GO:0008253//5'-nucleotidase activity;GO:0008853//exodeoxyribonuclease III activity	GO:0006281//DNA repair
CAFS_SP_G_101884_path1	CAFS_SP_G_101884_path1	0.000731193	0.00198709	0	0	0	CAFS_SP_G_101884_path1	KAF0305467.1 Transposon Tf2-6 polyprotein [Amphibalanus amphitrite]	-	-	-	-	-	GO:0003676//nucleic acid binding;GO:0008270//zinc ion binding	-
CAFS_SP_G_117987_path1	CAFS_SP_G_117987_path1	0.000425828	0.00412543	0.00220899	0	0.00145611	CAFS_SP_G_117987_path1	-	-	-	-	-	-	-	-
CAFS_SP_G_117796_path1	CAFS_SP_G_117796_path1	0.00333912	0.00128335	0.00861224	0.00647214	0.00840313	CAFS_SP_G_117796_path1	XP_012946990.1 PREDICTED: craniofacial development protein 2-like [Aplysia californica]	-	-	-	-	-	GO:0008853//exodeoxyribonuclease III activity	GO:0006281//DNA repair
CAFS_SP_G_138130_path1	CAFS_SP_G_138130_path1	0.000353836	0.000896453	0	0	0	CAFS_SP_G_138130_path1	VZI21188.1 unnamed protein product [Sparganum proliferum]	-	-	-	-	-	-	GO:0015074//DNA integration
CAFS_SP_G_117914_path1	CAFS_SP_G_117914_path1	0	0	0	0	0	CAFS_SP_G_117914_path1	PIK53570.1 putative RNA-directed DNA polymerase from mobile element jockey-like, partial [Apostichopus japonicus]	-	-	-	-	-	GO:0008853//exodeoxyribonuclease III activity	GO:0006281//DNA repair
CAFS_SP_G_117916_path1	CAFS_SP_G_117916_path1	0.00833867	0.0383652	0.00703522	0	0	CAFS_SP_G_117916_path1	-	-	-	-	-	-	-	-
CAFS_SP_G_80751_path1	CAFS_SP_G_80751_path1	0	7.39969e-05	0	0	0	CAFS_SP_G_80751_path1	XP_027215463.1 uncharacterized protein LOC113808295 [Penaeus vannamei]	-	-	-	-	-	-	-
CAFS_SP_G_117929_path1	CAFS_SP_G_117929_path1	0	0	0	0	0	CAFS_SP_G_117929_path1	XP_023804765.1 mucin-5AC-like [Oryzias latipes]	-	-	-	-	-	-	-
CAFS_SP_G_117934_path1	CAFS_SP_G_117934_path1	0.00300489	0.00506179	0.00726166	0.0413575	0.00502095	CAFS_SP_G_117934_path1	XP_023804765.1 mucin-5AC-like [Oryzias latipes]	-	-	-	-	-	GO:0003964//RNA-directed DNA polymerase activity	GO:0000373//Group II intron splicing
CAFS_SP_G_124074_path1	CAFS_SP_G_124074_path1	0.00266147	0.00419215	0.00895045	0.0449009	0.0372446	CAFS_SP_G_124074_path1	-	-	-	-	-	-	-	-
CAFS_SP_G_86361_path1	CAFS_SP_G_86361_path1	0	0	0	0	0	CAFS_SP_G_86361_path1	ROT66947.1 hypothetical protein C7M84_015001 [Penaeus vannamei]	-	-	-	-	-	-	GO:0015074//DNA integration
CAFS_SP_G_102537_path1	CAFS_SP_G_102537_path1	0.00244417	0.0174216	0.0105287	0	0.0269284	CAFS_SP_G_102537_path1	XP_011788439.1 PREDICTED: histone H3.3 [Colobus angolensis palliatus]	Human Diseases;Human Diseases;Human Diseases;Human Diseases	Substance dependence;Infectious diseases;Immune diseases;Cancers	ko05034//Alcoholism;ko05131//Shigellosis;ko05322//Systemic lupus erythematosus;ko05202//Transcriptional misregulation in cancers	K11253;K11253;K11253;K11253	GO:0000785//chromatin;GO:0000786//nucleosome;GO:0005575//cellular_component;GO:0005622//intracellular;GO:0005623//cell;GO:0005634//nucleus;GO:0005694//chromosome;GO:0032991//macromolecular complex;GO:0032993//protein-DNA complex;GO:0043226//organelle;GO:0043227//membrane-bounded organelle;GO:0043228//non-membrane-bounded organelle;GO:0043229//intracellular organelle;GO:0043231//intracellular memb…	GO:0003674//molecular_function;GO:0003676//nucleic acid binding;GO:0003677//DNA binding;GO:0005488//binding;GO:0005515//protein binding;GO:0046982//protein heterodimerization activity;GO:0046983//protein dimerization activity;GO:0097159//organic cyclic compound binding;GO:1901363//heterocyclic compound binding	-
CAFS_SP_G_102544_path1	CAFS_SP_G_102544_path1	0	0	0	0	0	CAFS_SP_G_102544_path1	XP_013394424.1 uncharacterized protein LOC106161898 isoform X1 [Lingula anatina]	-	-	-	-	-	-	-
CAFS_SP_G_102507_path1	CAFS_SP_G_102507_path1	0.00363536	0.0254358	0.0333184	0.143324	0.431423	CAFS_SP_G_102507_path1	-	-	-	-	-	-	-	-
CAFS_SP_G_127228_path1	CAFS_SP_G_127228_path1	0.00481209	0.0150793	0.0167348	0.105432	0.249653	CAFS_SP_G_127228_path1	-	-	-	-	-	-	-	-
CAFS_SP_G_37940_path1	CAFS_SP_G_37940_path1	0	0.000174596	0	0	0	CAFS_SP_G_37940_path1	-	-	-	-	-	-	-	-
CAFS_SP_G_37941_path1	CAFS_SP_G_37941_path1	0	0	0	0	0.000616097	CAFS_SP_G_37941_path1	-	-	-	-	-	-	-	-
CAFS_SP_G_60338_path1	CAFS_SP_G_60338_path1	0	0	0	0	0	CAFS_SP_G_60338_path1	ROT83686.1 putative RNA-directed DNA polymerase from transposon X-element [Penaeus vannamei]	-	-	-	-	-	GO:0003964//RNA-directed DNA polymerase activity	GO:0000373//Group II intron splicing
CAFS_SP_G_60341_path1	CAFS_SP_G_60341_path1	0.000450849	0.00376296	0	0	0.00237868	CAFS_SP_G_60341_path1	-	-	-	-	-	-	-	-
CAFS_SP_G_99557_path1	CAFS_SP_G_99557_path1	0.000303225	0	0	0	0	CAFS_SP_G_99557_path1	XP_025758375.1 uncharacterized protein LOC100698118 isoform X1 [Oreochromis niloticus]	Organismal Systems;Organismal Systems	Digestive system;Endocrine system	ko04974//Protein digestion and absorption;ko04919//Thyroid hormone signaling pathway	K08187;K08187	-	-	-
CAFS_SP_G_100948_path1	CAFS_SP_G_100948_path1	0.00946767	0.00314853	0	0.0100692	0.000968355	CAFS_SP_G_100948_path1	-	-	-	-	-	-	-	-
CAFS_SP_G_104808_path1	CAFS_SP_G_104808_path1	0	0	0	0	0	CAFS_SP_G_104808_path1	-	-	-	-	-	-	-	-
CAFS_SP_G_106025_path1	CAFS_SP_G_106025_path1	0	0	0	0	0	CAFS_SP_G_106025_path1	-	-	-	-	-	-	-	-
CAFS_SP_G_108483_path1	CAFS_SP_G_108483_path1	0	0	0	0	0	CAFS_SP_G_108483_path1	-	-	-	-	-	-	-	-
CAFS_SP_G_109116_path1	CAFS_SP_G_109116_path1	0	0	0	0	0	CAFS_SP_G_109116_path1	-	-	-	-	-	-	-	-
CAFS_SP_G_111075_path1	CAFS_SP_G_111075_path1	0	8.30049e-05	0	0	0	CAFS_SP_G_111075_path1	-	-	-	-	-	-	-	-
CAFS_SP_G_111170_path1	CAFS_SP_G_111170_path1	0	0	0	0	0	CAFS_SP_G_111170_path1	-	-	-	-	-	-	-	-
CAFS_SP_G_117071_path1	CAFS_SP_G_117071_path1	0	0	0	0	0	CAFS_SP_G_117071_path1	-	-	-	-	-	-	-	-
CAFS_SP_G_118354_path1	CAFS_SP_G_118354_path1	0	0	0	0	0	CAFS_SP_G_118354_path1	-	-	-	-	-	-	-	-
CAFS_SP_G_119159_path1	CAFS_SP_G_119159_path1	0	0	0	0	0	CAFS_SP_G_119159_path1	-	-	-	-	-	-	-	-
CAFS_SP_G_119337_path1	CAFS_SP_G_119337_path1	0.000857178	0.00147218	0	0	0	CAFS_SP_G_119337_path1	-	-	-	-	-	-	-	-
CAFS_SP_G_119338_path1	CAFS_SP_G_119338_path1	0	0.000195444	0	0	0	CAFS_SP_G_119338_path1	-	-	-	-	-	-	-	-
CAFS_SP_G_119573_path1	CAFS_SP_G_119573_path1	0	0	0	0	0	CAFS_SP_G_119573_path1	-	-	-	-	-	-	-	-
CAFS_SP_G_126297_path1	CAFS_SP_G_126297_path1	0	0	0	0	0	CAFS_SP_G_126297_path1	-	-	-	-	-	-	-	-
CAFS_SP_G_128016_path1	CAFS_SP_G_128016_path1	0.00027839	0.000296767	0	0	0	CAFS_SP_G_128016_path1	-	-	-	-	-	-	-	-
CAFS_SP_G_2391_path1	CAFS_SP_G_2391_path1	0.748795	6.7232	1.15389	1.40529	0.70942	CAFS_SP_G_2391_path1	-	-	-	-	-	-	-	-
SpO_Gene000057	SpO_Gene000057	0.0259975	0.304109	0.0341361	0.0239809	0.0370148	SpO_Gene000057	-	-	-	-	-	-	-	-
SpO_Gene000058	SpO_Gene000058	0.0836167	1.27507	0.146435	0.152088	0.0546376	SpO_Gene000058	-	-	-	-	-	-	-	-
CAFS_SP_G_2387_path1	CAFS_SP_G_2387_path1	0.0190499	0.198757	0.0231585	0.00671913	0.12318	CAFS_SP_G_2387_path1	-	-	-	-	-	-	-	-
CAFS_SP_G_3190_path1	CAFS_SP_G_3190_path1	0.0170839	0.130957	0.0233264	0.0466041	0.0420566	CAFS_SP_G_3190_path1	-	-	-	-	-	-	-	-
CAFS_SP_G_3183_path1	CAFS_SP_G_3183_path1	0.724471	4.48438	0.849363	1.14446	0.947276	CAFS_SP_G_3183_path1	-	-	-	-	-	-	-	-
SpO_Gene000015	SpO_Gene000015	0.0472077	0.700051	0.097735	0.166052	0.0387954	SpO_Gene000015	-	-	-	-	-	-	-	-
CAFS_SP_G_3182_path1	CAFS_SP_G_3182_path1	0.00104991	0.0140774	0.00693768	0.2241	0.00431857	CAFS_SP_G_3182_path1	-	-	-	-	-	-	-	-
CAFS_SP_G_3175_path1	CAFS_SP_G_3175_path1	0.165863	0.241683	0.221727	0.31842	0.314568	CAFS_SP_G_3175_path1	-	-	-	-	-	-	-	-
CAFS_SP_G_6231_path1	CAFS_SP_G_6231_path1	1.78544	1.49737	1.88841	2.37557	3.24432	CAFS_SP_G_6231_path1	-	-	-	-	-	-	-	-
SpO_Gene000018	SpO_Gene000018	0.591775	0.907857	0.879661	1.80591	0.383979	SpO_Gene000018	-	-	-	-	-	-	-	-
CAFS_SP_G_10118_path1	CAFS_SP_G_10118_path1	0.59558	3.38272	0.852402	1.07843	0.679022	CAFS_SP_G_10118_path1	-	-	-	-	-	-	-	-
CAFS_SP_G_10122_path1	CAFS_SP_G_10122_path1	0.571692	0.0645579	0.0493778	0.0491393	0.0103979	CAFS_SP_G_10122_path1	-	-	-	-	-	-	-	-
CAFS_SP_G_104586_path1	CAFS_SP_G_104586_path1	0.00261905	0.0207061	0.00716663	0	0	CAFS_SP_G_104586_path1	-	-	-	-	-	-	-	-
CAFS_SP_G_104584_path1	CAFS_SP_G_104584_path1	0.307655	0.75794	0.207608	0.455852	0.267393	CAFS_SP_G_104584_path1	-	-	-	-	-	-	-	-
CAFS_SP_G_104577_path1	CAFS_SP_G_104577_path1	1.49383	3.56073	1.68115	2.03012	1.7914	CAFS_SP_G_104577_path1	-	-	-	-	-	-	-	-
SpO_Gene000064	SpO_Gene000064	10.6904	4.35647	10.9194	11.4825	0.782689	SpO_Gene000064	-	-	-	-	-	-	-	-
CAFS_SP_G_102812_path1	CAFS_SP_G_102812_path1	0.144518	0.0636172	0.553839	0.603039	0.0153827	CAFS_SP_G_102812_path1	-	-	-	-	-	-	-	-
CAFS_SP_G_102824_path1	CAFS_SP_G_102824_path1	0.0377334	0.0124687	0.0518676	0.0910255	0.0246297	CAFS_SP_G_102824_path1	-	-	-	-	-	-	-	-
CAFS_SP_G_102808_path1	CAFS_SP_G_102808_path1	0	0	0	0	0	CAFS_SP_G_102808_path1	-	-	-	-	-	-	-	-
CAFS_SP_G_102806_path1	CAFS_SP_G_102806_path1	0.00173018	0.00558661	0.0035273	0.00982087	0.00391058	CAFS_SP_G_102806_path1	-	-	-	-	-	-	-	-
CAFS_SP_G_102801_path1	CAFS_SP_G_102801_path1	0.0702822	0.0419207	0.0135344	0.0160265	0.00151651	CAFS_SP_G_102801_path1	-	-	-	-	-	-	-	-
CAFS_SP_G_102805_path1	CAFS_SP_G_102805_path1	0.00340609	0.0133861	0	0	0	CAFS_SP_G_102805_path1	-	-	-	-	-	-	-	-
CAFS_SP_G_102833_path1	CAFS_SP_G_102833_path1	0.0181081	0.0576229	0.0184481	0.0384539	0.00212318	CAFS_SP_G_102833_path1	-	-	-	-	-	-	-	-
CAFS_SP_G_40982_path1	CAFS_SP_G_40982_path1	0.194933	2.1354	0.205258	0.256872	0.212305	CAFS_SP_G_40982_path1	-	-	-	-	-	-	-	-
CAFS_SP_G_40973_path1	CAFS_SP_G_40973_path1	0.000939981	0.0127797	0.00585627	0	0.29232	CAFS_SP_G_40973_path1	-	-	-	-	-	-	-	-
CAFS_SP_G_40977_path1	CAFS_SP_G_40977_path1	0.000448357	0.0047385	0	0	0.00151651	CAFS_SP_G_40977_path1	-	-	-	-	-	-	-	-
CAFS_SP_G_124015_path1	CAFS_SP_G_124015_path1	0.00954387	0.0302267	0.00925633	0.00644237	0.00297391	CAFS_SP_G_124015_path1	-	-	-	-	-	-	-	-
CAFS_SP_G_40986_path1	CAFS_SP_G_40986_path1	0.00645733	0.0569101	0.00649768	0.00393384	0	CAFS_SP_G_40986_path1	-	-	-	-	-	-	-	-
CAFS_SP_G_73405_path1	CAFS_SP_G_73405_path1	0.24148	0.159727	0.0350452	0.0660348	0.0224961	CAFS_SP_G_73405_path1	-	-	-	-	-	-	-	-
CAFS_SP_G_70201_path1	CAFS_SP_G_70201_path1	0.0529344	0.00299072	0.108015	0.128743	0.00249884	CAFS_SP_G_70201_path1	-	-	-	-	-	-	-	-
SpO_Gene000067	SpO_Gene000067	3.05922	0.68853	18.7973	4.00244	0.338833	SpO_Gene000067	-	-	-	-	-	-	-	-
SpO_Gene000023	SpO_Gene000023	0.0528444	0.349576	0.309739	0.314951	0.0148105	SpO_Gene000023	-	-	-	-	-	-	-	-
CAFS_SP_G_70199_path1	CAFS_SP_G_70199_path1	0.0020572	0.0152257	0.0053675	0.0207849	0.00151527	CAFS_SP_G_70199_path1	-	-	-	-	-	-	-	-
CAFS_SP_G_70191_path1	CAFS_SP_G_70191_path1	0.00899131	0.0287701	0.25648	0.0115742	0.0172266	CAFS_SP_G_70191_path1	-	-	-	-	-	-	-	-
CAFS_SP_G_70182_path1	CAFS_SP_G_70182_path1	0.0411235	0.474752	0.437293	0.172056	0.00403692	CAFS_SP_G_70182_path1	-	-	-	-	-	-	-	-
CAFS_SP_G_34747_path1	CAFS_SP_G_34747_path1	0.240191	7.40407	0.615569	0.657998	0.167772	CAFS_SP_G_34747_path1	-	-	-	-	-	-	-	-
CAFS_SP_G_34744_path1	CAFS_SP_G_34744_path1	0.194056	2.65718	0.433356	0.669296	0.0989725	CAFS_SP_G_34744_path1	-	-	-	-	-	-	-	-
SpO_Gene000024	SpO_Gene000024	0.259625	6.97986	0.626163	1.17182	0.277344	SpO_Gene000024	-	-	-	-	-	-	-	-
CAFS_SP_G_42505_path1	CAFS_SP_G_42505_path1	1.97174	0.731594	1.26957	0.661108	0.167138	CAFS_SP_G_42505_path1	-	-	-	-	-	-	-	-
CAFS_SP_G_42504_path1	CAFS_SP_G_42504_path1	0	0.00309216	0	0	0	CAFS_SP_G_42504_path1	-	-	-	-	-	-	-	-
CAFS_SP_G_34707_path1	CAFS_SP_G_34707_path1	0.00346173	0.0493932	0.00596455	0	0.00061446	CAFS_SP_G_34707_path1	-	-	-	-	-	-	-	-
SpO_Gene000027	SpO_Gene000027	0.0396061	0.0134643	0	0.0380784	0	SpO_Gene000027	-	-	-	-	-	-	-	-
CAFS_SP_G_34702_path1	CAFS_SP_G_34702_path1	0.0591323	0.14694	0.0219994	0.0362662	0.00846286	CAFS_SP_G_34702_path1	-	-	-	-	-	-	-	-
CAFS_SP_G_34697_path1	CAFS_SP_G_34697_path1	0.168187	0.852583	0.059313	0.0657194	0.0231275	CAFS_SP_G_34697_path1	-	-	-	-	-	-	-	-
CAFS_SP_G_34680_path1	CAFS_SP_G_34680_path1	0.831566	1.3377	0.866839	0.851886	1.81601	CAFS_SP_G_34680_path1	-	-	-	-	-	-	-	-
CAFS_SP_G_34670_path1	CAFS_SP_G_34670_path1	0.00671532	0.0464739	0.00881616	0.018475	0.302117	CAFS_SP_G_34670_path1	-	-	-	-	-	-	-	-
CAFS_SP_G_107033_path1	CAFS_SP_G_107033_path1	0.0864303	1.0569	0.200348	0.315038	0.155038	CAFS_SP_G_107033_path1	-	-	-	-	-	-	-	-
CAFS_SP_G_34739_path1	CAFS_SP_G_34739_path1	0.103002	0.148255	0.100041	0.117184	0.201619	CAFS_SP_G_34739_path1	-	-	-	-	-	-	-	-
SpO_Gene000070	SpO_Gene000070	0.111258	0.474539	0.201953	0.314608	0.380617	SpO_Gene000070	-	-	-	-	-	-	-	-
CAFS_SP_G_34733_path1	CAFS_SP_G_34733_path1	0.00161415	0.000199596	0.00160613	0	0	CAFS_SP_G_34733_path1	-	-	-	-	-	-	-	-
CAFS_SP_G_34728_path1	CAFS_SP_G_34728_path1	0.0031442	0.0043144	0	0	0	CAFS_SP_G_34728_path1	-	-	-	-	-	-	-	-
CAFS_SP_G_34727_path1	CAFS_SP_G_34727_path1	0.0463451	0.0210717	0.00539597	0	0.00465385	CAFS_SP_G_34727_path1	-	-	-	-	-	-	-	-
SpO_Gene000030	SpO_Gene000030	1.45319	1.68657	1.05548	1.23305	0.954848	SpO_Gene000030	-	-	-	-	-	-	-	-
CAFS_SP_G_34709_path1	CAFS_SP_G_34709_path1	0.350737	0.290375	0.395549	0.442585	0.423185	CAFS_SP_G_34709_path1	-	-	-	-	-	-	-	-
CAFS_SP_G_34647_path1	CAFS_SP_G_34647_path1	0.00204454	0.00462729	0	0	0.206699	CAFS_SP_G_34647_path1	-	-	-	-	-	-	-	-
CAFS_SP_G_34628_path1	CAFS_SP_G_34628_path1	0.00126461	0.00735361	0.00132633	0	0.00151527	CAFS_SP_G_34628_path1	-	-	-	-	-	-	-	-
CAFS_SP_G_34627_path1	CAFS_SP_G_34627_path1	0	0	0	0	0	CAFS_SP_G_34627_path1	-	-	-	-	-	-	-	-
CAFS_SP_G_34626_path1	CAFS_SP_G_34626_path1	0.0017212	0.00628693	0.00173494	0	0.00296117	CAFS_SP_G_34626_path1	-	-	-	-	-	-	-	-
CAFS_SP_G_34654_path1	CAFS_SP_G_34654_path1	0.118051	0.284261	0.0302501	0.0589087	0.0285927	CAFS_SP_G_34654_path1	-	-	-	-	-	-	-	-
CAFS_SP_G_34659_path1	CAFS_SP_G_34659_path1	0.355387	1.64322	0.40037	0.711944	0.592043	CAFS_SP_G_34659_path1	-	-	-	-	-	-	-	-
CAFS_SP_G_34655_path1	CAFS_SP_G_34655_path1	0.00222093	0.00290979	0	0	0.00166469	CAFS_SP_G_34655_path1	-	-	-	-	-	-	-	-
CAFS_SP_G_218_path1	CAFS_SP_G_218_path1	0	0	0	0	0	CAFS_SP_G_218_path1	-	-	-	-	-	-	-	-
SpO_Gene000031	SpO_Gene000031	0.341113	0.923391	0.233157	0.187763	0.328513	SpO_Gene000031	-	-	-	-	-	-	-	-
SpO_Gene000032	SpO_Gene000032	14.3332	1.85082	2.94529	5.60002	4.77541	SpO_Gene000032	-	-	-	-	-	-	-	-
CAFS_SP_G_67860_path1	CAFS_SP_G_67860_path1	0.167171	0.280545	0.0998358	0.12183	0.201693	CAFS_SP_G_67860_path1	-	-	-	-	-	-	-	-
SpO_Gene000033	SpO_Gene000033	0.242442	0.289202	0.186824	0.263197	0.350926	SpO_Gene000033	-	-	-	-	-	-	-	-
CAFS_SP_G_68045_path1	CAFS_SP_G_68045_path1	4.08855	2.37856	6.33772	3.96206	2.41528	CAFS_SP_G_68045_path1	-	-	-	-	-	-	-	-
CAFS_SP_G_68072_path1	CAFS_SP_G_68072_path1	0.0428192	0.0503038	6.2846	0.0964655	0.0694344	CAFS_SP_G_68072_path1	-	-	-	-	-	-	-	-
CAFS_SP_G_67615_path1	CAFS_SP_G_67615_path1	0.00210961	0.0310737	0.0113173	0.00566842	0.00329291	CAFS_SP_G_67615_path1	-	-	-	-	-	-	-	-
CAFS_SP_G_67707_path1	CAFS_SP_G_67707_path1	0.0416015	0.526633	0.0739486	0.156378	0.0324172	CAFS_SP_G_67707_path1	-	-	-	-	-	-	-	-
CAFS_SP_G_67712_path1	CAFS_SP_G_67712_path1	0.425298	1.43399	0.420176	0.439852	0.455016	CAFS_SP_G_67712_path1	-	-	-	-	-	-	-	-
CAFS_SP_G_67716_path1	CAFS_SP_G_67716_path1	1.0811	1.51804	2.28496	0.694244	1.64929	CAFS_SP_G_67716_path1	-	-	-	-	-	-	-	-
CAFS_SP_G_76930_path1	CAFS_SP_G_76930_path1	0.086612	1.09217	0.1547	0.292436	0.0775717	CAFS_SP_G_76930_path1	-	-	-	-	-	-	-	-
SpO_Gene000077	SpO_Gene000077	0.00731891	0.0628353	0.015626	0.00613804	0.0405236	SpO_Gene000077	-	-	-	-	-	-	-	-
CAFS_SP_G_76988_path1	CAFS_SP_G_76988_path1	0.707984	1.30008	0.368033	1.21046	1.60013	CAFS_SP_G_76988_path1	-	-	-	-	-	-	-	-
CAFS_SP_G_74194_path1	CAFS_SP_G_74194_path1	0.128232	0.115153	0.301241	0.86503	0.863724	CAFS_SP_G_74194_path1	-	-	-	-	-	-	-	-
CAFS_SP_G_74270_path1	CAFS_SP_G_74270_path1	0.734609	1.47325	0.81456	1.56871	1.0646	CAFS_SP_G_74270_path1	-	-	-	-	-	-	-	-
SpO_Gene000079	SpO_Gene000079	0.20094	0.979456	0.240063	0.323962	0.375633	SpO_Gene000079	-	-	-	-	-	-	-	-
CAFS_SP_G_74271_path1	CAFS_SP_G_74271_path1	0.0401078	0.28553	0.0684324	0.0681823	0.0456936	CAFS_SP_G_74271_path1	-	-	-	-	-	-	-	-
CAFS_SP_G_74275_path1	CAFS_SP_G_74275_path1	0.10777	0.0151825	0.558112	0.3821	0.00318209	CAFS_SP_G_74275_path1	-	-	-	-	-	-	-	-
CAFS_SP_G_74210_path1	CAFS_SP_G_74210_path1	0.0220359	0.241722	0.0286714	0.0741405	0.0108471	CAFS_SP_G_74210_path1	-	-	-	-	-	-	-	-
CAFS_SP_G_134098_path1	CAFS_SP_G_134098_path1	0.0373057	0.371523	0.0432348	0.058267	0.00979018	CAFS_SP_G_134098_path1	-	-	-	-	-	-	-	-
SpO_Gene000040	SpO_Gene000040	0.0150377	0.162696	0.044891	0.0893644	0.00280113	SpO_Gene000040	-	-	-	-	-	-	-	-
CAFS_SP_G_63010_path1	CAFS_SP_G_63010_path1	0.0276139	0.146825	0.0437862	0.00671806	0.0316862	CAFS_SP_G_63010_path1	-	-	-	-	-	-	-	-
SpO_Gene000041	SpO_Gene000041	0.12001	0.14988	0.0804022	0.107674	0.110224	SpO_Gene000041	-	-	-	-	-	-	-	-
SpO_Gene000042	SpO_Gene000042	0.158851	0.060964	0.0628965	0.147459	0.540254	SpO_Gene000042	-	-	-	-	-	-	-	-
SpO_Gene000043	SpO_Gene000043	0.402124	0.464804	0.488058	0.658671	0.769896	SpO_Gene000043	-	-	-	-	-	-	-	-
CAFS_SP_G_62979_path1	CAFS_SP_G_62979_path1	0.365861	1.29663	0.520209	0.827136	0.652032	CAFS_SP_G_62979_path1	-	-	-	-	-	-	-	-
SpO_Gene000082	SpO_Gene000082	0.0384315	0.138356	0.0835815	0.100129	0.0184825	SpO_Gene000082	-	-	-	-	-	-	-	-
SpO_Gene000083	SpO_Gene000083	0.263666	0.265306	0.125439	0.143624	0.164874	SpO_Gene000083	-	-	-	-	-	-	-	-
SpO_Gene000084	SpO_Gene000084	0.168452	0.57279	0.214057	0.227172	0.15365	SpO_Gene000084	-	-	-	-	-	-	-	-
CAFS_SP_G_62970_path1	CAFS_SP_G_62970_path1	0.0918453	0.0732997	0.0580551	0.0640751	0.0585147	CAFS_SP_G_62970_path1	-	-	-	-	-	-	-	-
SpO_Gene000085	SpO_Gene000085	0.482262	0.943976	0.398075	0.463014	0.433362	SpO_Gene000085	-	-	-	-	-	-	-	-
CAFS_SP_G_62962_path1	CAFS_SP_G_62962_path1	0.652878	0.523419	0.942336	0.475213	0.388984	CAFS_SP_G_62962_path1	-	-	-	-	-	-	-	-
SpO_Gene000086	SpO_Gene000086	3.27669	2.26484	7.34939	5.08853	3.81608	SpO_Gene000086	-	-	-	-	-	-	-	-
CAFS_SP_G_58546_path1	CAFS_SP_G_58546_path1	0.922782	0.369893	0.460729	1.01386	0.0529371	CAFS_SP_G_58546_path1	-	-	-	-	-	-	-	-
CAFS_SP_G_23325_path1	CAFS_SP_G_23325_path1	0.00167674	0.0222673	0.00455341	0	0.0266125	CAFS_SP_G_23325_path1	-	-	-	-	-	-	-	-
SpO_Gene000087	SpO_Gene000087	0.189321	1.17619	0.271748	0.412485	0.197078	SpO_Gene000087	-	-	-	-	-	-	-	-
CAFS_SP_G_23328_path1	CAFS_SP_G_23328_path1	0.230465	0.45388	0.186587	0.312058	0.742741	CAFS_SP_G_23328_path1	-	-	-	-	-	-	-	-
SpO_Gene000088	SpO_Gene000088	0.0246419	0.184012	0.0423521	0.0378508	0.231691	SpO_Gene000088	-	-	-	-	-	-	-	-
CAFS_SP_G_23321_path1	CAFS_SP_G_23321_path1	0	0.000605513	0	0	0	CAFS_SP_G_23321_path1	-	-	-	-	-	-	-	-
CAFS_SP_G_43446_path1	CAFS_SP_G_43446_path1	0	0.000277253	0.00290441	0	0	CAFS_SP_G_43446_path1	-	-	-	-	-	-	-	-
CAFS_SP_G_108480_path1	CAFS_SP_G_108480_path1	0.00163308	0.0159902	0.0067789	0	0.00272688	CAFS_SP_G_108480_path1	-	-	-	-	-	-	-	-
CAFS_SP_G_108478_path1	CAFS_SP_G_108478_path1	0.000546964	0.00958221	0	0.00847136	0.00468865	CAFS_SP_G_108478_path1	-	-	-	-	-	-	-	-
CAFS_SP_G_108482_path1	CAFS_SP_G_108482_path1	0.00332632	0.0333065	0.0238728	0.00552745	0.0229547	CAFS_SP_G_108482_path1	-	-	-	-	-	-	-	-
CAFS_SP_G_112180_path1	CAFS_SP_G_112180_path1	0.0599123	1.07791	0.101979	0.117813	0.745657	CAFS_SP_G_112180_path1	-	-	-	-	-	-	-	-
CAFS_SP_G_112178_path1	CAFS_SP_G_112178_path1	0.00296278	0.0779032	0.0130553	0	0	CAFS_SP_G_112178_path1	-	-	-	-	-	-	-	-
CAFS_SP_G_47517_path1	CAFS_SP_G_47517_path1	0.0877586	0.319681	0.136596	0.0696117	0.0111828	CAFS_SP_G_47517_path1	-	-	-	-	-	-	-	-
CAFS_SP_G_47520_path1	CAFS_SP_G_47520_path1	0.0152569	0.0366524	0.0300244	4.45764	0.0102944	CAFS_SP_G_47520_path1	-	-	-	-	-	-	-	-
CAFS_SP_G_51083_path1	CAFS_SP_G_51083_path1	0.002999	0.0097281	0	0.0102971	0.0014658	CAFS_SP_G_51083_path1	-	-	-	-	-	-	-	-
CAFS_SP_G_51078_path1	CAFS_SP_G_51078_path1	28.2196	2.08873	2.46153	4.33282	1.4003	CAFS_SP_G_51078_path1	-	-	-	-	-	-	-	-
SpO_Gene000090	SpO_Gene000090	0.00485141	0.0409329	0.00817521	0.00383558	0.00233676	SpO_Gene000090	-	-	-	-	-	-	-	-
CAFS_SP_G_51030_path1	CAFS_SP_G_51030_path1	0.254725	1.15374	1.09407	0.488226	0.358771	CAFS_SP_G_51030_path1	-	-	-	-	-	-	-	-
CAFS_SP_G_51031_path1	CAFS_SP_G_51031_path1	0.177517	0.620106	0.193012	0.270308	0.327591	CAFS_SP_G_51031_path1	-	-	-	-	-	-	-	-
CAFS_SP_G_14623_path1	CAFS_SP_G_14623_path1	0.044857	1.097	0.0948565	0.175811	2.79588	CAFS_SP_G_14623_path1	-	-	-	-	-	-	-	-
CAFS_SP_G_121431_path1	CAFS_SP_G_121431_path1	0.00225941	0.0216829	0.00190222	0	0	CAFS_SP_G_121431_path1	-	-	-	-	-	-	-	-
CAFS_SP_G_14625_path1	CAFS_SP_G_14625_path1	0.0334548	0.0588658	0.0208367	0.0366077	0.383479	CAFS_SP_G_14625_path1	-	-	-	-	-	-	-	-
CAFS_SP_G_14626_path1	CAFS_SP_G_14626_path1	0.403506	0.213476	0.313945	1.42503	0.639684	CAFS_SP_G_14626_path1	-	-	-	-	-	-	-	-
CAFS_SP_G_124726_path1	CAFS_SP_G_124726_path1	0	0	0	0	0	CAFS_SP_G_124726_path1	-	-	-	-	-	-	-	-
CAFS_SP_G_94004_path1	CAFS_SP_G_94004_path1	0	0	0	0	0	CAFS_SP_G_94004_path1	-	-	-	-	-	-	-	-
CAFS_SP_G_14633_path1	CAFS_SP_G_14633_path1	6.4889	0.684108	0.984153	1.03208	0.65343	CAFS_SP_G_14633_path1	-	-	-	-	-	-	-	-
SpO_Gene000052	SpO_Gene000052	1.64462	3.57224	1.63915	3.26027	2.49357	SpO_Gene000052	-	-	-	-	-	-	-	-
CAFS_SP_G_14638_path1	CAFS_SP_G_14638_path1	0.00880585	0.0227332	0.0327699	0.0286938	0.105568	CAFS_SP_G_14638_path1	-	-	-	-	-	-	-	-
CAFS_SP_G_14641_path1	CAFS_SP_G_14641_path1	0.0084264	0.0193495	0.0095398	0.00351329	0.0215881	CAFS_SP_G_14641_path1	-	-	-	-	-	-	-	-
SpO_Gene000053	SpO_Gene000053	0.201785	0.232425	0.193192	0.249975	0.287237	SpO_Gene000053	-	-	-	-	-	-	-	-
CAFS_SP_G_14643_path1	CAFS_SP_G_14643_path1	0.677398	0.936738	0.558542	0.65263	0.404607	CAFS_SP_G_14643_path1	-	-	-	-	-	-	-	-
CAFS_SP_G_14647_path1	CAFS_SP_G_14647_path1	0.00728142	0.0777902	0.0210376	0.0440567	0.0194383	CAFS_SP_G_14647_path1	-	-	-	-	-	-	-	-
CAFS_SP_G_14649_path1	CAFS_SP_G_14649_path1	0.00426553	0.00779762	0.0128669	0.0304444	0.00457767	CAFS_SP_G_14649_path1	-	-	-	-	-	-	-	-
CAFS_SP_G_14661_path1	CAFS_SP_G_14661_path1	0.012076	0.0932504	0.026037	0.00970798	0.0118856	CAFS_SP_G_14661_path1	-	-	-	-	-	-	-	-
CAFS_SP_G_14650_path1	CAFS_SP_G_14650_path1	0.000560961	0.0117827	0.00221993	0	0	CAFS_SP_G_14650_path1	-	-	-	-	-	-	-	-
CAFS_SP_G_14668_path1	CAFS_SP_G_14668_path1	0.00151836	0.00611307	0.00129672	0.0227316	0.000869753	CAFS_SP_G_14668_path1	-	-	-	-	-	-	-	-
CAFS_SP_G_14676_path1	CAFS_SP_G_14676_path1	0.0319305	0.680146	0.0831106	0.0578121	0.0332448	CAFS_SP_G_14676_path1	-	-	-	-	-	-	-	-
CAFS_SP_G_14669_path1	CAFS_SP_G_14669_path1	0.00135916	0.0167366	0	0	0.00358902	CAFS_SP_G_14669_path1	-	-	-	-	-	-	-	-
CAFS_SP_G_14674_path1	CAFS_SP_G_14674_path1	0.00091983	0.00816712	0.00395643	0.00366896	0	CAFS_SP_G_14674_path1	-	-	-	-	-	-	-	-
CAFS_SP_G_14682_path1	CAFS_SP_G_14682_path1	0.00143034	0.010125	0.00173494	0	0	CAFS_SP_G_14682_path1	-	-	-	-	-	-	-	-
CAFS_SP_G_14684_path1	CAFS_SP_G_14684_path1	0.0744003	0.181358	0.0876476	0.0874904	0.116996	CAFS_SP_G_14684_path1	-	-	-	-	-	-	-	-
CAFS_SP_G_14685_path1	CAFS_SP_G_14685_path1	0.140862	0.393257	0.18878	0.282733	0.155411	CAFS_SP_G_14685_path1	-	-	-	-	-	-	-	-
CAFS_SP_G_14696_path1	CAFS_SP_G_14696_path1	0.197278	0.772985	0.242253	0.566133	0.526094	CAFS_SP_G_14696_path1	-	-	-	-	-	-	-	-
CAFS_SP_G_60361_path1	CAFS_SP_G_60361_path1	2.62037	0.284554	0.234882	0.392201	0.0286539	CAFS_SP_G_60361_path1	-	-	-	-	-	-	-	-
CAFS_SP_G_60373_path1	CAFS_SP_G_60373_path1	3.04685	3.36148	2.92878	4.37529	3.92644	CAFS_SP_G_60373_path1	-	-	-	-	-	-	-	-
CAFS_SP_G_16012_path1	CAFS_SP_G_16012_path1	0	0	0	0	0	CAFS_SP_G_16012_path1	-	-	-	-	-	-	-	-
CAFS_SP_G_78415_path1	CAFS_SP_G_78415_path1	0	0	0	0	0	CAFS_SP_G_78415_path1	-	-	-	-	-	-	-	-
CAFS_SP_G_128308_path1	CAFS_SP_G_128308_path1	0.000534935	0.00168608	0	0	0.00139696	CAFS_SP_G_128308_path1	-	-	-	-	-	-	-	-
CAFS_SP_G_128304_path1	CAFS_SP_G_128304_path1	0	0.000231761	0	0	0.00260656	CAFS_SP_G_128304_path1	-	-	-	-	-	-	-	-
CAFS_SP_G_99936_path1	CAFS_SP_G_99936_path1	0.000220562	0	0	0	0	CAFS_SP_G_99936_path1	-	-	-	-	-	-	-	-
CAFS_SP_G_99935_path1	CAFS_SP_G_99935_path1	1.77437	0.809996	1.3293	6.36329	0.965542	CAFS_SP_G_99935_path1	-	-	-	-	-	-	-	-
CAFS_SP_G_99962_path1	CAFS_SP_G_99962_path1	0	0.00328511	0	0	0	CAFS_SP_G_99962_path1	-	-	-	-	-	-	-	-
CAFS_SP_G_99294_path1	CAFS_SP_G_99294_path1	0.0114585	0.106541	0.0168463	0.0299705	0.0165443	CAFS_SP_G_99294_path1	-	-	-	-	-	-	-	-
CAFS_SP_G_578_path1	CAFS_SP_G_578_path1	0.0763309	1.40547	0.139863	0.218605	0.0673058	CAFS_SP_G_578_path1	-	-	-	-	-	-	-	-
CAFS_SP_G_543_path1	CAFS_SP_G_543_path1	0.926636	1.46029	0.773969	1.36543	2.68765	CAFS_SP_G_543_path1	-	-	-	-	-	-	-	-
CAFS_SP_G_551_path1	CAFS_SP_G_551_path1	0.00222134	0.00124575	0	0	0.00471766	CAFS_SP_G_551_path1	-	-	-	-	-	-	-	-
CAFS_SP_G_540_path1	CAFS_SP_G_540_path1	0.00520828	0.00564105	0	0	0.00325385	CAFS_SP_G_540_path1	-	-	-	-	-	-	-	-
CAFS_SP_G_539_path1	CAFS_SP_G_539_path1	0.00468124	0.000212929	0	0	0.0015364	CAFS_SP_G_539_path1	-	-	-	-	-	-	-	-
CAFS_SP_G_134042_path1	CAFS_SP_G_134042_path1	0	0	0	0	0	CAFS_SP_G_134042_path1	-	-	-	-	-	-	-	-
CAFS_SP_G_134973_path1	CAFS_SP_G_134973_path1	0	0	0	0	0	CAFS_SP_G_134973_path1	PRD38902.1 serS [Trichonephila clavipes]	Genetic Information Processing	Translation	ko00970//Aminoacyl-tRNA biosynthesis	K01875	GO:0005737//cytoplasm	GO:0000166//nucleotide binding;GO:0004812//aminoacyl-tRNA ligase activity;GO:0004827//proline-tRNA ligase activity;GO:0004828//serine-tRNA ligase activity;GO:0004829//threonine-tRNA ligase activity;GO:0005524//ATP binding	GO:0006418//tRNA aminoacylation for protein translation;GO:0006433//prolyl-tRNA aminoacylation;GO:0006434//seryl-tRNA aminoacylation;GO:0006435//threonyl-tRNA aminoacylation
CAFS_SP_G_135213_path1	CAFS_SP_G_135213_path1	0	0	0	0	0	CAFS_SP_G_135213_path1	-	-	-	-	-	-	-	-
CAFS_SP_G_137407_path1	CAFS_SP_G_137407_path1	0	0	0	0	0	CAFS_SP_G_137407_path1	-	-	-	-	-	-	-	-
CAFS_SP_G_137408_path1	CAFS_SP_G_137408_path1	0	0	0	0	0	CAFS_SP_G_137408_path1	-	-	-	-	-	-	-	-
CAFS_SP_G_138055_path1	CAFS_SP_G_138055_path1	0	0	0	0	0	CAFS_SP_G_138055_path1	-	-	-	-	-	-	-	-
CAFS_SP_G_125928_path1	CAFS_SP_G_125928_path1	0	0.000977994	0	0	0	CAFS_SP_G_125928_path1	XP_017056531.1 PREDICTED: LOW QUALITY PROTEIN: histone H2A-like [Drosophila ficusphila]	Human Diseases;Human Diseases;Cellular Processes	Substance dependence;Immune diseases;Cell growth and death	ko05034//Alcoholism;ko05322//Systemic lupus erythematosus;ko04217//Necroptosis	K11251;K11251;K11251	GO:0000228//nuclear chromosome;GO:0000785//chromatin;GO:0000786//nucleosome;GO:0000790//nuclear chromatin;GO:0005575//cellular_component;GO:0005622//intracellular;GO:0005623//cell;GO:0005634//nucleus;GO:0005694//chromosome;GO:0031974//membrane-enclosed lumen;GO:0031981//nuclear lumen;GO:0032991//macromolecular complex;GO:0032993//protein-DNA complex;GO:0043226//organelle;GO:0043227//membrane-boun…	GO:0003674//molecular_function;GO:0003676//nucleic acid binding;GO:0003677//DNA binding;GO:0005488//binding;GO:0005515//protein binding;GO:0046982//protein heterodimerization activity;GO:0046983//protein dimerization activity;GO:0097159//organic cyclic compound binding;GO:1901363//heterocyclic compound binding	GO:0006139//nucleobase-containing compound metabolic process;GO:0006259//DNA metabolic process;GO:0006281//DNA repair;GO:0006325//chromatin organization;GO:0006342//chromatin silencing;GO:0006355//regulation of transcription, DNA-templated;GO:0006725//cellular aromatic compound metabolic process;GO:0006807//nitrogen compound metabolic process;GO:0006950//response to stress;GO:0006974//cellular re…
CAFS_SP_G_138346_path1	CAFS_SP_G_138346_path1	0	0	0	0	0	CAFS_SP_G_138346_path1	-	-	-	-	-	-	-	-
CAFS_SP_G_138704_path1	CAFS_SP_G_138704_path1	0.00163425	0.000495412	0.00375211	0	0	CAFS_SP_G_138704_path1	-	-	-	-	-	-	-	-
CAFS_SP_G_139303_path1	CAFS_SP_G_139303_path1	0.111408	0.0491616	0.0861292	0.0489529	0.227691	CAFS_SP_G_139303_path1	XP_028146308.1 uncharacterized protein LOC114339824 [Diabrotica virgifera virgifera]	-	-	-	-	-	-	-
CAFS_SP_G_141201_path1	CAFS_SP_G_141201_path1	0	0.000959948	0	0	0	CAFS_SP_G_141201_path1	-	-	-	-	-	-	-	-
CAFS_SP_G_141627_path1	CAFS_SP_G_141627_path1	0.000572874	8.90722e-05	0	0	0	CAFS_SP_G_141627_path1	XP_028658688.1 piggyBac transposable element-derived protein 3-like [Erpetoichthys calabaricus]	-	-	-	-	-	GO:0003677//DNA binding;GO:0004803//transposase activity	GO:0006313//transposition, DNA-mediated
CAFS_SP_G_142652_path1	CAFS_SP_G_142652_path1	0.00652139	0.00404519	0.00413821	0	0.00626277	CAFS_SP_G_142652_path1	-	-	-	-	-	-	-	-
CAFS_SP_G_143171_path1	CAFS_SP_G_143171_path1	0.000307827	0.000214401	0	0	0	CAFS_SP_G_143171_path1	-	-	-	-	-	-	-	-
CAFS_SP_G_138804_path1	CAFS_SP_G_138804_path1	0	0	0	0	0	CAFS_SP_G_138804_path1	ALH21108.1 histone H2B, partial [Eriocheir sinensis]	Human Diseases;Human Diseases;Human Diseases	Substance dependence;Immune diseases;Cancers	ko05034//Alcoholism;ko05322//Systemic lupus erythematosus;ko05203//Viral carcinogenesis	K11252;K11252;K11252	-	GO:0003677//DNA binding	-
CAFS_SP_G_143886_path1	CAFS_SP_G_143886_path1	0	0	0	0	0	CAFS_SP_G_143886_path1	KAF2344965.1 Reverse transcriptase domain [Trinorchestia longiramus]	-	-	-	-	-	-	-
CAFS_SP_G_143779_path1	CAFS_SP_G_143779_path1	0.00420413	0.000917487	0.00100763	0.00512497	0.00342774	CAFS_SP_G_143779_path1	-	-	-	-	-	-	-	-
CAFS_SP_G_144517_path1	CAFS_SP_G_144517_path1	0.000351993	7.2573e-05	0	0	0	CAFS_SP_G_144517_path1	XP_018012250.1 PREDICTED: putative nuclease HARBI1 [Hyalella azteca]	-	-	-	-	GO:0005575//cellular_component	GO:0003674//molecular_function;GO:0003677//DNA binding;GO:0004803//transposase activity	GO:0006313//transposition, DNA-mediated;GO:0008150//biological_process
CAFS_SP_G_145500_path1	CAFS_SP_G_145500_path1	0.0145448	0.0531374	0.00689186	0.0300345	0.00216456	CAFS_SP_G_145500_path1	RXG57367.1 NADH-ubiquinone oxidoreductase chain 1 [Armadillidium vulgare]	-	-	-	-	GO:0016020//membrane	-	GO:0055114//oxidation-reduction process
CAFS_SP_G_145498_path1	CAFS_SP_G_145498_path1	0.00405734	0.022899	0.0116467	0	0.0082794	CAFS_SP_G_145498_path1	YP_002808567.1 cytochrome c oxidase subunit III [Scylla paramamosain]	Metabolism;Human Diseases;Human Diseases;Organismal Systems;Human Diseases;Human Diseases;Metabolism;Organismal Systems	Global and overview maps;Neurodegenerative diseases;Neurodegenerative diseases;Environmental adaptation;Endocrine and metabolic diseases;Neurodegenerative diseases;Energy metabolism;Circulatory system	ko01100//Metabolic pathways;ko05010//Alzheimer disease;ko05016//Huntington disease;ko04714//Thermogenesis;ko04932//Non-alcoholic fatty liver disease (NAFLD);ko05012//Parkinson disease;ko00190//Oxidative phosphorylation;ko04260//Cardiac muscle contraction	K02262;K02262;K02262;K02262;K02262;K02262;K02262;K02262	GO:0005575//cellular_component;GO:0005622//intracellular;GO:0005623//cell;GO:0005737//cytoplasm;GO:0005739//mitochondrion;GO:0005740//mitochondrial envelope;GO:0005743//mitochondrial inner membrane;GO:0005746//mitochondrial respiratory chain;GO:0005751//mitochondrial respiratory chain complex IV;GO:0016020//membrane;GO:0016021//integral component of membrane;GO:0019866//organelle inner membrane;G…	GO:0003674//molecular_function;GO:0003824//catalytic activity;GO:0004129//cytochrome-c oxidase activity;GO:0005215//transporter activity;GO:0008324//cation transmembrane transporter activity;GO:0008827//cytochrome o ubiquinol oxidase activity;GO:0009055//electron carrier activity;GO:0015002//heme-copper terminal oxidase activity;GO:0015075//ion transmembrane transporter activity;GO:0015077//monov…	GO:0006091//generation of precursor metabolites and energy;GO:0006119//oxidative phosphorylation;GO:0006123//mitochondrial electron transport, cytochrome c to oxygen;GO:0006139//nucleobase-containing compound metabolic process;GO:0006163//purine nucleotide metabolic process;GO:0006725//cellular aromatic compound metabolic process;GO:0006753//nucleoside phosphate metabolic process;GO:0006793//phos…
SpO_Gene000098	SpO_Gene000098	0	0	0	0	0	SpO_Gene000098	-	-	-	-	-	-	-	-
CAFS_SP_G_146454_path1	CAFS_SP_G_146454_path1	0.0709663	0.0346878	0.0489841	0.100832	0.0281668	CAFS_SP_G_146454_path1	-	-	-	-	-	-	-	-
CAFS_SP_G_95897_path1	CAFS_SP_G_95897_path1	0.000350988	0.0307281	0.00368343	0.0167362	0.00061446	CAFS_SP_G_95897_path1	-	-	-	-	-	-	-	-
CAFS_SP_G_149337_path1	CAFS_SP_G_149337_path1	0	0.00746133	0	0	0	CAFS_SP_G_149337_path1	ROT67520.1 Band 4.1-like protein 4 [Penaeus vannamei]	-	-	-	-	GO:0005575//cellular_component;GO:0005622//intracellular;GO:0005623//cell;GO:0005737//cytoplasm;GO:0005856//cytoskeleton;GO:0043226//organelle;GO:0043228//non-membrane-bounded organelle;GO:0043229//intracellular organelle;GO:0043232//intracellular non-membrane-bounded organelle;GO:0044424//intracellular part;GO:0044464//cell part	GO:0003674//molecular_function;GO:0005198//structural molecule activity;GO:0005200//structural constituent of cytoskeleton;GO:0005488//binding;GO:0005515//protein binding;GO:0005516//calmodulin binding;GO:0008092//cytoskeletal protein binding	GO:0006996//organelle organization;GO:0007010//cytoskeleton organization;GO:0008150//biological_process;GO:0009987//cellular process;GO:0016043//cellular component organization;GO:0030029//actin filament-based process;GO:0030036//actin cytoskeleton organization;GO:0031032//actomyosin structure organization;GO:0071840//cellular component organization or biogenesis
CAFS_SP_G_150151_path1	CAFS_SP_G_150151_path1	0.0280007	0.472718	0.0211363	0.0366762	0.00966632	CAFS_SP_G_150151_path1	XP_027220750.1 serine/arginine repetitive matrix protein 2-like isoform X4 [Penaeus vannamei]	-	-	-	-	-	-	-
CAFS_SP_G_38022_path1	CAFS_SP_G_38022_path1	0.00156025	0.0246951	0.00230137	0.013711	0.00263478	CAFS_SP_G_38022_path1	-	-	-	-	-	-	-	-
CAFS_SP_G_39594_path1	CAFS_SP_G_39594_path1	0.000660922	0.00114854	0	0	0	CAFS_SP_G_39594_path1	-	-	-	-	-	-	-	-
CAFS_SP_G_39598_path1	CAFS_SP_G_39598_path1	0.0157098	0.0197157	0.0534887	0.0272904	0.0169111	CAFS_SP_G_39598_path1	-	-	-	-	-	-	-	-
CAFS_SP_G_39592_path1	CAFS_SP_G_39592_path1	0.132162	0.239405	0.313323	0.0499611	0.107765	CAFS_SP_G_39592_path1	-	-	-	-	-	-	-	-
CAFS_SP_G_107713_path1	CAFS_SP_G_107713_path1	0.0495501	0.328356	0.197336	0.0950276	0.227742	CAFS_SP_G_107713_path1	XP_027221615.1 protein unc-80 homolog [Penaeus vannamei]	-	-	-	-	GO:0005575//cellular_component;GO:0005623//cell;GO:0016020//membrane;GO:0016021//integral component of membrane;GO:0030424//axon;GO:0031224//intrinsic component of membrane;GO:0032991//macromolecular complex;GO:0034702//ion channel complex;GO:0034703//cation channel complex;GO:0042995//cell projection;GO:0043005//neuron projection;GO:0044425//membrane part;GO:0044464//cell part;GO:0097458//neuron…	GO:0003674//molecular_function;GO:0005215//transporter activity;GO:0005216//ion channel activity;GO:0005261//cation channel activity;GO:0008324//cation transmembrane transporter activity;GO:0015075//ion transmembrane transporter activity;GO:0015267//channel activity;GO:0015318//inorganic solute uptake transmembrane transporter activity;GO:0022803//passive transmembrane transporter activity;GO:002…	GO:0006810//transport;GO:0006811//ion transport;GO:0006812//cation transport;GO:0007610//behavior;GO:0007622//rhythmic behavior;GO:0007623//circadian rhythm;GO:0007626//locomotory behavior;GO:0008150//biological_process;GO:0034220//ion transmembrane transport;GO:0040012//regulation of locomotion;GO:0040017//positive regulation of locomotion;GO:0042221//response to chemical;GO:0042493//response to…
SpO_Gene000100	SpO_Gene000100	2.08347	2.703	1.74883	0.880336	2.65072	SpO_Gene000100	KAA3669890.1 uncharacterized protein DEA37_0002748, partial [Paragonimus westermani]	Genetic Information Processing;Genetic Information Processing	Translation;Translation	ko03013//RNA transport;ko03008//Ribosome biogenesis in eukaryotes	K14530;K14530	GO:0000139//Golgi membrane;GO:0005575//cellular_component;GO:0005622//intracellular;GO:0005623//cell;GO:0005737//cytoplasm;GO:0005739//mitochondrion;GO:0005740//mitochondrial envelope;GO:0005768//endosome;GO:0005770//late endosome;GO:0005783//endoplasmic reticulum;GO:0005789//endoplasmic reticulum membrane;GO:0005794//Golgi apparatus;GO:0005886//plasma membrane;GO:0010008//endosome membrane;GO:00…	GO:0000166//nucleotide binding;GO:0001727//lipid kinase activity;GO:0003674//molecular_function;GO:0003824//catalytic activity;GO:0003951//NAD+ kinase activity;GO:0004143//diacylglycerol kinase activity;GO:0005488//binding;GO:0005524//ATP binding;GO:0008144//drug binding;GO:0008481//sphinganine kinase activity;GO:0016301//kinase activity;GO:0016740//transferase activity;GO:0016772//transferase ac…	GO:0001505//regulation of neurotransmitter levels;GO:0001956//positive regulation of neurotransmitter secretion;GO:0006629//lipid metabolic process;GO:0006643//membrane lipid metabolic process;GO:0006665//sphingolipid metabolic process;GO:0006793//phosphorus metabolic process;GO:0006796//phosphate-containing compound metabolic process;GO:0006807//nitrogen compound metabolic process;GO:0007154//ce…
CAFS_SP_G_107711_path1	CAFS_SP_G_107711_path1	0.726531	0.254873	0.414001	0.295964	0.496664	CAFS_SP_G_107711_path1	CDQ89009.1 unnamed protein product [Oncorhynchus mykiss]	-	-	-	-	-	-	-
CAFS_SP_G_104985_path1	CAFS_SP_G_104985_path1	0	0.000303004	0	0	0	CAFS_SP_G_104985_path1	-	-	-	-	-	-	-	-
CAFS_SP_G_61915_path1	CAFS_SP_G_61915_path1	0.459445	0.0919059	0.0828793	0.153979	0.0175616	CAFS_SP_G_61915_path1	XP_013393681.1 uncharacterized protein LOC106161315 isoform X1 [Lingula anatina]	-	-	-	-	-	GO:0003677//DNA binding;GO:0009007//site-specific DNA-methyltransferase (adenine-specific) activity	GO:0032775//DNA methylation on adenine
CAFS_SP_G_61902_path1	CAFS_SP_G_61902_path1	0.0166926	0.143195	0.0539973	0.111851	0.0317703	CAFS_SP_G_61902_path1	-	-	-	-	-	-	-	-
CAFS_SP_G_61896_path1	CAFS_SP_G_61896_path1	0.0433262	0.464141	0.0968328	0.115932	0.0302851	CAFS_SP_G_61896_path1	-	-	-	-	-	GO:0005576//extracellular region	GO:0008061//chitin binding	-
CAFS_SP_G_61893_path1	CAFS_SP_G_61893_path1	0.0908517	0.450825	0.0851511	0.1253	0.127751	CAFS_SP_G_61893_path1	XP_027238255.1 small integral membrane protein 20-like [Penaeus vannamei]	-	-	-	-	GO:0005575//cellular_component;GO:0005622//intracellular;GO:0005623//cell;GO:0005737//cytoplasm;GO:0005739//mitochondrion;GO:0005740//mitochondrial envelope;GO:0005743//mitochondrial inner membrane;GO:0016020//membrane;GO:0016021//integral component of membrane;GO:0019866//organelle inner membrane;GO:0031090//organelle membrane;GO:0031224//intrinsic component of membrane;GO:0031966//mitochondrial…	-	GO:0006996//organelle organization;GO:0007005//mitochondrion organization;GO:0008150//biological_process;GO:0008535//respiratory chain complex IV assembly;GO:0009987//cellular process;GO:0016043//cellular component organization;GO:0017004//cytochrome complex assembly;GO:0022607//cellular component assembly;GO:0033108//mitochondrial respiratory chain complex assembly;GO:0033617//mitochondrial resp…
CAFS_SP_G_115382_path1	CAFS_SP_G_115382_path1	0.0135951	0.0416182	0.0052624	0.0414464	0.00364433	CAFS_SP_G_115382_path1	ROT78592.1 hypothetical protein C7M84_002682 [Penaeus vannamei]	-	-	-	-	-	-	-
CAFS_SP_G_115372_path1	CAFS_SP_G_115372_path1	2.05571	3.10166	1.41935	1.86729	1.53859	CAFS_SP_G_115372_path1	-	-	-	-	-	-	-	-
CAFS_SP_G_124530_path1	CAFS_SP_G_124530_path1	0.00290883	0.000455122	0.00774345	0.082619	0	CAFS_SP_G_124530_path1	XP_018013802.1 PREDICTED: uncharacterized protein LOC108670822 [Hyalella azteca]	-	-	-	-	-	-	-
CAFS_SP_G_124531_path1	CAFS_SP_G_124531_path1	0.00442979	0.0115364	0.0053545	0	0.0157916	CAFS_SP_G_124531_path1	ROT74559.1 hypothetical protein C7M84_006894 [Penaeus vannamei]	-	-	-	-	-	GO:0003964//RNA-directed DNA polymerase activity	GO:0000373//Group II intron splicing
CAFS_SP_G_106770_path1	CAFS_SP_G_106770_path1	0.000975692	0.00022304	0	0	0	CAFS_SP_G_106770_path1	-	-	-	-	-	-	-	-
CAFS_SP_G_106768_path1	CAFS_SP_G_106768_path1	0.047954	0.0134242	0.0236503	0.00539677	0.0017783	CAFS_SP_G_106768_path1	-	-	-	-	-	-	-	-
CAFS_SP_G_86884_path1	CAFS_SP_G_86884_path1	0.00350491	0.00725715	0.00442915	0.0285044	0.0162533	CAFS_SP_G_86884_path1	-	-	-	-	-	-	-	-
CAFS_SP_G_91876_path1	CAFS_SP_G_91876_path1	0.00141759	0.0167057	0.00509034	0.0095737	0.00172942	CAFS_SP_G_91876_path1	XP_027222484.1 uncharacterized protein LOC113814635 [Penaeus vannamei]	Metabolism;Metabolism	Global and overview maps;Nucleotide metabolism	ko01100//Metabolic pathways;ko00230//Purine metabolism	K01587;K01587	GO:0005575//cellular_component;GO:0005622//intracellular;GO:0005623//cell;GO:0005634//nucleus;GO:0005737//cytoplasm;GO:0005829//cytosol;GO:0043226//organelle;GO:0043227//membrane-bounded organelle;GO:0043229//intracellular organelle;GO:0043231//intracellular membrane-bounded organelle;GO:0044424//intracellular part;GO:0044444//cytoplasmic part;GO:0044464//cell part	GO:0000166//nucleotide binding;GO:0003674//molecular_function;GO:0003824//catalytic activity;GO:0004638//phosphoribosylaminoimidazole carboxylase activity;GO:0004639//phosphoribosylaminoimidazolesuccinocarboxamide synthase activity;GO:0005488//binding;GO:0005515//protein binding;GO:0005524//ATP binding;GO:0008144//drug binding;GO:0016829//lyase activity;GO:0016830//carbon-carbon lyase activity;GO…	GO:0006082//organic acid metabolic process;GO:0006106//fumarate metabolic process;GO:0006139//nucleobase-containing compound metabolic process;GO:0006144//purine nucleobase metabolic process;GO:0006163//purine nucleotide metabolic process;GO:0006164//purine nucleotide biosynthetic process;GO:0006188//IMP biosynthetic process;GO:0006189//'de novo' IMP biosynthetic process;GO:0006725//cellular arom…
CAFS_SP_G_91819_path1	CAFS_SP_G_91819_path1	0	0.000162591	0	0	0	CAFS_SP_G_91819_path1	XP_025197407.1 piggyBac transposable element-derived protein 3-like [Melanaphis sacchari]	-	-	-	-	-	-	-
CAFS_SP_G_91797_path1	CAFS_SP_G_91797_path1	0	0	0	0	0	CAFS_SP_G_91797_path1	RXN30671.1 Retrovirus-related Pol poly from transposon TNT 1-94 [Labeo rohita]	-	-	-	-	-	-	GO:0015074//DNA integration
CAFS_SP_G_97908_path1	CAFS_SP_G_97908_path1	0.00312576	0.0106474	0.00652649	0.0123767	0	CAFS_SP_G_97908_path1	XP_029946701.1 piggyBac transposable element-derived protein 3-like [Salarias fasciatus]	-	-	-	-	-	-	-
CAFS_SP_G_84205_path1	CAFS_SP_G_84205_path1	0.00403942	0.0128813	0.00170576	0	0	CAFS_SP_G_84205_path1	-	-	-	-	-	-	-	-
CAFS_SP_G_83874_path1	CAFS_SP_G_83874_path1	0.0430553	0.530159	0.0978687	0.0711709	7.78738	CAFS_SP_G_83874_path1	-	-	-	-	-	-	-	-
CAFS_SP_G_83877_path1	CAFS_SP_G_83877_path1	0.00161248	0.0139137	0.00135497	0	0.00381001	CAFS_SP_G_83877_path1	-	-	-	-	-	-	-	-
CAFS_SP_G_83662_path1	CAFS_SP_G_83662_path1	0.0776534	2.24594	0.114659	0.221476	0.102121	CAFS_SP_G_83662_path1	XP_020627207.1 uncharacterized protein LOC110064491, partial [Orbicella faveolata]	-	-	-	-	-	-	-
CAFS_SP_G_83712_path1	CAFS_SP_G_83712_path1	0.0367882	0.6438	0.0690568	0.170553	0.0440965	CAFS_SP_G_83712_path1	XP_019921890.1 PREDICTED: uncharacterized protein LOC105326302 [Crassostrea gigas]	-	-	-	-	-	-	-
CAFS_SP_G_83652_path1	CAFS_SP_G_83652_path1	0.00118778	0.0138862	0.00182264	0.0104271	0.00355883	CAFS_SP_G_83652_path1	XP_028135959.1 uncharacterized protein LOC114330746 [Diabrotica virgifera virgifera]	-	-	-	-	-	-	-
CAFS_SP_G_83643_path1	CAFS_SP_G_83643_path1	0.000945932	0.000579452	0	0	0.00399969	CAFS_SP_G_83643_path1	XP_022162295.1 uncharacterized protein LOC111028072 isoform X1 [Myzus persicae]	-	-	-	-	-	GO:0003677//DNA binding;GO:0003678//DNA helicase activity	GO:0006303//double-strand break repair via nonhomologous end joining
CAFS_SP_G_119825_path1	CAFS_SP_G_119825_path1	0.000771139	0.00527754	0	0	0	CAFS_SP_G_119825_path1	-	-	-	-	-	-	-	-
CAFS_SP_G_83634_path1	CAFS_SP_G_83634_path1	0.00225818	0.00249105	0.0027759	0	0.00143823	CAFS_SP_G_83634_path1	XP_026316069.1 uncharacterized protein LOC113227390 [Hyposmocoma kahamanoa]	-	-	-	-	-	GO:0008168//methyltransferase activity;GO:0016706//oxidoreductase activity, acting on paired donors, with incorporation or reduction of molecular oxygen, 2-oxoglutarate as one donor, and incorporation of one atom each of oxygen into both donors	GO:0055114//oxidation-reduction process
CAFS_SP_G_70050_path1	CAFS_SP_G_70050_path1	0.000493047	0.00134649	0.00468873	0	0.0023599	CAFS_SP_G_70050_path1	-	-	-	-	-	-	-	-
SpO_Gene000104	SpO_Gene000104	0.992454	1.31353	0.675016	0.840505	0.508631	SpO_Gene000104	-	-	-	-	-	-	-	-
SpO_Gene000107	SpO_Gene000107	0.0395283	0.00524529	0.0121348	0.00958677	0.00271839	SpO_Gene000107	-	-	-	-	-	-	-	-
CAFS_SP_G_70054_path1	CAFS_SP_G_70054_path1	0.772612	0.486106	0.376753	0.286236	0.269695	CAFS_SP_G_70054_path1	XP_027235808.1 transmembrane protein 47-like [Penaeus vannamei]	-	-	-	-	GO:0005575//cellular_component;GO:0005911//cell-cell junction;GO:0005918//septate junction;GO:0016020//membrane;GO:0016021//integral component of membrane;GO:0030054//cell junction;GO:0031224//intrinsic component of membrane;GO:0043296//apical junction complex;GO:0044425//membrane part;GO:0070160//occluding junction	GO:0003674//molecular_function;GO:0005488//binding;GO:0005515//protein binding	GO:0002376//immune system process;GO:0006950//response to stress;GO:0006952//defense response;GO:0006955//immune response;GO:0007155//cell adhesion;GO:0007163//establishment or maintenance of cell polarity;GO:0008150//biological_process;GO:0009605//response to external stimulus;GO:0009607//response to biotic stimulus;GO:0009617//response to bacterium;GO:0009987//cellular process;GO:0022610//biolo…
SpO_Gene000105	SpO_Gene000105	2.7412	0.811584	0.782739	0.733375	0.437393	SpO_Gene000105	-	-	-	-	-	-	-	-
SpO_Gene000108	SpO_Gene000108	0.0447587	0.599884	0.120194	0.389354	1.41498	SpO_Gene000108	-	-	-	-	-	-	-	-
CAFS_SP_G_69993_path1	CAFS_SP_G_69993_path1	0	0	0	0	0.00255685	CAFS_SP_G_69993_path1	XP_031557143.1 uncharacterized protein LOC116293799, partial [Actinia tenebrosa]	-	-	-	-	-	GO:0003677//DNA binding;GO:0009007//site-specific DNA-methyltransferase (adenine-specific) activity	GO:0032775//DNA methylation on adenine
CAFS_SP_G_85343_path1	CAFS_SP_G_85343_path1	1.53121	0.759992	0.953063	2.5617	4.3701	CAFS_SP_G_85343_path1	XP_027209492.1 mpv17-like protein 2 [Penaeus vannamei]	Cellular Processes	Transport and catabolism	ko04146//Peroxisome	K13348	GO:0016021//integral component of membrane	-	-
CAFS_SP_G_85316_path1	CAFS_SP_G_85316_path1	0	0	0	0	0	CAFS_SP_G_85316_path1	-	-	-	-	-	-	-	-
CAFS_SP_G_85309_path1	CAFS_SP_G_85309_path1	0	0	0	0	0	CAFS_SP_G_85309_path1	XP_027229815.1 LOW QUALITY PROTEIN: uncharacterized protein K02A2.6-like [Penaeus vannamei]	-	-	-	-	-	-	-
CAFS_SP_G_85291_path1	CAFS_SP_G_85291_path1	0.00356817	0.013367	0	0.00818406	0.00302299	CAFS_SP_G_85291_path1	XP_027227834.1 uncharacterized protein LOC113819831 [Penaeus vannamei]	-	-	-	-	-	GO:0003674//molecular_function	GO:0043571//maintenance of CRISPR repeat elements
CAFS_SP_G_142645_path1	CAFS_SP_G_142645_path1	0.0175108	0.00306826	0.0286995	0.0269302	0.0290087	CAFS_SP_G_142645_path1	-	-	-	-	-	GO:0005634//nucleus	GO:0003677//DNA binding;GO:0005496//steroid binding;GO:0030284//estrogen receptor activity	GO:0006355//regulation of transcription, DNA-templated;GO:0043401//steroid hormone mediated signaling pathway
CAFS_SP_G_14384_path1	CAFS_SP_G_14384_path1	2.2743	3.01384	2.04884	3.1228	2.66781	CAFS_SP_G_14384_path1	-	-	-	-	-	-	-	-
CAFS_SP_G_14382_path1	CAFS_SP_G_14382_path1	0.155021	1.09094	0.150039	0.264995	0.16896	CAFS_SP_G_14382_path1	ROT84206.1 26S proteasome non-ATPase regulatory subunit 7 [Penaeus vannamei]	Human Diseases;Genetic Information Processing	Infectious diseases;Folding, sorting and degradation	ko05169//Epstein-Barr virus infection;ko03050//Proteasome	K03038;K03038	GO:0000502//proteasome complex;GO:0005575//cellular_component;GO:0005576//extracellular region;GO:0005622//intracellular;GO:0005623//cell;GO:0005634//nucleus;GO:0005654//nucleoplasm;GO:0005737//cytoplasm;GO:0005819//spindle;GO:0005829//cytosol;GO:0005838//proteasome regulatory particle;GO:0005856//cytoskeleton;GO:0008541//proteasome regulatory particle, lid subcomplex;GO:0012505//endomembrane sys…	GO:0003674//molecular_function;GO:0005488//binding;GO:0005515//protein binding;GO:0008237//metallopeptidase activity;GO:0042802//identical protein binding;GO:0042803//protein homodimerization activity;GO:0046983//protein dimerization activity;GO:0070122//isopeptidase activity	GO:0001775//cell activation;GO:0002252//immune effector process;GO:0002263//cell activation involved in immune response;GO:0002274//myeloid leukocyte activation;GO:0002275//myeloid cell activation involved in immune response;GO:0002283//neutrophil activation involved in immune response;GO:0002366//leukocyte activation involved in immune response;GO:0002376//immune system process;GO:0002443//leuko…
SpO_Gene008620	SpO_Gene008620	0.0147455	0.0247771	0.0193337	0.027215	0.0155392	SpO_Gene008620	-	-	-	-	-	-	-	-
CAFS_SP_G_14371_path1	CAFS_SP_G_14371_path1	0.259058	0.389901	0.267336	0.370879	0.328558	CAFS_SP_G_14371_path1	-	-	-	-	-	-	-	-
CAFS_SP_G_14373_path1	CAFS_SP_G_14373_path1	0.0114241	0.0288122	0.0025074	0.00914063	0.0163636	CAFS_SP_G_14373_path1	-	-	-	-	-	-	-	-
CAFS_SP_G_14361_path1	CAFS_SP_G_14361_path1	0.618993	0.580983	0.616125	0.745019	0.473746	CAFS_SP_G_14361_path1	XP_018017230.1 PREDICTED: dmX-like protein 2 isoform X1 [Hyalella azteca]	-	-	-	-	GO:0005575//cellular_component;GO:0005622//intracellular;GO:0005623//cell;GO:0005737//cytoplasm;GO:0005768//endosome;GO:0005829//cytosol;GO:0010008//endosome membrane;GO:0012505//endomembrane system;GO:0016020//membrane;GO:0019898//extrinsic component of membrane;GO:0031090//organelle membrane;GO:0031410//cytoplasmic vesicle;GO:0031982//vesicle;GO:0032991//macromolecular complex;GO:0043226//organ…	GO:0003674//molecular_function;GO:0005488//binding;GO:0005515//protein binding;GO:0044877//macromolecular complex binding	GO:0006810//transport;GO:0006873//cellular ion homeostasis;GO:0006885//regulation of pH;GO:0007034//vacuolar transport;GO:0007035//vacuolar acidification;GO:0007275//multicellular organism development;GO:0007424//open tracheal system development;GO:0008104//protein localization;GO:0008150//biological_process;GO:0008593//regulation of Notch signaling pathway;GO:0009653//anatomical structure morpho…
CAFS_SP_G_14351_path1	CAFS_SP_G_14351_path1	0.556161	1.97156	0.437338	0.59034	0.375835	CAFS_SP_G_14351_path1	-	-	-	-	-	-	-	-
SpO_Gene008621	SpO_Gene008621	0.757104	0.498183	0.361546	0.462252	0.263399	SpO_Gene008621	-	-	-	-	-	-	-	-
CAFS_SP_G_8866_path1	CAFS_SP_G_8866_path1	0.000990576	0.0113103	0.00913614	0	0	CAFS_SP_G_8866_path1	XP_027217528.1 uncharacterized protein LOC113810043 [Penaeus vannamei]	-	-	-	-	-	-	-
CAFS_SP_G_8865_path1	CAFS_SP_G_8865_path1	0.00237566	0.00397959	0.00318877	0	0.00352139	CAFS_SP_G_8865_path1	-	-	-	-	-	-	-	-
SpO_Gene008617	SpO_Gene008617	0.142289	0.0896051	0.0739052	0.0609639	0.244446	SpO_Gene008617	-	-	-	-	-	-	-	-
CAFS_SP_G_8860_path1	CAFS_SP_G_8860_path1	0.171217	0.0330529	0.171807	0.295919	0.445742	CAFS_SP_G_8860_path1	-	-	-	-	-	-	-	-
SpO_Gene008622	SpO_Gene008622	0.00330112	0.0115536	0.00864592	0	0.00881126	SpO_Gene008622	-	-	-	-	-	-	-	-
CAFS_SP_G_95588_path1	CAFS_SP_G_95588_path1	0.0151916	0.00918547	0.00694269	0	0.00809109	CAFS_SP_G_95588_path1	-	-	-	-	-	-	-	-
CAFS_SP_G_8824_path1	CAFS_SP_G_8824_path1	0	0	0	0	0	CAFS_SP_G_8824_path1	PIK55727.1 hypothetical protein BSL78_07387 [Apostichopus japonicus]	-	-	-	-	-	-	GO:0006313//transposition, DNA-mediated;GO:0015074//DNA integration
CAFS_SP_G_8818_path1	CAFS_SP_G_8818_path1	0	0	0	0	0	CAFS_SP_G_8818_path1	KAB0805441.1 hypothetical protein PPYR_02411 [Photinus pyralis]	-	-	-	-	-	-	-
SpO_Gene008618	SpO_Gene008618	0.00689299	0.0930907	0.0130557	0.0131557	0.00720321	SpO_Gene008618	-	-	-	-	-	-	-	-
CAFS_SP_G_113172_path1	CAFS_SP_G_113172_path1	0.0571084	0.0112532	0.00271346	0.515067	0.00612421	CAFS_SP_G_113172_path1	-	-	-	-	-	-	-	-
CAFS_SP_G_113174_path1	CAFS_SP_G_113174_path1	0.00756983	0.00289989	0.00357602	0	0.00369793	CAFS_SP_G_113174_path1	XP_027229815.1 LOW QUALITY PROTEIN: uncharacterized protein K02A2.6-like [Penaeus vannamei]	-	-	-	-	-	-	-
CAFS_SP_G_113163_path1	CAFS_SP_G_113163_path1	4.08391e-05	0.000488084	0	0	0	CAFS_SP_G_113163_path1	VZI06255.1 unnamed protein product [Sparganum proliferum]	-	-	-	-	-	-	GO:0015074//DNA integration
CAFS_SP_G_150111_path1	CAFS_SP_G_150111_path1	0	0	0	0	0.0014173	CAFS_SP_G_150111_path1	-	-	-	-	-	-	-	-
CAFS_SP_G_149408_path1	CAFS_SP_G_149408_path1	0.000270891	6.39418e-05	0	0	0	CAFS_SP_G_149408_path1	XP_022329234.1 uncharacterized protein LOC111128086 [Crassostrea virginica]	-	-	-	-	-	GO:0003964//RNA-directed DNA polymerase activity	GO:0000373//Group II intron splicing
CAFS_SP_G_120283_path1	CAFS_SP_G_120283_path1	0.000246374	0.00144032	0	0.00827223	0	CAFS_SP_G_120283_path1	-	-	-	-	-	-	-	-
CAFS_SP_G_120292_path1	CAFS_SP_G_120292_path1	0.0061702	0.00767207	0.00544723	0.0233039	0.0245949	CAFS_SP_G_120292_path1	-	-	-	-	-	-	-	-
CAFS_SP_G_121606_path1	CAFS_SP_G_121606_path1	0.0024636	0.00125813	0	0.00819199	0.003907	CAFS_SP_G_121606_path1	-	-	-	-	-	-	-	-
CAFS_SP_G_71021_path1	CAFS_SP_G_71021_path1	0.0275168	0.0469933	0.0255306	0.0450507	0.0386461	CAFS_SP_G_71021_path1	-	-	-	-	-	-	-	-
SpO_Gene008623	SpO_Gene008623	0.00840079	0.015703	0.0125041	0	0.0133004	SpO_Gene008623	ROT73159.1 hypothetical protein C7M84_008387 [Penaeus vannamei]	-	-	-	-	-	-	-
CAFS_SP_G_121589_path1	CAFS_SP_G_121589_path1	0.000970264	0.0133841	0	0.0211188	0	CAFS_SP_G_121589_path1	-	-	-	-	-	-	-	-
CAFS_SP_G_107878_path1	CAFS_SP_G_107878_path1	0.00274379	0.00712598	0.00181211	0	0.00848855	CAFS_SP_G_107878_path1	-	-	-	-	-	-	-	-
CAFS_SP_G_107881_path1	CAFS_SP_G_107881_path1	0.000699236	0.00256122	0	0	0.00943902	CAFS_SP_G_107881_path1	XP_027230463.1 putative nuclease HARBI1 [Penaeus vannamei]	-	-	-	-	-	GO:0003677//DNA binding;GO:0004803//transposase activity;GO:0016788//hydrolase activity, acting on ester bonds	GO:0006313//transposition, DNA-mediated
CAFS_SP_G_107855_path1	CAFS_SP_G_107855_path1	0.000941486	0.000574604	0.00263594	0	0.000792079	CAFS_SP_G_107855_path1	XP_027225314.1 protein transport protein Sec31A-like [Penaeus vannamei]	Genetic Information Processing	Folding, sorting and degradation	ko04141//Protein processing in endoplasmic reticulum	K14005	-	GO:0005515//protein binding	GO:0006355//regulation of transcription, DNA-templated
CAFS_SP_G_107868_path1	CAFS_SP_G_107868_path1	0	0	0	0	0	CAFS_SP_G_107868_path1	XP_027225314.1 protein transport protein Sec31A-like [Penaeus vannamei]	Genetic Information Processing	Folding, sorting and degradation	ko04141//Protein processing in endoplasmic reticulum	K14005	GO:0000139//Golgi membrane;GO:0005575//cellular_component;GO:0005622//intracellular;GO:0005623//cell;GO:0005681//spliceosomal complex;GO:0005737//cytoplasm;GO:0005783//endoplasmic reticulum;GO:0005789//endoplasmic reticulum membrane;GO:0005794//Golgi apparatus;GO:0005795//Golgi stack;GO:0005798//Golgi-associated vesicle;GO:0005856//cytoskeleton;GO:0005937//mating projection;GO:0012505//endomembra…	GO:0003674//molecular_function;GO:0005198//structural molecule activity;GO:0005515//protein binding	GO:0006810//transport;GO:0006886//intracellular protein transport;GO:0006888//ER to Golgi vesicle-mediated transport;GO:0006900//membrane budding;GO:0006996//organelle organization;GO:0006997//nucleus organization;GO:0006998//nuclear envelope organization;GO:0007155//cell adhesion;GO:0008104//protein localization;GO:0008150//biological_process;GO:0008380//RNA splicing;GO:0009987//cellular process…
CAFS_SP_G_91550_path1	CAFS_SP_G_91550_path1	0.00304556	0.137808	0.00504454	0.00761582	0.00254745	CAFS_SP_G_91550_path1	XP_027212877.1 uncharacterized protein LOC113805989 [Penaeus vannamei]	-	-	-	-	-	-	GO:0006886//intracellular protein transport
CAFS_SP_G_89208_path1	CAFS_SP_G_89208_path1	0.00658683	0.0196432	0.0141996	0.0194556	0.0146489	CAFS_SP_G_89208_path1	XP_027239546.1 condensin-2 complex subunit D3-like [Penaeus vannamei]	-	-	-	-	GO:0000228//nuclear chromosome;GO:0000775//chromosome, centromeric region;GO:0000776//kinetochore;GO:0000777//condensed chromosome kinetochore;GO:0000779//condensed chromosome, centromeric region;GO:0000785//chromatin;GO:0000790//nuclear chromatin;GO:0000792//heterochromatin;GO:0000793//condensed chromosome;GO:0000794//condensed nuclear chromosome;GO:0000796//condensin complex;GO:0000799//nuclear…	GO:0003674//molecular_function;GO:0003682//chromatin binding;GO:0005488//binding;GO:0005515//protein binding;GO:0035064//methylated histone binding;GO:0042393//histone binding	GO:0000003//reproduction;GO:0000018//regulation of DNA recombination;GO:0000019//regulation of mitotic recombination;GO:0000070//mitotic sister chromatid segregation;GO:0000278//mitotic cell cycle;GO:0000280//nuclear division;GO:0000819//sister chromatid segregation;GO:0006282//regulation of DNA repair;GO:0006323//DNA packaging;GO:0006886//intracellular protein transport;GO:0006996//organelle org…
SpO_Gene008625	SpO_Gene008625	0.508446	0.546866	0.468587	0.702126	0.896886	SpO_Gene008625	ROT83248.1 putative condensin-2 complex subunit D3 [Penaeus vannamei]	-	-	-	-	GO:0000228//nuclear chromosome;GO:0000775//chromosome, centromeric region;GO:0000776//kinetochore;GO:0000777//condensed chromosome kinetochore;GO:0000779//condensed chromosome, centromeric region;GO:0000785//chromatin;GO:0000790//nuclear chromatin;GO:0000792//heterochromatin;GO:0000793//condensed chromosome;GO:0000794//condensed nuclear chromosome;GO:0000796//condensin complex;GO:0000799//nuclear…	GO:0003674//molecular_function;GO:0003682//chromatin binding;GO:0005488//binding;GO:0005515//protein binding;GO:0035064//methylated histone binding;GO:0042393//histone binding	GO:0000003//reproduction;GO:0000018//regulation of DNA recombination;GO:0000019//regulation of mitotic recombination;GO:0000070//mitotic sister chromatid segregation;GO:0000278//mitotic cell cycle;GO:0000280//nuclear division;GO:0000819//sister chromatid segregation;GO:0006282//regulation of DNA repair;GO:0006323//DNA packaging;GO:0006996//organelle organization;GO:0007049//cell cycle;GO:0007059/…
SpO_Gene008624	SpO_Gene008624	1.38322	1.70664	1.50468	2.57119	3.07465	SpO_Gene008624	XP_027236530.1 uncharacterized protein LOC113827816 [Penaeus vannamei]	-	-	-	-	-	-	-
CAFS_SP_G_96853_path1	CAFS_SP_G_96853_path1	0.00164048	0.000298026	0	0	0	CAFS_SP_G_96853_path1	XP_027216775.1 uncharacterized protein LOC113809397 [Penaeus vannamei]	-	-	-	-	GO:0005634//nucleus;GO:0005668//RNA polymerase transcription factor SL1 complex	-	GO:0006355//regulation of transcription, DNA-templated
CAFS_SP_G_96834_path1	CAFS_SP_G_96834_path1	0	0.000127595	0	0	0	CAFS_SP_G_96834_path1	XP_030853882.1 uncharacterized protein LOC100889248 [Strongylocentrotus purpuratus]	-	-	-	-	-	GO:0003964//RNA-directed DNA polymerase activity	GO:0000373//Group II intron splicing
CAFS_SP_G_96821_path1	CAFS_SP_G_96821_path1	0	0	0	0	0	CAFS_SP_G_96821_path1	XP_013161242.1 PREDICTED: RNA-directed DNA polymerase from mobile element jockey-like, partial [Papilio xuthus]	-	-	-	-	-	GO:0008853//exodeoxyribonuclease III activity	GO:0006281//DNA repair
CAFS_SP_G_104335_path1	CAFS_SP_G_104335_path1	0.00250024	0.0162168	0.013754	0	0.00548169	CAFS_SP_G_104335_path1	PIK57781.1 hypothetical protein BSL78_05307 [Apostichopus japonicus]	-	-	-	-	GO:0005737//cytoplasm	GO:0003676//nucleic acid binding;GO:0003723//RNA binding;GO:0008270//zinc ion binding	GO:0015074//DNA integration
CAFS_SP_G_104331_path1	CAFS_SP_G_104331_path1	0	0.000333296	0	0	0	CAFS_SP_G_104331_path1	XP_027840218.1 protein FAM200A-like, partial [Aphis gossypii]	-	-	-	-	-	-	-
CAFS_SP_G_52652_path1	CAFS_SP_G_52652_path1	0	0	0	0	0	CAFS_SP_G_52652_path1	XP_030226898.1 putative nuclease HARBI1 [Gadus morhua]	-	-	-	-	-	-	-
CAFS_SP_G_95497_path1	CAFS_SP_G_95497_path1	0.00858256	0.0100182	0.00501184	0.0187299	0.00109879	CAFS_SP_G_95497_path1	XP_026316069.1 uncharacterized protein LOC113227390 [Hyposmocoma kahamanoa]	-	-	-	-	-	-	-
CAFS_SP_G_125111_path1	CAFS_SP_G_125111_path1	0.00273183	0.00918639	0.00554619	0	0.00762641	CAFS_SP_G_125111_path1	-	-	-	-	-	-	GO:0003676//nucleic acid binding;GO:0004519//endonuclease activity;GO:0008270//zinc ion binding;GO:0009973//adenylyl-sulfate reductase activity;GO:0046872//metal ion binding	GO:0006281//DNA repair;GO:0010134//sulfate assimilation via adenylyl sulfate reduction
CAFS_SP_G_100993_path1	CAFS_SP_G_100993_path1	0.00143251	0.00174591	0	0	0	CAFS_SP_G_100993_path1	-	-	-	-	-	-	-	-
CAFS_SP_G_95082_path1	CAFS_SP_G_95082_path1	0	0	0	0	0	CAFS_SP_G_95082_path1	ROT64432.1 putative uncharacterized protein K02A2.6-like [Penaeus vannamei]	-	-	-	-	-	-	-
CAFS_SP_G_108672_path1	CAFS_SP_G_108672_path1	0	0.000355606	0	0	0	CAFS_SP_G_108672_path1	KAF0289457.1 PiggyBac transposable element-derived protein 3 [Amphibalanus amphitrite]	Genetic Information Processing	Replication and repair	ko03420//Nucleotide excision repair	K10841	GO:0005575//cellular_component;GO:0005622//intracellular;GO:0005623//cell;GO:0005634//nucleus;GO:0005654//nucleoplasm;GO:0016604//nuclear body;GO:0031974//membrane-enclosed lumen;GO:0031981//nuclear lumen;GO:0043226//organelle;GO:0043227//membrane-bounded organelle;GO:0043229//intracellular organelle;GO:0043231//intracellular membrane-bounded organelle;GO:0043233//organelle lumen;GO:0044422//orga…	GO:0003674//molecular_function;GO:0003676//nucleic acid binding;GO:0003677//DNA binding;GO:0005488//binding;GO:0097159//organic cyclic compound binding;GO:1901363//heterocyclic compound binding	GO:0035556//intracellular signal transduction
CAFS_SP_G_96498_path1	CAFS_SP_G_96498_path1	0.00403402	0.0094347	0.0121371	0.0442129	0	CAFS_SP_G_96498_path1	KAF0303505.1 uncharacterized protein FJT64_002885 [Amphibalanus amphitrite]	-	-	-	-	-	-	-
CAFS_SP_G_87307_path1	CAFS_SP_G_87307_path1	0.76119	0.0762562	0.0577971	0.102388	0.023553	CAFS_SP_G_87307_path1	-	-	-	-	-	-	-	-
CAFS_SP_G_100989_path1	CAFS_SP_G_100989_path1	0.000375525	0	0	0	0	CAFS_SP_G_100989_path1	ROT75264.1 hypothetical protein C7M84_006216 [Penaeus vannamei]	-	-	-	-	-	-	GO:0015074//DNA integration
CAFS_SP_G_129169_path1	CAFS_SP_G_129169_path1	0	8.0866e-05	0	0	0	CAFS_SP_G_129169_path1	ALH21108.1 histone H2B, partial [Eriocheir sinensis]	Human Diseases;Human Diseases;Human Diseases	Substance dependence;Immune diseases;Cancers	ko05034//Alcoholism;ko05322//Systemic lupus erythematosus;ko05203//Viral carcinogenesis	K11252;K11252;K11252	GO:0005669//transcription factor TFIID complex	GO:0003677//DNA binding	GO:0006352//DNA-templated transcription, initiation
CAFS_SP_G_100858_path1	CAFS_SP_G_100858_path1	0.0011665	0.00560744	0.00149869	0	0.00110601	CAFS_SP_G_100858_path1	-	-	-	-	-	-	-	-
CAFS_SP_G_95584_path1	CAFS_SP_G_95584_path1	0.000323198	0.0010064	0	0	0	CAFS_SP_G_95584_path1	XP_027221049.1 uncharacterized protein LOC113813281 [Penaeus vannamei]	-	-	-	-	-	-	-
CAFS_SP_G_139817_path1	CAFS_SP_G_139817_path1	0	0	0	0	0	CAFS_SP_G_139817_path1	XP_027219801.1 uncharacterized protein LOC113812168 [Penaeus vannamei]	-	-	-	-	-	-	-
CAFS_SP_G_140858_path1	CAFS_SP_G_140858_path1	0.000927978	0.00335521	0.00159632	0	0.00597358	CAFS_SP_G_140858_path1	XP_027225179.1 Y+L amino acid transporter 2-like isoform X2 [Penaeus vannamei]	Organismal Systems	Digestive system	ko04974//Protein digestion and absorption	K13781	GO:0005575//cellular_component;GO:0005623//cell;GO:0005886//plasma membrane;GO:0005887//integral component of plasma membrane;GO:0016020//membrane;GO:0016021//integral component of membrane;GO:0031224//intrinsic component of membrane;GO:0031226//intrinsic component of plasma membrane;GO:0031594//neuromuscular junction;GO:0044425//membrane part;GO:0044459//plasma membrane part;GO:0044464//cell par…	GO:0003674//molecular_function;GO:0005215//transporter activity;GO:0005275//amine transmembrane transporter activity;GO:0005342//organic acid transmembrane transporter activity;GO:0008509//anion transmembrane transporter activity;GO:0008514//organic anion transmembrane transporter activity;GO:0015075//ion transmembrane transporter activity;GO:0015171//amino acid transmembrane transporter activity…	GO:0000003//reproduction;GO:0003333//amino acid transmembrane transport;GO:0006527//arginine catabolic process;GO:0006810//transport;GO:0006811//ion transport;GO:0006820//anion transport;GO:0006835//dicarboxylic acid transport;GO:0006865//amino acid transport;GO:0006897//endocytosis;GO:0006909//phagocytosis;GO:0006950//response to stress;GO:0006952//defense response;GO:0007610//behavior;GO:000761…
CAFS_SP_G_123017_path1	CAFS_SP_G_123017_path1	0	0	0	0	0	CAFS_SP_G_123017_path1	PIK35719.1 hypothetical protein BSL78_27448 [Apostichopus japonicus]	-	-	-	-	-	GO:0003964//RNA-directed DNA polymerase activity	GO:0000373//Group II intron splicing
CAFS_SP_G_123018_path1	CAFS_SP_G_123018_path1	0	0	0	0	0	CAFS_SP_G_123018_path1	KMQ86388.1 gag-pol polyprotein [Lasius niger]	-	-	-	-	-	GO:0003964//RNA-directed DNA polymerase activity	GO:0000373//Group II intron splicing;GO:0006313//transposition, DNA-mediated;GO:0015074//DNA integration
CAFS_SP_G_36539_path1	CAFS_SP_G_36539_path1	0.0129016	0.00341178	0.00588511	0.0134401	0	CAFS_SP_G_36539_path1	-	-	-	-	-	-	-	-
CAFS_SP_G_131503_path1	CAFS_SP_G_131503_path1	0.0010142	0.0316973	0.00796764	0	0	CAFS_SP_G_131503_path1	-	-	-	-	-	-	-	-
CAFS_SP_G_131468_path1	CAFS_SP_G_131468_path1	0.000281546	0	0	0	0	CAFS_SP_G_131468_path1	XP_028448168.1 piggyBac transposable element-derived protein 2-like isoform X1 [Perca flavescens]	-	-	-	-	-	-	-
CAFS_SP_G_111529_path1	CAFS_SP_G_111529_path1	0.00268334	0.0532028	0.00820422	0.0172175	0.00200448	CAFS_SP_G_111529_path1	XP_027235517.1 cubilin-like [Penaeus vannamei]	Organismal Systems	Digestive system	ko04977//Vitamin digestion and absorption	K14616	-	-	-
CAFS_SP_G_114458_path1	CAFS_SP_G_114458_path1	0	0	0	0	0	CAFS_SP_G_114458_path1	-	-	-	-	-	-	-	-
CAFS_SP_G_128647_path1	CAFS_SP_G_128647_path1	0.00112801	0.00798267	0	0.00188821	0.0589538	CAFS_SP_G_128647_path1	ROT85524.1 Ectoine hydroxylase, partial [Penaeus vannamei]	-	-	-	-	-	GO:0016491//oxidoreductase activity	GO:0055114//oxidation-reduction process
CAFS_SP_G_128672_path1	CAFS_SP_G_128672_path1	0.125623	0.876798	0.19058	0.27151	0.145516	CAFS_SP_G_128672_path1	XP_027209810.1 polycomb group RING finger protein 3-like [Penaeus vannamei]	Cellular Processes	Cellular community - eukaryotes	ko04550//Signaling pathways regulating pluripotency of stem cells	K11488	GO:0000109//nucleotide-excision repair complex;GO:0000803//sex chromosome;GO:0000805//X chromosome;GO:0005575//cellular_component;GO:0005622//intracellular;GO:0005623//cell;GO:0005634//nucleus;GO:0005654//nucleoplasm;GO:0005694//chromosome;GO:0005730//nucleolus;GO:0031519//PcG protein complex;GO:0031974//membrane-enclosed lumen;GO:0031981//nuclear lumen;GO:0032991//macromolecular complex;GO:00432…	GO:0003674//molecular_function;GO:0005488//binding;GO:0008270//zinc ion binding;GO:0043167//ion binding;GO:0043169//cation binding;GO:0046872//metal ion binding;GO:0046914//transition metal ion binding;GO:0061630//ubiquitin protein ligase activity	GO:0000003//reproduction;GO:0001558//regulation of cell growth;GO:0003006//developmental process involved in reproduction;GO:0006139//nucleobase-containing compound metabolic process;GO:0006289//nucleotide-excision repair;GO:0006325//chromatin organization;GO:0006349//regulation of gene expression by genetic imprinting;GO:0006351//transcription, DNA-templated;GO:0006355//regulation of transcripti…
CAFS_SP_G_128645_path1	CAFS_SP_G_128645_path1	0.0560365	0.193502	0.0810007	0.0524404	0.0613942	CAFS_SP_G_128645_path1	XP_027237851.1 proteasome assembly chaperone 2-like [Penaeus vannamei]	-	-	-	-	GO:0000502//proteasome complex;GO:0005575//cellular_component;GO:0005622//intracellular;GO:0005623//cell;GO:0005634//nucleus;GO:0005737//cytoplasm;GO:0005829//cytosol;GO:0032991//macromolecular complex;GO:0043226//organelle;GO:0043227//membrane-bounded organelle;GO:0043229//intracellular organelle;GO:0043231//intracellular membrane-bounded organelle;GO:0044424//intracellular part;GO:0044444//cyto…	GO:0003674//molecular_function	GO:0000075//cell cycle checkpoint;GO:0000278//mitotic cell cycle;GO:0007049//cell cycle;GO:0007088//regulation of mitotic nuclear division;GO:0007093//mitotic cell cycle checkpoint;GO:0007094//mitotic spindle assembly checkpoint;GO:0007346//regulation of mitotic cell cycle;GO:0008150//biological_process;GO:0009987//cellular process;GO:0010564//regulation of cell cycle process;GO:0010639//negative…
CAFS_SP_G_128642_path1	CAFS_SP_G_128642_path1	0.00224577	0.00436867	0.00307671	0	0.0087327	CAFS_SP_G_128642_path1	XP_027229555.1 plasma kallikrein-like [Penaeus vannamei]	-	-	-	-	GO:0005575//cellular_component;GO:0005576//extracellular region;GO:0005615//extracellular space;GO:0005622//intracellular;GO:0005623//cell;GO:0005737//cytoplasm;GO:0044421//extracellular region part;GO:0044424//intracellular part;GO:0044464//cell part	GO:0003674//molecular_function;GO:0003824//catalytic activity;GO:0004175//endopeptidase activity;GO:0004252//serine-type endopeptidase activity;GO:0008233//peptidase activity;GO:0008236//serine-type peptidase activity;GO:0016787//hydrolase activity;GO:0017171//serine hydrolase activity;GO:0070011//peptidase activity, acting on L-amino acid peptides	GO:0006508//proteolysis;GO:0006807//nitrogen compound metabolic process;GO:0007154//cell communication;GO:0007165//signal transduction;GO:0008150//biological_process;GO:0008152//metabolic process;GO:0009987//cellular process;GO:0019538//protein metabolic process;GO:0023052//signaling;GO:0035556//intracellular signal transduction;GO:0043170//macromolecule metabolic process;GO:0044238//primary meta…
CAFS_SP_G_128667_path1	CAFS_SP_G_128667_path1	0.86465	1.93298	0.645038	0.577121	0.904832	CAFS_SP_G_128667_path1	-	-	-	-	-	-	-	-
CAFS_SP_G_131808_path1	CAFS_SP_G_131808_path1	0.0536647	0.149411	0.0380827	0.0501701	0.0504233	CAFS_SP_G_131808_path1	XP_027209813.1 putative transferase CAF17 homolog, mitochondrial [Penaeus vannamei]	-	-	-	-	GO:0005575//cellular_component;GO:0005622//intracellular;GO:0005623//cell;GO:0005737//cytoplasm;GO:0005739//mitochondrion;GO:0005759//mitochondrial matrix;GO:0031974//membrane-enclosed lumen;GO:0043226//organelle;GO:0043227//membrane-bounded organelle;GO:0043229//intracellular organelle;GO:0043231//intracellular membrane-bounded organelle;GO:0043233//organelle lumen;GO:0044422//organelle part;GO:…	GO:0003674//molecular_function;GO:0003676//nucleic acid binding;GO:0003723//RNA binding;GO:0003824//catalytic activity;GO:0005488//binding;GO:0005542//folic acid binding;GO:0016740//transferase activity;GO:0097159//organic cyclic compound binding;GO:1901363//heterocyclic compound binding	GO:0006400//tRNA modification;GO:0006725//cellular aromatic compound metabolic process;GO:0006778//porphyrin-containing compound metabolic process;GO:0006779//porphyrin-containing compound biosynthetic process;GO:0006783//heme biosynthetic process;GO:0006790//sulfur compound metabolic process;GO:0006807//nitrogen compound metabolic process;GO:0008150//biological_process;GO:0008152//metabolic proc…
CAFS_SP_G_128668_path1	CAFS_SP_G_128668_path1	0.00211839	0.00133516	0.0042982	0	0.00314864	CAFS_SP_G_128668_path1	-	-	-	-	-	-	-	-
CAFS_SP_G_131807_path1	CAFS_SP_G_131807_path1	0	0	0	0	0	CAFS_SP_G_131807_path1	-	-	-	-	-	-	-	-
SpO_Gene008627	SpO_Gene008627	0.383687	0.141127	0.148233	0.36084	0.158561	SpO_Gene008627	ROT66945.1 hypothetical protein C7M84_014999 [Penaeus vannamei]	-	-	-	-	-	-	GO:0015074//DNA integration
CAFS_SP_G_97982_path1	CAFS_SP_G_97982_path1	0.000219448	0.00413627	0	0	0.00497821	CAFS_SP_G_97982_path1	XP_027233882.1 uncharacterized protein LOC113825244 isoform X4 [Penaeus vannamei]	Metabolism;Metabolism	Global and overview maps;Amino acid metabolism	ko01100//Metabolic pathways;ko00310//Lysine degradation	K11433;K11433	-	-	-
CAFS_SP_G_101617_path1	CAFS_SP_G_101617_path1	0.00419926	0.00694849	0.00623308	0.00847136	0.00213796	CAFS_SP_G_101617_path1	XP_027233882.1 uncharacterized protein LOC113825244 isoform X4 [Penaeus vannamei]	Metabolism;Metabolism	Global and overview maps;Amino acid metabolism	ko01100//Metabolic pathways;ko00310//Lysine degradation	K11433;K11433	-	-	-
CAFS_SP_G_97983_path1	CAFS_SP_G_97983_path1	0.0054352	0.00218143	0.00488592	0	0	CAFS_SP_G_97983_path1	ROT64980.1 hypothetical protein C7M84_017070 [Penaeus vannamei]	-	-	-	-	-	-	-
CAFS_SP_G_140947_path1	CAFS_SP_G_140947_path1	0.106809	0.585069	0.156021	0.15873	0.201128	CAFS_SP_G_140947_path1	-	-	-	-	-	-	-	-
CAFS_SP_G_131293_path1	CAFS_SP_G_131293_path1	0.083716	0.546614	1.58604	0.080552	0.0586029	CAFS_SP_G_131293_path1	ROT80525.1 hypothetical protein C7M84_000761 [Penaeus vannamei]	-	-	-	-	-	-	-
CAFS_SP_G_133471_path1	CAFS_SP_G_133471_path1	0.00024034	0.00227203	0	0	0	CAFS_SP_G_133471_path1	PIK33996.1 putative RNA-directed DNA polymerase from mobile element jockey-like [Apostichopus japonicus]	Genetic Information Processing;Genetic Information Processing	Translation;Translation	ko03013//RNA transport;ko03008//Ribosome biogenesis in eukaryotes	K14530;K14530	-	GO:0003964//RNA-directed DNA polymerase activity	GO:0000373//Group II intron splicing
CAFS_SP_G_144629_path1	CAFS_SP_G_144629_path1	0.178578	0.0381301	0.169208	0.103412	0.0944683	CAFS_SP_G_144629_path1	XP_027222902.1 histone PARylation factor 1-like [Penaeus vannamei]	-	-	-	-	GO:0005575//cellular_component;GO:0005622//intracellular;GO:0005623//cell;GO:0005634//nucleus;GO:0043226//organelle;GO:0043227//membrane-bounded organelle;GO:0043229//intracellular organelle;GO:0043231//intracellular membrane-bounded organelle;GO:0044424//intracellular part;GO:0044464//cell part	GO:0003674//molecular_function;GO:0005488//binding;GO:0005515//protein binding;GO:0008270//zinc ion binding;GO:0042393//histone binding;GO:0043167//ion binding;GO:0043169//cation binding;GO:0046872//metal ion binding;GO:0046914//transition metal ion binding;GO:0072572//poly-ADP-D-ribose binding;GO:0097367//carbohydrate derivative binding	GO:0006464//cellular protein modification process;GO:0006471//protein ADP-ribosylation;GO:0006807//nitrogen compound metabolic process;GO:0006950//response to stress;GO:0006974//cellular response to DNA damage stimulus;GO:0008150//biological_process;GO:0008152//metabolic process;GO:0009987//cellular process;GO:0010835//regulation of protein ADP-ribosylation;GO:0018193//peptidyl-amino acid modific…
CAFS_SP_G_127623_path1	CAFS_SP_G_127623_path1	0.000739038	0.00344203	0.00243537	0	0.00420565	CAFS_SP_G_127623_path1	-	-	-	-	-	-	-	-
CAFS_SP_G_127624_path1	CAFS_SP_G_127624_path1	0.0114365	0.113643	0.0235705	0.0101028	0.0125856	CAFS_SP_G_127624_path1	-	-	-	-	-	-	-	-
CAFS_SP_G_109435_path1	CAFS_SP_G_109435_path1	0.00161144	0.00251886	0.00962311	0	0.00477592	CAFS_SP_G_109435_path1	-	-	-	-	-	-	-	-
CAFS_SP_G_119651_path1	CAFS_SP_G_119651_path1	0.0203236	0.103146	0.0409294	0.0229702	0.00439463	CAFS_SP_G_119651_path1	-	-	-	-	-	-	-	-
CAFS_SP_G_101932_path1	CAFS_SP_G_101932_path1	0.0455972	0.20844	0.0806584	0.0578698	0.022082	CAFS_SP_G_101932_path1	-	-	-	-	-	-	-	-
CAFS_SP_G_101939_path1	CAFS_SP_G_101939_path1	0.0378388	0.0868163	0.036745	0.144412	0.0453411	CAFS_SP_G_101939_path1	KAF2362735.1 Reverse transcriptase domain [Trinorchestia longiramus]	-	-	-	-	-	GO:0003964//RNA-directed DNA polymerase activity	GO:0000373//Group II intron splicing
CAFS_SP_G_111182_path1	CAFS_SP_G_111182_path1	0.117845	0.654404	0.147824	0.232352	0.05541	CAFS_SP_G_111182_path1	RVE46071.1 hypothetical protein evm_009295 [Chilo suppressalis]	-	-	-	-	-	-	-
CAFS_SP_G_86198_path1	CAFS_SP_G_86198_path1	0.0014487	0.000796325	0.000947949	0	0	CAFS_SP_G_86198_path1	XP_027230671.1 nitrate reductase [NADH] 1-like [Penaeus vannamei]	-	-	-	-	-	-	-
CAFS_SP_G_117650_path1	CAFS_SP_G_117650_path1	0.00074309	0.000864464	0	0	0	CAFS_SP_G_117650_path1	XP_027230671.1 nitrate reductase [NADH] 1-like [Penaeus vannamei]	-	-	-	-	-	GO:0016627//oxidoreductase activity, acting on the CH-CH group of donors	GO:0055114//oxidation-reduction process
CAFS_SP_G_116038_path1	CAFS_SP_G_116038_path1	0.000265686	0.000737883	0	0	0	CAFS_SP_G_116038_path1	-	-	-	-	-	-	-	-
CAFS_SP_G_116043_path1	CAFS_SP_G_116043_path1	0	0	0	0	0	CAFS_SP_G_116043_path1	XP_030578053.1 zinc finger BED domain-containing protein 4-like [Archocentrus centrarchus]	-	-	-	-	-	GO:0003677//DNA binding	-
CAFS_SP_G_106131_path1	CAFS_SP_G_106131_path1	0.0458258	0.231295	0.0838284	0.113369	0.0585306	CAFS_SP_G_106131_path1	XP_030051022.1 uncharacterized protein LOC115464802, partial [Microcaecilia unicolor]	-	-	-	-	-	GO:0003964//RNA-directed DNA polymerase activity	GO:0000373//Group II intron splicing
CAFS_SP_G_98527_path1	CAFS_SP_G_98527_path1	0	0	0	0	0	CAFS_SP_G_98527_path1	XP_023230454.1 uncharacterized protein LOC111630573 [Centruroides sculpturatus]	-	-	-	-	-	GO:0046983//protein dimerization activity	-
CAFS_SP_G_98530_path1	CAFS_SP_G_98530_path1	0	0.00030075	0	0	0	CAFS_SP_G_98530_path1	-	-	-	-	-	-	-	-
CAFS_SP_G_98533_path1	CAFS_SP_G_98533_path1	0.000385076	0	0	0	0	CAFS_SP_G_98533_path1	XP_027209828.1 cytospin-A-like isoform X1 [Penaeus vannamei]	-	-	-	-	-	GO:0005515//protein binding	GO:0002009//morphogenesis of an epithelium;GO:0002165//instar larval or pupal development;GO:0006996//organelle organization;GO:0007010//cytoskeleton organization;GO:0007275//multicellular organism development;GO:0007444//imaginal disc development;GO:0007472//wing disc morphogenesis;GO:0007477//notum development;GO:0007525//somatic muscle development;GO:0007527//adult somatic muscle development;G…
CAFS_SP_G_148424_path1	CAFS_SP_G_148424_path1	0	0	0	0	0	CAFS_SP_G_148424_path1	-	-	-	-	-	-	-	-
CAFS_SP_G_138974_path1	CAFS_SP_G_138974_path1	0.000669235	0	0	0.00868924	0	CAFS_SP_G_138974_path1	-	-	-	-	-	-	-	-
CAFS_SP_G_109977_path1	CAFS_SP_G_109977_path1	0.00646617	0.011158	0.0115823	0	0.0202337	CAFS_SP_G_109977_path1	-	-	-	-	-	-	-	-
CAFS_SP_G_87146_path1	CAFS_SP_G_87146_path1	0.0208851	0.0118214	0.031011	0.041975	0.0161172	CAFS_SP_G_87146_path1	-	-	-	-	-	-	-	-
CAFS_SP_G_104202_path1	CAFS_SP_G_104202_path1	0.000585965	0.000122562	0	0	0	CAFS_SP_G_104202_path1	XP_013390867.1 uncharacterized protein LOC106159196 [Lingula anatina]	-	-	-	-	-	-	GO:0015074//DNA integration
CAFS_SP_G_52694_path1	CAFS_SP_G_52694_path1	0.150146	0.211402	0.17228	0.181374	0.197811	CAFS_SP_G_52694_path1	XP_027225179.1 Y+L amino acid transporter 2-like isoform X2 [Penaeus vannamei]	Organismal Systems	Digestive system	ko04974//Protein digestion and absorption	K13781	GO:0005575//cellular_component;GO:0005623//cell;GO:0005886//plasma membrane;GO:0005887//integral component of plasma membrane;GO:0016020//membrane;GO:0016021//integral component of membrane;GO:0031224//intrinsic component of membrane;GO:0031226//intrinsic component of plasma membrane;GO:0031594//neuromuscular junction;GO:0044425//membrane part;GO:0044459//plasma membrane part;GO:0044464//cell par…	GO:0003674//molecular_function;GO:0005215//transporter activity;GO:0005342//organic acid transmembrane transporter activity;GO:0008509//anion transmembrane transporter activity;GO:0008514//organic anion transmembrane transporter activity;GO:0015075//ion transmembrane transporter activity;GO:0015171//amino acid transmembrane transporter activity;GO:0015179//L-amino acid transmembrane transporter a…	GO:0000003//reproduction;GO:0003333//amino acid transmembrane transport;GO:0006810//transport;GO:0006811//ion transport;GO:0006820//anion transport;GO:0006835//dicarboxylic acid transport;GO:0006865//amino acid transport;GO:0006897//endocytosis;GO:0006909//phagocytosis;GO:0006950//response to stress;GO:0006952//defense response;GO:0007610//behavior;GO:0007617//mating behavior;GO:0007618//mating;G…
CAFS_SP_G_133702_path1	CAFS_SP_G_133702_path1	0.0165235	0.0277263	0.0282773	0.0211691	0.00638354	CAFS_SP_G_133702_path1	ROL46029.1 RNA-directed DNA polymerase from mobile element jockey [Anabarilius grahami]	-	-	-	-	-	GO:0008168//methyltransferase activity;GO:0016706//oxidoreductase activity, acting on paired donors, with incorporation or reduction of molecular oxygen, 2-oxoglutarate as one donor, and incorporation of one atom each of oxygen into both donors	GO:0055114//oxidation-reduction process
CAFS_SP_G_133697_path1	CAFS_SP_G_133697_path1	0.163307	0.15767	0.127935	0.180564	0.0819782	CAFS_SP_G_133697_path1	-	-	-	-	-	-	-	-
CAFS_SP_G_142423_path1	CAFS_SP_G_142423_path1	0.0895058	0.0321018	0.0266459	0.100774	0.0146628	CAFS_SP_G_142423_path1	-	-	-	-	-	-	-	-
CAFS_SP_G_134940_path1	CAFS_SP_G_134940_path1	0.00778781	0.0095509	0.00208146	0.00969684	0.00351412	CAFS_SP_G_134940_path1	XP_027207836.1 zinc finger protein 205-like [Penaeus vannamei]	-	-	-	-	GO:0005672//transcription factor TFIIA complex;GO:0010007//magnesium chelatase complex;GO:0030176//integral component of endoplasmic reticulum membrane;GO:0031237//intrinsic component of periplasmic side of plasma membrane;GO:0071203//WASH complex	GO:0005215//transporter activity;GO:0016851//magnesium chelatase activity;GO:0016887//ATPase activity	GO:0006367//transcription initiation from RNA polymerase II promoter;GO:0006810//transport;GO:0009405//pathogenesis;GO:0015995//chlorophyll biosynthetic process;GO:2001256//regulation of store-operated calcium entry
CAFS_SP_G_133192_path1	CAFS_SP_G_133192_path1	0.000370536	0	0	0	0	CAFS_SP_G_133192_path1	XP_027209340.1 uncharacterized protein LOC113802890 [Penaeus vannamei]	-	-	-	-	-	-	-
CAFS_SP_G_133193_path1	CAFS_SP_G_133193_path1	0	0.000134737	0	0	0	CAFS_SP_G_133193_path1	XP_030851681.1 uncharacterized protein F54H12.2-like [Strongylocentrotus purpuratus]	-	-	-	-	-	-	-
CAFS_SP_G_123930_path1	CAFS_SP_G_123930_path1	0.00307093	0.00216912	0	0.00859201	0.00135027	CAFS_SP_G_123930_path1	-	-	-	-	-	GO:0000315//organellar large ribosomal subunit;GO:0005694//chromosome;GO:0005737//cytoplasm;GO:0005840//ribosome;GO:0022625//cytosolic large ribosomal subunit	GO:0003676//nucleic acid binding;GO:0003677//DNA binding;GO:0003735//structural constituent of ribosome;GO:0003916//DNA topoisomerase activity;GO:0008270//zinc ion binding;GO:0016846//carbon-sulfur lyase activity	GO:0006265//DNA topological change;GO:0006351//transcription, DNA-templated;GO:0006412//translation
CAFS_SP_G_123933_path1	CAFS_SP_G_123933_path1	0	0	0	0	0	CAFS_SP_G_123933_path1	XP_027222063.1 putative protein MSS51 homolog, mitochondrial [Penaeus vannamei]	-	-	-	-	-	-	-
CAFS_SP_G_118123_path1	CAFS_SP_G_118123_path1	0.00964592	0.00648236	0.00655382	0.11027	0.00224042	CAFS_SP_G_118123_path1	-	-	-	-	-	-	-	-
SpO_Gene008634	SpO_Gene008634	0.00617309	0.0138433	0	0	0.000791673	SpO_Gene008634	-	-	-	-	-	-	-	-
CAFS_SP_G_118096_path1	CAFS_SP_G_118096_path1	0.00180128	0.00120031	0	0.0035667	0.00195989	CAFS_SP_G_118096_path1	-	-	-	-	-	-	GO:0005515//protein binding	-
CAFS_SP_G_142260_path1	CAFS_SP_G_142260_path1	0.000345822	0	0	0.0270346	0.010482	CAFS_SP_G_142260_path1	XP_027232130.1 serine/threonine-protein phosphatase 6 regulatory ankyrin repeat subunit C-like [Penaeus vannamei]	-	-	-	-	-	-	-
CAFS_SP_G_142262_path1	CAFS_SP_G_142262_path1	0.000341809	0.000908915	0	0	0	CAFS_SP_G_142262_path1	-	-	-	-	-	-	-	-
CAFS_SP_G_38987_path1	CAFS_SP_G_38987_path1	0.00174156	9.08291e-05	0.0101179	0	0.00143577	CAFS_SP_G_38987_path1	-	-	-	-	-	-	GO:0005515//protein binding	-
CAFS_SP_G_38988_path1	CAFS_SP_G_38988_path1	0.00222342	0.002644	0.00335077	0.0479888	0.00215383	CAFS_SP_G_38988_path1	-	-	-	-	-	-	-	-
CAFS_SP_G_69933_path1	CAFS_SP_G_69933_path1	0.0405886	0.0425335	0.0663933	0.146648	0.0266121	CAFS_SP_G_69933_path1	-	-	-	-	-	-	-	-
CAFS_SP_G_140534_path1	CAFS_SP_G_140534_path1	0	0	0	0	0	CAFS_SP_G_140534_path1	-	-	-	-	-	-	-	-
CAFS_SP_G_109252_path1	CAFS_SP_G_109252_path1	0.0221954	0.011267	0.00945143	0.0960093	0.00683516	CAFS_SP_G_109252_path1	XP_027232130.1 serine/threonine-protein phosphatase 6 regulatory ankyrin repeat subunit C-like [Penaeus vannamei]	-	-	-	-	-	GO:0004674//protein serine/threonine kinase activity	-
CAFS_SP_G_109259_path1	CAFS_SP_G_109259_path1	0	0	0	0	0	CAFS_SP_G_109259_path1	-	-	-	-	-	-	GO:0005515//protein binding	-
CAFS_SP_G_123791_path1	CAFS_SP_G_123791_path1	0	0	0	0	0	CAFS_SP_G_123791_path1	-	-	-	-	-	-	-	-
CAFS_SP_G_109251_path1	CAFS_SP_G_109251_path1	0.00148008	0.000571323	0.00497899	0	0	CAFS_SP_G_109251_path1	XP_027216613.1 RB1-inducible coiled-coil protein 1-like, partial [Penaeus vannamei]	Human Diseases;Human Diseases;Cellular Processes;Human Diseases;Organismal Systems	Neurodegenerative diseases;Neurodegenerative diseases;Transport and catabolism;Neurodegenerative disease;Aging	ko05010//Alzheimer disease;ko05016//Huntington disease;ko04140//Autophagy - animal;ko05017//Spinocerebellar ataxia;ko04211//Longevity regulating pathway - mammal	K17589;K17589;K17589;K17589;K17589	GO:0000407//pre-autophagosomal structure;GO:0005575//cellular_component;GO:0005622//intracellular;GO:0005623//cell;GO:0005634//nucleus;GO:0005635//nuclear envelope;GO:0005737//cytoplasm;GO:0005783//endoplasmic reticulum;GO:0005789//endoplasmic reticulum membrane;GO:0005829//cytosol;GO:0012505//endomembrane system;GO:0016020//membrane;GO:0031090//organelle membrane;GO:0031965//nuclear membrane;GO:…	GO:0003674//molecular_function;GO:0005198//structural molecule activity;GO:0005488//binding;GO:0005515//protein binding;GO:0019207//kinase regulator activity;GO:0019887//protein kinase regulator activity;GO:0019899//enzyme binding;GO:0019900//kinase binding;GO:0019901//protein kinase binding;GO:0030234//enzyme regulator activity;GO:0032947//protein complex scaffold;GO:0098772//molecular function …	GO:0000045//autophagosome assembly;GO:0000272//polysaccharide catabolic process;GO:0000422//mitophagy;GO:0001889//liver development;GO:0001894//tissue homeostasis;GO:0001932//regulation of protein phosphorylation;GO:0001934//positive regulation of protein phosphorylation;GO:0002165//instar larval or pupal development;GO:0003008//system process;GO:0005975//carbohydrate metabolic process;GO:0005976…
CAFS_SP_G_109243_path1	CAFS_SP_G_109243_path1	0.0118721	0.0058507	0.00156369	0.0113375	0	CAFS_SP_G_109243_path1	XP_027216613.1 RB1-inducible coiled-coil protein 1-like, partial [Penaeus vannamei]	Human Diseases;Human Diseases;Cellular Processes;Human Diseases;Organismal Systems	Neurodegenerative diseases;Neurodegenerative diseases;Transport and catabolism;Neurodegenerative disease;Aging	ko05010//Alzheimer disease;ko05016//Huntington disease;ko04140//Autophagy - animal;ko05017//Spinocerebellar ataxia;ko04211//Longevity regulating pathway - mammal	K17589;K17589;K17589;K17589;K17589	GO:0000407//pre-autophagosomal structure;GO:0005575//cellular_component;GO:0005622//intracellular;GO:0005623//cell;GO:0005634//nucleus;GO:0005635//nuclear envelope;GO:0005737//cytoplasm;GO:0005783//endoplasmic reticulum;GO:0005789//endoplasmic reticulum membrane;GO:0005829//cytosol;GO:0012505//endomembrane system;GO:0016020//membrane;GO:0016021//integral component of membrane;GO:0016593//Cdc73/Pa…	GO:0003674//molecular_function;GO:0004190//aspartic-type endopeptidase activity;GO:0005198//structural molecule activity;GO:0005488//binding;GO:0005515//protein binding;GO:0019207//kinase regulator activity;GO:0019887//protein kinase regulator activity;GO:0019899//enzyme binding;GO:0019900//kinase binding;GO:0019901//protein kinase binding;GO:0030234//enzyme regulator activity;GO:0032947//protein…	GO:0000045//autophagosome assembly;GO:0000272//polysaccharide catabolic process;GO:0000422//mitophagy;GO:0001889//liver development;GO:0001894//tissue homeostasis;GO:0001932//regulation of protein phosphorylation;GO:0001934//positive regulation of protein phosphorylation;GO:0002165//instar larval or pupal development;GO:0003008//system process;GO:0005975//carbohydrate metabolic process;GO:0005976…
CAFS_SP_G_114776_path1	CAFS_SP_G_114776_path1	0	0	0	0	0	CAFS_SP_G_114776_path1	ROT67631.1 hypothetical protein C7M84_014253 [Penaeus vannamei]	-	-	-	-	-	GO:0003676//nucleic acid binding;GO:0004523//RNA-DNA hybrid ribonuclease activity	-
CAFS_SP_G_123273_path1	CAFS_SP_G_123273_path1	0.0695972	0.00318767	0.00207458	0.00870388	0.0111304	CAFS_SP_G_123273_path1	ROT71556.1 hypothetical protein C7M84_010134 [Penaeus vannamei]	-	-	-	-	GO:0005737//cytoplasm	GO:0008168//methyltransferase activity;GO:0008170//N-methyltransferase activity;GO:0008171//O-methyltransferase activity;GO:0008689//3-demethylubiquinone-9 3-O-methyltransferase activity;GO:0008757//S-adenosylmethionine-dependent methyltransferase activity;GO:0046406//magnesium protoporphyrin IX methyltransferase activity	GO:0006480//N-terminal protein amino acid methylation;GO:0006744//ubiquinone biosynthetic process;GO:0008299//isoprenoid biosynthetic process;GO:0009102//biotin biosynthetic process;GO:0009234//menaquinone biosynthetic process;GO:0015995//chlorophyll biosynthetic process;GO:0044272//sulfur compound biosynthetic process;GO:0046690//response to tellurium ion
CAFS_SP_G_136116_path1	CAFS_SP_G_136116_path1	0.0543405	0.0274512	0.0246486	0.105059	0.0617865	CAFS_SP_G_136116_path1	-	-	-	-	-	-	-	-
CAFS_SP_G_118449_path1	CAFS_SP_G_118449_path1	0	0	0	0	0	CAFS_SP_G_118449_path1	XP_027219279.1 endoplasmic reticulum membrane sensor NFE2L1-like [Penaeus vannamei]	-	-	-	-	-	-	-
CAFS_SP_G_118445_path1	CAFS_SP_G_118445_path1	0.0838705	0.0681328	0.0376994	0.0776247	0.155256	CAFS_SP_G_118445_path1	-	-	-	-	-	-	-	-
CAFS_SP_G_118437_path1	CAFS_SP_G_118437_path1	0.00107231	0.00128928	0	0	0.00172395	CAFS_SP_G_118437_path1	KAF2369083.1 Ionotropic glutamate receptor [Trinorchestia longiramus]	-	-	-	-	GO:0016020//membrane	GO:0015276//ligand-gated ion channel activity	-
CAFS_SP_G_139187_path1	CAFS_SP_G_139187_path1	0.00202178	0.00423701	0.463826	0.00967462	0.00348601	CAFS_SP_G_139187_path1	-	-	-	-	-	-	-	-
CAFS_SP_G_108098_path1	CAFS_SP_G_108098_path1	0.000154109	0.00313106	0.00230137	0	0	CAFS_SP_G_108098_path1	XP_032792178.1 lysosomal acid glucosylceramidase-like [Daphnia magna]	Metabolism;Cellular Processes;Metabolism;Metabolism	Global and overview maps;Transport and catabolism;Lipid metabolism;Glycan biosynthesis and metabolism	ko01100//Metabolic pathways;ko04142//Lysosome;ko00600//Sphingolipid metabolism;ko00511//Other glycan degradation	K01201;K01201;K01201;K01201	-	GO:0046556//alpha-L-arabinofuranosidase activity	GO:0046373//L-arabinose metabolic process
CAFS_SP_G_106531_path1	CAFS_SP_G_106531_path1	0.00041703	0.00335854	0	0.0111719	0.00326588	CAFS_SP_G_106531_path1	-	-	-	-	-	-	-	-
CAFS_SP_G_106698_path1	CAFS_SP_G_106698_path1	0.000319885	0.0112054	0	0	0	CAFS_SP_G_106698_path1	-	-	-	-	-	-	-	-
CAFS_SP_G_106674_path1	CAFS_SP_G_106674_path1	0	0.000904952	0	0	0.00156025	CAFS_SP_G_106674_path1	-	-	-	-	-	-	-	-
CAFS_SP_G_100930_path1	CAFS_SP_G_100930_path1	0	0.000572315	0	0	0	CAFS_SP_G_100930_path1	-	-	-	-	-	-	-	-
CAFS_SP_G_100935_path1	CAFS_SP_G_100935_path1	0	0.000111118	0	0	0	CAFS_SP_G_100935_path1	KRZ12634.1 Zinc finger BED domain-containing protein 5 [Trichinella zimbabwensis]	-	-	-	-	-	-	-
CAFS_SP_G_140423_path1	CAFS_SP_G_140423_path1	0.0238568	0.0337863	0.0216716	0.0343503	0.0371509	CAFS_SP_G_140423_path1	CAJ00235.1 TPA: endonuclease-reverse transcriptase [Schistosoma mansoni]	-	-	-	-	-	GO:0008853//exodeoxyribonuclease III activity	GO:0006281//DNA repair
CAFS_SP_G_93098_path1	CAFS_SP_G_93098_path1	0.00946783	0.0118926	0.0892189	0.0704749	0.0215259	CAFS_SP_G_93098_path1	-	-	-	-	-	-	-	-
SpO_Gene008637	SpO_Gene008637	0.000938427	0.0155847	0.00846164	0	0	SpO_Gene008637	-	-	-	-	-	-	-	-
CAFS_SP_G_93031_path1	CAFS_SP_G_93031_path1	0.00132111	0.00375105	0.00194227	0	0.00134107	CAFS_SP_G_93031_path1	-	-	-	-	-	-	-	-
SpO_Gene008635	SpO_Gene008635	0.0162069	0.348805	0.042161	0.0302376	0.0135588	SpO_Gene008635	-	-	-	-	-	-	-	-
SpO_Gene008636	SpO_Gene008636	0.00608224	0.013196	0.0187873	0.00649189	0	SpO_Gene008636	-	-	-	-	-	-	-	-
CAFS_SP_G_93023_path1	CAFS_SP_G_93023_path1	0.0168991	0.0545217	0.015972	0.0248575	0.0343303	CAFS_SP_G_93023_path1	ROT74395.1 hypothetical protein C7M84_007098 [Penaeus vannamei]	-	-	-	-	GO:0005887//integral component of plasma membrane;GO:0016020//membrane;GO:0016021//integral component of membrane	GO:0008509//anion transmembrane transporter activity;GO:0022857//transmembrane transporter activity	GO:0006820//anion transport;GO:0055085//transmembrane transport
SpO_Gene008638	SpO_Gene008638	0.262756	0.15488	0.0336465	0.0934781	0.0240933	SpO_Gene008638	-	-	-	-	-	-	-	-
CAFS_SP_G_113731_path1	CAFS_SP_G_113731_path1	0.291477	0.0410412	0.109055	0.0584794	0.0147299	CAFS_SP_G_113731_path1	-	-	-	-	-	-	-	-
SpO_Gene008639	SpO_Gene008639	0.00504131	0.0582236	0.0137129	0	0	SpO_Gene008639	-	-	-	-	-	-	-	-
CAFS_SP_G_8719_path1	CAFS_SP_G_8719_path1	0.00423237	0.0570549	0.00635628	0.0154092	0	CAFS_SP_G_8719_path1	-	-	-	-	-	-	-	-
CAFS_SP_G_8717_path1	CAFS_SP_G_8717_path1	0.00397246	0.0100005	0.00516585	1.50403	0.0130768	CAFS_SP_G_8717_path1	-	-	-	-	-	-	-	-
CAFS_SP_G_138984_path1	CAFS_SP_G_138984_path1	0	5.91727e-05	0	0	0	CAFS_SP_G_138984_path1	-	-	-	-	-	-	-	-
CAFS_SP_G_92765_path1	CAFS_SP_G_92765_path1	0	0.000122669	0	0	0.00133046	CAFS_SP_G_92765_path1	XP_014358783.1 PREDICTED: uncharacterized protein LOC106711071 [Papilio machaon]	-	-	-	-	-	-	-
CAFS_SP_G_92764_path1	CAFS_SP_G_92764_path1	0.00275503	0.000726046	0.00304245	0	0	CAFS_SP_G_92764_path1	XP_027215463.1 uncharacterized protein LOC113808295 [Penaeus vannamei]	-	-	-	-	GO:0005672//transcription factor TFIIA complex;GO:0015627//type II protein secretion system complex	GO:0008565//protein transporter activity	GO:0006367//transcription initiation from RNA polymerase II promoter;GO:0015628//protein secretion by the type II secretion system
CAFS_SP_G_92770_path1	CAFS_SP_G_92770_path1	0.00157824	0.000708277	0	0	0	CAFS_SP_G_92770_path1	-	-	-	-	-	-	-	-
CAFS_SP_G_92793_path1	CAFS_SP_G_92793_path1	0.000895637	0.00739908	0.00257112	0	0.00277538	CAFS_SP_G_92793_path1	-	-	-	-	-	-	-	-
CAFS_SP_G_99177_path1	CAFS_SP_G_99177_path1	0	0.000374812	0	0	0	CAFS_SP_G_99177_path1	-	-	-	-	-	-	-	-
CAFS_SP_G_146357_path1	CAFS_SP_G_146357_path1	0.0615998	0.0275373	0.0681421	0.0281679	0.104731	CAFS_SP_G_146357_path1	-	-	-	-	-	-	-	-
CAFS_SP_G_146356_path1	CAFS_SP_G_146356_path1	0.00831975	0.0287215	0.010355	0.0213475	0.0340843	CAFS_SP_G_146356_path1	-	-	-	-	-	-	-	-
CAFS_SP_G_100008_path1	CAFS_SP_G_100008_path1	0.000834894	0.00203027	0.00255229	0	0.00143689	CAFS_SP_G_100008_path1	-	-	-	-	-	-	-	-
CAFS_SP_G_99998_path1	CAFS_SP_G_99998_path1	0.0135311	0.00235702	0.0167208	0	0	CAFS_SP_G_99998_path1	-	-	-	-	-	-	GO:0005515//protein binding	-
CAFS_SP_G_100010_path1	CAFS_SP_G_100010_path1	0.204029	0.0204908	0.726986	0.696255	0.0195942	CAFS_SP_G_100010_path1	-	-	-	-	-	-	-	-
CAFS_SP_G_149372_path1	CAFS_SP_G_149372_path1	0.00414673	0.0851019	0.00652226	0.0166575	0.00816997	CAFS_SP_G_149372_path1	-	-	-	-	-	-	-	-
CAFS_SP_G_106740_path1	CAFS_SP_G_106740_path1	0.0129495	0.0157027	0.0105727	0.0186393	0.0192542	CAFS_SP_G_106740_path1	-	-	-	-	-	-	-	-
CAFS_SP_G_104894_path1	CAFS_SP_G_104894_path1	0.0008324	0.00099529	0	0	0	CAFS_SP_G_104894_path1	-	-	-	-	-	-	-	-
CAFS_SP_G_129482_path1	CAFS_SP_G_129482_path1	0.089649	0.32478	0.125238	0.151261	0.0313373	CAFS_SP_G_129482_path1	XP_027225179.1 Y+L amino acid transporter 2-like isoform X2 [Penaeus vannamei]	Organismal Systems	Digestive system	ko04974//Protein digestion and absorption	K13781	GO:0005575//cellular_component;GO:0005623//cell;GO:0005886//plasma membrane;GO:0005887//integral component of plasma membrane;GO:0016020//membrane;GO:0016021//integral component of membrane;GO:0031224//intrinsic component of membrane;GO:0031226//intrinsic component of plasma membrane;GO:0031594//neuromuscular junction;GO:0044425//membrane part;GO:0044459//plasma membrane part;GO:0044464//cell par…	GO:0003674//molecular_function;GO:0005215//transporter activity;GO:0005342//organic acid transmembrane transporter activity;GO:0008509//anion transmembrane transporter activity;GO:0008514//organic anion transmembrane transporter activity;GO:0015075//ion transmembrane transporter activity;GO:0015171//amino acid transmembrane transporter activity;GO:0015179//L-amino acid transmembrane transporter a…	GO:0000003//reproduction;GO:0003333//amino acid transmembrane transport;GO:0006810//transport;GO:0006811//ion transport;GO:0006820//anion transport;GO:0006835//dicarboxylic acid transport;GO:0006865//amino acid transport;GO:0006897//endocytosis;GO:0006909//phagocytosis;GO:0006950//response to stress;GO:0006952//defense response;GO:0007610//behavior;GO:0007617//mating behavior;GO:0007618//mating;G…
CAFS_SP_G_122595_path1	CAFS_SP_G_122595_path1	0.00426446	0.0124129	0.00910187	0.00742175	0.0314987	CAFS_SP_G_122595_path1	-	-	-	-	-	-	-	-
CAFS_SP_G_127457_path1	CAFS_SP_G_127457_path1	0.0816778	0.279948	0.0969054	0.118846	0.0194734	CAFS_SP_G_127457_path1	-	-	-	-	-	-	-	-
CAFS_SP_G_127441_path1	CAFS_SP_G_127441_path1	0	0	0	0	0	CAFS_SP_G_127441_path1	ROT73963.1 Cj-cadherin [Penaeus vannamei]	-	-	-	-	GO:0005575//cellular_component;GO:0005623//cell;GO:0005886//plasma membrane;GO:0016020//membrane;GO:0016021//integral component of membrane;GO:0031224//intrinsic component of membrane;GO:0044425//membrane part;GO:0044464//cell part;GO:0071944//cell periphery	GO:0001618//virus receptor activity;GO:0003674//molecular_function;GO:0004930//G-protein coupled receptor activity;GO:0005488//binding;GO:0005509//calcium ion binding;GO:0043167//ion binding;GO:0043169//cation binding;GO:0046872//metal ion binding	GO:0007155//cell adhesion;GO:0007156//homophilic cell adhesion via plasma membrane adhesion molecules;GO:0007186//G-protein coupled receptor signaling pathway;GO:0008150//biological_process;GO:0016032//viral process;GO:0019058//viral life cycle;GO:0022610//biological adhesion;GO:0030260//entry into host cell;GO:0044403//symbiosis, encompassing mutualism through parasitism;GO:0044409//entry into h…
CAFS_SP_G_140748_path1	CAFS_SP_G_140748_path1	0.00787818	0.0272901	0.0104642	0.0131168	0.00297068	CAFS_SP_G_140748_path1	-	-	-	-	-	-	-	-
CAFS_SP_G_144499_path1	CAFS_SP_G_144499_path1	0.00263907	0.0702445	0.00433793	0.0249444	0.00166469	CAFS_SP_G_144499_path1	-	-	-	-	-	-	-	-
CAFS_SP_G_144482_path1	CAFS_SP_G_144482_path1	0.000475886	0.00593693	0	0	0	CAFS_SP_G_144482_path1	XP_027227491.1 vitelline membrane outer layer protein 1-like [Penaeus vannamei]	-	-	-	-	GO:0005575//cellular_component;GO:0005576//extracellular region;GO:0005615//extracellular space;GO:0005623//cell;GO:0044421//extracellular region part	-	-
CAFS_SP_G_56521_path1	CAFS_SP_G_56521_path1	0.0057005	0.0905054	0.011286	0	0.0221209	CAFS_SP_G_56521_path1	-	-	-	-	-	-	-	-
CAFS_SP_G_135637_path1	CAFS_SP_G_135637_path1	0	0	0	0	0	CAFS_SP_G_135637_path1	-	-	-	-	-	-	-	-
CAFS_SP_G_99766_path1	CAFS_SP_G_99766_path1	0.00048212	0.00146685	0.00178631	0	0.00206766	CAFS_SP_G_99766_path1	-	-	-	-	-	-	-	-
CAFS_SP_G_99773_path1	CAFS_SP_G_99773_path1	0.0115882	0.0127121	0.00306324	0.0220287	0.0144292	CAFS_SP_G_99773_path1	XP_027226082.1 glutamate receptor 3-like [Penaeus vannamei]	-	-	-	-	GO:0016020//membrane	GO:0004970//ionotropic glutamate receptor activity;GO:0015276//ligand-gated ion channel activity	-
CAFS_SP_G_99881_path1	CAFS_SP_G_99881_path1	0	0.00152615	0	0	0	CAFS_SP_G_99881_path1	-	-	-	-	-	-	-	-
CAFS_SP_G_99880_path1	CAFS_SP_G_99880_path1	0	0.00186477	0	0	0	CAFS_SP_G_99880_path1	-	-	-	-	-	-	-	-
SpO_Gene008640	SpO_Gene008640	0.00517531	0.00457608	0	0	0.0010836	SpO_Gene008640	KAF0291130.1 hypothetical protein FJT64_010713 [Amphibalanus amphitrite]	-	-	-	-	-	GO:0008017//microtubule binding	GO:0007059//chromosome segregation;GO:0051301//cell division
CAFS_SP_G_52341_path1	CAFS_SP_G_52341_path1	0	0.000641902	0.0024316	0	0	CAFS_SP_G_52341_path1	-	-	-	-	-	-	-	-
CAFS_SP_G_52340_path1	CAFS_SP_G_52340_path1	0.00311709	0.0211437	0.0176064	0.0137671	0.0115797	CAFS_SP_G_52340_path1	-	-	-	-	-	-	-	-
CAFS_SP_G_52342_path1	CAFS_SP_G_52342_path1	0.000572631	0.000803615	0.00733001	0	0	CAFS_SP_G_52342_path1	-	-	-	-	-	-	-	-
SpO_Gene008642	SpO_Gene008642	0.024707	0.10202	0.0323969	0.0527208	0.0510912	SpO_Gene008642	-	-	-	-	-	-	-	-
CAFS_SP_G_52322_path1	CAFS_SP_G_52322_path1	0.139112	0.120892	0.0358218	0.0303611	0.00803008	CAFS_SP_G_52322_path1	-	-	-	-	-	-	-	-
CAFS_SP_G_143832_path1	CAFS_SP_G_143832_path1	0	0	0	0	0	CAFS_SP_G_143832_path1	-	-	-	-	-	-	-	-
CAFS_SP_G_134161_path1	CAFS_SP_G_134161_path1	0	0	0	0	0	CAFS_SP_G_134161_path1	BAM77818.1 histon 3, partial [Megabalanus occator]	-	-	-	-	-	-	-
CAFS_SP_G_146038_path1	CAFS_SP_G_146038_path1	0.00255997	0.0275242	0	0	0.00122347	CAFS_SP_G_146038_path1	-	-	-	-	-	-	-	-
CAFS_SP_G_148912_path1	CAFS_SP_G_148912_path1	0.00104642	0.0280348	0.00605503	0	0.00236712	CAFS_SP_G_148912_path1	-	-	-	-	-	-	-	-
CAFS_SP_G_134467_path1	CAFS_SP_G_134467_path1	0	4.27174e-05	0	0	0	CAFS_SP_G_134467_path1	-	-	-	-	-	-	-	-
CAFS_SP_G_145347_path1	CAFS_SP_G_145347_path1	0.00276424	0.00409276	0.00223098	0	0.0478844	CAFS_SP_G_145347_path1	XP_027225179.1 Y+L amino acid transporter 2-like isoform X2 [Penaeus vannamei]	Organismal Systems	Digestive system	ko04974//Protein digestion and absorption	K13781	GO:0005575//cellular_component;GO:0005623//cell;GO:0005886//plasma membrane;GO:0005887//integral component of plasma membrane;GO:0016020//membrane;GO:0016021//integral component of membrane;GO:0031224//intrinsic component of membrane;GO:0031226//intrinsic component of plasma membrane;GO:0031594//neuromuscular junction;GO:0044425//membrane part;GO:0044459//plasma membrane part;GO:0044464//cell par…	GO:0003674//molecular_function;GO:0005215//transporter activity;GO:0005342//organic acid transmembrane transporter activity;GO:0008509//anion transmembrane transporter activity;GO:0008514//organic anion transmembrane transporter activity;GO:0015075//ion transmembrane transporter activity;GO:0015171//amino acid transmembrane transporter activity;GO:0015179//L-amino acid transmembrane transporter a…	GO:0000003//reproduction;GO:0003333//amino acid transmembrane transport;GO:0006810//transport;GO:0006811//ion transport;GO:0006820//anion transport;GO:0006835//dicarboxylic acid transport;GO:0006865//amino acid transport;GO:0006897//endocytosis;GO:0006909//phagocytosis;GO:0006950//response to stress;GO:0006952//defense response;GO:0007610//behavior;GO:0007617//mating behavior;GO:0007618//mating;G…
CAFS_SP_G_140870_path1	CAFS_SP_G_140870_path1	0	0.00103968	0	0	0	CAFS_SP_G_140870_path1	EDW66628.2 uncharacterized protein Dvir_GJ23702 [Drosophila virilis]	Human Diseases;Human Diseases;Cellular Processes	Substance dependence;Immune diseases;Cell growth and death	ko05034//Alcoholism;ko05322//Systemic lupus erythematosus;ko04217//Necroptosis	K11251;K11251;K11251	-	GO:0003677//DNA binding	-
CAFS_SP_G_129273_path1	CAFS_SP_G_129273_path1	0	0.00158081	0	0	0	CAFS_SP_G_129273_path1	RXG51058.1 hypothetical protein Avbf_19057 [Armadillidium vulgare]	Human Diseases;Human Diseases;Human Diseases	Substance dependence;Immune diseases;Cancers	ko05034//Alcoholism;ko05322//Systemic lupus erythematosus;ko05203//Viral carcinogenesis	K11252;K11252;K11252	-	GO:0003677//DNA binding	-
CAFS_SP_G_114601_path1	CAFS_SP_G_114601_path1	0.000542748	0.00272492	0.00111154	0	0	CAFS_SP_G_114601_path1	-	-	-	-	-	-	-	-
CAFS_SP_G_129533_path1	CAFS_SP_G_129533_path1	0.00293399	0.000632071	0	0	0	CAFS_SP_G_129533_path1	-	-	-	-	-	-	-	-
CAFS_SP_G_94016_path1	CAFS_SP_G_94016_path1	0.00178142	0.00484013	0.00902845	0	0.00119781	CAFS_SP_G_94016_path1	-	-	-	-	-	-	-	-
CAFS_SP_G_94018_path1	CAFS_SP_G_94018_path1	0	0.00140028	0	0	0	CAFS_SP_G_94018_path1	-	Metabolism;Metabolism	Global and overview maps;Metabolism of cofactors and vitamins	ko01100//Metabolic pathways;ko00130//Ubiquinone and other terpenoid-quinone biosynthesis	K01904;K01904	-	GO:0003987//acetate-CoA ligase activity;GO:0008668//(2,3-dihydroxybenzoyl)adenylate synthase activity;GO:0030729//acetoacetate-CoA ligase activity;GO:0050218//propionate-CoA ligase activity	GO:0019287//isopentenyl diphosphate biosynthetic process, mevalonate pathway;GO:0019290//siderophore biosynthetic process;GO:0019427//acetyl-CoA biosynthetic process from acetate
CAFS_SP_G_104809_path1	CAFS_SP_G_104809_path1	0.0775158	0.0890504	0.0379621	0.0625824	0.0885247	CAFS_SP_G_104809_path1	-	-	-	-	-	-	-	-
CAFS_SP_G_41486_path1	CAFS_SP_G_41486_path1	0.00103498	0.000622591	0	0	0	CAFS_SP_G_41486_path1	-	-	-	-	-	-	-	-
CAFS_SP_G_134761_path1	CAFS_SP_G_134761_path1	0	0	0	0	0	CAFS_SP_G_134761_path1	XP_027238509.1 uncharacterized protein LOC113829522 [Penaeus vannamei]	-	-	-	-	-	GO:0005515//protein binding	-
CAFS_SP_G_127867_path1	CAFS_SP_G_127867_path1	0	0	0	0	0	CAFS_SP_G_127867_path1	-	-	-	-	-	-	-	-
CAFS_SP_G_109455_path1	CAFS_SP_G_109455_path1	0	0	0	0	0	CAFS_SP_G_109455_path1	-	-	-	-	-	-	-	-
CAFS_SP_G_109459_path1	CAFS_SP_G_109459_path1	0.000697529	0.0143447	0.00535525	0	0.00215986	CAFS_SP_G_109459_path1	XP_019874521.1 PREDICTED: LOW QUALITY PROTEIN: mitochondrial ribonuclease P protein 1 homolog [Aethina tumida]	-	-	-	-	GO:0005575//cellular_component;GO:0005622//intracellular;GO:0005623//cell;GO:0005634//nucleus;GO:0005654//nucleoplasm;GO:0005737//cytoplasm;GO:0005739//mitochondrion;GO:0005759//mitochondrial matrix;GO:0009295//nucleoid;GO:0016021//integral component of membrane;GO:0030677//ribonuclease P complex;GO:0030678//mitochondrial ribonuclease P complex;GO:0031974//membrane-enclosed lumen;GO:0031981//nucl…	GO:0000049//tRNA binding;GO:0003674//molecular_function;GO:0003676//nucleic acid binding;GO:0003723//RNA binding;GO:0003824//catalytic activity;GO:0005488//binding;GO:0008168//methyltransferase activity;GO:0008173//RNA methyltransferase activity;GO:0008174//mRNA methyltransferase activity;GO:0008175//tRNA methyltransferase activity;GO:0008757//S-adenosylmethionine-dependent methyltransferase acti…	GO:0000959//mitochondrial RNA metabolic process;GO:0000963//mitochondrial RNA processing;GO:0000964//mitochondrial RNA 5'-end processing;GO:0000965//mitochondrial RNA 3'-end processing;GO:0000966//RNA 5'-end processing;GO:0001510//RNA methylation;GO:0006139//nucleobase-containing compound metabolic process;GO:0006396//RNA processing;GO:0006399//tRNA metabolic process;GO:0006400//tRNA modification…
CAFS_SP_G_109466_path1	CAFS_SP_G_109466_path1	0.00313536	0.0662049	0.00954348	0	0.00163296	CAFS_SP_G_109466_path1	KAE9523873.1 hypothetical protein AGLY_015761 [Aphis glycines]	-	-	-	-	-	GO:0003677//DNA binding;GO:0004803//transposase activity	GO:0006313//transposition, DNA-mediated
CAFS_SP_G_9730_path1	CAFS_SP_G_9730_path1	0.00193163	0.0196037	0	0	0.00723698	CAFS_SP_G_9730_path1	-	-	-	-	-	-	-	-
CAFS_SP_G_131517_path1	CAFS_SP_G_131517_path1	0.00288192	0.000957733	0.00229799	0.0107729	0.00163267	CAFS_SP_G_131517_path1	-	-	-	-	-	-	-	-
CAFS_SP_G_126563_path1	CAFS_SP_G_126563_path1	0	0	0	0	0	CAFS_SP_G_126563_path1	ROT84527.1 hypothetical protein C7M84_022287 [Penaeus vannamei]	-	-	-	-	-	-	-
CAFS_SP_G_102596_path1	CAFS_SP_G_102596_path1	0.00039215	0.00249747	0	0	0.00369525	CAFS_SP_G_102596_path1	-	-	-	-	-	-	-	-
CAFS_SP_G_105020_path1	CAFS_SP_G_105020_path1	0	0.00143902	0	0	0.00644637	CAFS_SP_G_105020_path1	-	-	-	-	-	-	-	-
CAFS_SP_G_102581_path1	CAFS_SP_G_102581_path1	0	0	0	0	0	CAFS_SP_G_102581_path1	XP_019721309.1 PREDICTED: uncharacterized protein LOC109513350 [Hippocampus comes]	Organismal Systems	Sensory system	ko04745//Phototransduction - fly	K08834	-	-	-
CAFS_SP_G_137392_path1	CAFS_SP_G_137392_path1	0	0	0	0	0	CAFS_SP_G_137392_path1	KAF2348058.1 hypothetical protein FHG87_021186 [Trinorchestia longiramus]	-	-	-	-	-	GO:0005096//GTPase activator activity	-
CAFS_SP_G_149895_path1	CAFS_SP_G_149895_path1	0	0	0	0	0	CAFS_SP_G_149895_path1	XP_027224934.1 uncharacterized protein LOC113817134 [Penaeus vannamei]	-	-	-	-	-	GO:0003676//nucleic acid binding;GO:0004523//RNA-DNA hybrid ribonuclease activity	-
CAFS_SP_G_143029_path1	CAFS_SP_G_143029_path1	0.0562935	0.378492	0.0336509	0.0334285	0.0210284	CAFS_SP_G_143029_path1	XP_027236239.1 LOW QUALITY PROTEIN: tubby-related protein 4-like, partial [Penaeus vannamei]	-	-	-	-	-	-	-
CAFS_SP_G_64540_path1	CAFS_SP_G_64540_path1	0.416285	1.6305	3.17623	0.402053	0.0788914	CAFS_SP_G_64540_path1	-	-	-	-	-	GO:0030123//AP-3 adaptor complex	-	GO:0015031//protein transport
CAFS_SP_G_64541_path1	CAFS_SP_G_64541_path1	0.549518	0.690149	0.434172	0.802644	0.519533	CAFS_SP_G_64541_path1	-	-	-	-	-	-	-	-
SpO_Gene008643	SpO_Gene008643	0.0162345	0.0543233	0.0180224	0.0352959	0.0141449	SpO_Gene008643	-	-	-	-	-	-	-	-
CAFS_SP_G_12814_path1	CAFS_SP_G_12814_path1	0.0706726	0.551715	0.100001	0.169795	0.0692857	CAFS_SP_G_12814_path1	XP_027222507.1 SWI/SNF-related matrix-associated actin-dependent regulator of chromatin subfamily B member 1-A-like isoform X1 [Penaeus vannamei]	Organismal Systems;Human Diseases	Environmental adaptation;Cancers	ko04714//Thermogenesis;ko05225//Hepatocellular carcinoma	K11648;K11648	GO:0000228//nuclear chromosome;GO:0000785//chromatin;GO:0000790//nuclear chromatin;GO:0000803//sex chromosome;GO:0001650//fibrillar center;GO:0001741//XY body;GO:0005575//cellular_component;GO:0005622//intracellular;GO:0005623//cell;GO:0005634//nucleus;GO:0005654//nucleoplasm;GO:0005694//chromosome;GO:0005730//nucleolus;GO:0005737//cytoplasm;GO:0005829//cytosol;GO:0016514//SWI/SNF complex;GO:0016…	GO:0000976//transcription regulatory region sequence-specific DNA binding;GO:0000988//transcription factor activity, protein binding;GO:0000990//transcription factor activity, core RNA polymerase binding;GO:0000991//transcription factor activity, core RNA polymerase II binding;GO:0001013//RNA polymerase I regulatory region DNA binding;GO:0001046//core promoter sequence-specific DNA binding;GO:000…	GO:0000429//carbon catabolite regulation of transcription from RNA polymerase II promoter;GO:0000436//carbon catabolite activation of transcription from RNA polymerase II promoter;GO:0000724//double-strand break repair via homologous recombination;GO:0000725//recombinational repair;GO:0000902//cell morphogenesis;GO:0000904//cell morphogenesis involved in differentiation;GO:0001188//RNA polymerase…
CAFS_SP_G_12843_path1	CAFS_SP_G_12843_path1	0.00323851	0.0349381	0.00372537	0	0.0091327	CAFS_SP_G_12843_path1	XP_027238927.1 succinate dehydrogenase [ubiquinone] cytochrome b small subunit, mitochondrial-like [Penaeus vannamei]	Metabolism;Human Diseases;Human Diseases;Organismal Systems;Human Diseases;Metabolism;Human Diseases;Metabolism;Metabolism	Global and overview maps;Neurodegenerative diseases;Neurodegenerative diseases;Environmental adaptation;Endocrine and metabolic diseases;Global and overview maps;Neurodegenerative diseases;Energy metabolism;Carbohydrate metabolism	ko01100//Metabolic pathways;ko05010//Alzheimer disease;ko05016//Huntington disease;ko04714//Thermogenesis;ko04932//Non-alcoholic fatty liver disease (NAFLD);ko01200//Carbon metabolism;ko05012//Parkinson disease;ko00190//Oxidative phosphorylation;ko00020//Citrate cycle (TCA cycle)	K00237;K00237;K00237;K00237;K00237;K00237;K00237;K00237;K00237	GO:0005575//cellular_component;GO:0005622//intracellular;GO:0005623//cell;GO:0005737//cytoplasm;GO:0005739//mitochondrion;GO:0005740//mitochondrial envelope;GO:0005743//mitochondrial inner membrane;GO:0005746//mitochondrial respiratory chain;GO:0005749//mitochondrial respiratory chain complex II, succinate dehydrogenase complex (ubiquinone);GO:0016020//membrane;GO:0016021//integral component of m…	GO:0000104//succinate dehydrogenase activity;GO:0003674//molecular_function;GO:0003824//catalytic activity;GO:0005488//binding;GO:0005515//protein binding;GO:0008177//succinate dehydrogenase (ubiquinone) activity;GO:0009055//electron carrier activity;GO:0016491//oxidoreductase activity;GO:0016627//oxidoreductase activity, acting on the CH-CH group of donors;GO:0016635//oxidoreductase activity, ac…	GO:0001666//response to hypoxia;GO:0006082//organic acid metabolic process;GO:0006091//generation of precursor metabolites and energy;GO:0006099//tricarboxylic acid cycle;GO:0006101//citrate metabolic process;GO:0006119//oxidative phosphorylation;GO:0006121//mitochondrial electron transport, succinate to ubiquinone;GO:0006139//nucleobase-containing compound metabolic process;GO:0006163//purine nu…
SpO_Gene008650	SpO_Gene008650	0.0486339	0.237349	0.0583439	0.0900343	0.189674	SpO_Gene008650	-	-	-	-	-	-	-	-
CAFS_SP_G_12807_path1	CAFS_SP_G_12807_path1	0.081271	0.278146	0.0419497	0.0477201	0.0425408	CAFS_SP_G_12807_path1	-	-	-	-	-	-	-	-
SpO_Gene008645	SpO_Gene008645	0.00363517	0.0330809	0.00958037	0.00417084	0.00222189	SpO_Gene008645	-	-	-	-	-	-	-	-
SpO_Gene008646	SpO_Gene008646	0.0360827	0.0884417	0.0164872	0.013081	0.00690582	SpO_Gene008646	-	-	-	-	-	-	-	-
SpO_Gene008651	SpO_Gene008651	0.0407534	0.139335	0.0454808	0.105757	0.0246415	SpO_Gene008651	XP_027217726.1 COP9 signalosome complex subunit 4-like [Penaeus vannamei]	-	-	-	-	GO:0005575//cellular_component;GO:0005622//intracellular;GO:0005623//cell;GO:0005634//nucleus;GO:0005654//nucleoplasm;GO:0005737//cytoplasm;GO:0005829//cytosol;GO:0008021//synaptic vesicle;GO:0008180//COP9 signalosome;GO:0012505//endomembrane system;GO:0016604//nuclear body;GO:0016607//nuclear speck;GO:0030054//cell junction;GO:0030133//transport vesicle;GO:0031410//cytoplasmic vesicle;GO:0031974…	GO:0001067//regulatory region nucleic acid binding;GO:0003674//molecular_function;GO:0003676//nucleic acid binding;GO:0003677//DNA binding;GO:0003824//catalytic activity;GO:0005488//binding;GO:0005515//protein binding;GO:0008233//peptidase activity;GO:0008234//cysteine-type peptidase activity;GO:0016787//hydrolase activity;GO:0019783//ubiquitin-like protein-specific protease activity;GO:0019784//…	GO:0000003//reproduction;GO:0000338//protein deneddylation;GO:0000715//nucleotide-excision repair, DNA damage recognition;GO:0001654//eye development;GO:0001745//compound eye morphogenesis;GO:0001751//compound eye photoreceptor cell differentiation;GO:0001754//eye photoreceptor cell differentiation;GO:0002009//morphogenesis of an epithelium;GO:0003006//developmental process involved in reproducti…
CAFS_SP_G_35746_path1	CAFS_SP_G_35746_path1	0.0267181	0.0344765	0.0122736	0.0284636	0.0149778	CAFS_SP_G_35746_path1	-	-	-	-	-	-	-	-
CAFS_SP_G_35743_path1	CAFS_SP_G_35743_path1	0	0.00156523	0	0	0	CAFS_SP_G_35743_path1	XP_027215463.1 uncharacterized protein LOC113808295 [Penaeus vannamei]	-	-	-	-	-	-	-
CAFS_SP_G_35736_path1	CAFS_SP_G_35736_path1	0.0241901	0.0522117	0.0101792	0.0270146	0.0254531	CAFS_SP_G_35736_path1	-	-	-	-	-	-	-	-
CAFS_SP_G_131440_path1	CAFS_SP_G_131440_path1	0.0153419	0.0392943	0.00140433	0.00761582	0.0115197	CAFS_SP_G_131440_path1	XP_027231021.1 protein lin-54 homolog isoform X1 [Penaeus vannamei]	-	-	-	-	-	-	-
SpO_Gene008647	SpO_Gene008647	0.0138627	0.0206398	0.00966448	0.00991308	0.0116304	SpO_Gene008647	-	-	-	-	-	-	-	-
CAFS_SP_G_142594_path1	CAFS_SP_G_142594_path1	0.0261088	0.110989	0.0509501	0.0728507	0.153985	CAFS_SP_G_142594_path1	-	-	-	-	-	-	-	-
CAFS_SP_G_113599_path1	CAFS_SP_G_113599_path1	0.000298978	0.000329523	0	0	0	CAFS_SP_G_113599_path1	ROT79444.1 hypothetical protein C7M84_001819 [Penaeus vannamei]	-	-	-	-	-	-	-
CAFS_SP_G_125904_path1	CAFS_SP_G_125904_path1	0.00511514	0.0161987	0.0021733	0.00765031	0.00228018	CAFS_SP_G_125904_path1	-	-	-	-	-	-	-	-
CAFS_SP_G_125909_path1	CAFS_SP_G_125909_path1	0	0.00249943	0	0.0228578	0	CAFS_SP_G_125909_path1	XP_027224736.1 protein O-linked-mannose beta-1,4-N-acetylglucosaminyltransferase 2-like [Penaeus vannamei]	Metabolism;Metabolism	Global and overview maps;Glycan biosynthesis and metabolism	ko01100//Metabolic pathways;ko00515//Mannose type O-glycan biosyntheis	K18207;K18207	GO:0005575//cellular_component;GO:0005622//intracellular;GO:0005623//cell;GO:0005737//cytoplasm;GO:0005783//endoplasmic reticulum;GO:0005789//endoplasmic reticulum membrane;GO:0012505//endomembrane system;GO:0016020//membrane;GO:0016021//integral component of membrane;GO:0031224//intrinsic component of membrane;GO:0031984//organelle subcompartment;GO:0042175//nuclear outer membrane-endoplasmic re…	GO:0003674//molecular_function;GO:0003824//catalytic activity;GO:0008194//UDP-glycosyltransferase activity;GO:0008375//acetylglucosaminyltransferase activity;GO:0016740//transferase activity;GO:0016757//transferase activity, transferring glycosyl groups;GO:0016758//transferase activity, transferring hexosyl groups;GO:0097363//protein O-GlcNAc transferase activity	GO:0001654//eye development;GO:0001764//neuron migration;GO:0006464//cellular protein modification process;GO:0006486//protein glycosylation;GO:0006493//protein O-linked glycosylation;GO:0006807//nitrogen compound metabolic process;GO:0006928//movement of cell or subcellular component;GO:0007275//multicellular organism development;GO:0007399//nervous system development;GO:0007417//central nervous…
SpO_Gene008653	SpO_Gene008653	0.147154	0.376271	0.284833	0.143876	0.0323541	SpO_Gene008653	-	-	-	-	-	-	-	-
CAFS_SP_G_127272_path1	CAFS_SP_G_127272_path1	0.189693	0.30426	0.856201	0.0365055	0.019237	CAFS_SP_G_127272_path1	-	-	-	-	-	-	-	-
CAFS_SP_G_98356_path1	CAFS_SP_G_98356_path1	0.000879291	0.00207775	0	0	0.00202999	CAFS_SP_G_98356_path1	XP_013173125.1 PREDICTED: RNA-directed DNA polymerase from mobile element jockey-like, partial [Papilio xuthus]	-	-	-	-	-	GO:0003964//RNA-directed DNA polymerase activity	GO:0000373//Group II intron splicing
CAFS_SP_G_98345_path1	CAFS_SP_G_98345_path1	0.00453269	0.0033792	0	0	0	CAFS_SP_G_98345_path1	-	-	-	-	-	-	-	-
CAFS_SP_G_39830_path1	CAFS_SP_G_39830_path1	0.00109862	0.00273832	0.000144952	0	0.0370048	CAFS_SP_G_39830_path1	-	-	-	-	-	-	GO:0030515//snoRNA binding	GO:0001522//pseudouridine synthesis;GO:0042254//ribosome biogenesis
CAFS_SP_G_105942_path1	CAFS_SP_G_105942_path1	0.0105481	0.0355471	0.0308722	0.0513711	0.042837	CAFS_SP_G_105942_path1	-	-	-	-	-	-	-	-
CAFS_SP_G_39822_path1	CAFS_SP_G_39822_path1	0.000675311	0.000888583	0.00539334	0	0.00207787	CAFS_SP_G_39822_path1	-	-	-	-	-	-	-	-
CAFS_SP_G_99803_path1	CAFS_SP_G_99803_path1	0.000317796	8.72261e-05	0.00216627	0	0	CAFS_SP_G_99803_path1	ROT66945.1 hypothetical protein C7M84_014999 [Penaeus vannamei]	-	-	-	-	-	-	GO:0015074//DNA integration
CAFS_SP_G_99821_path1	CAFS_SP_G_99821_path1	0	0.000626482	0	0	0	CAFS_SP_G_99821_path1	-	-	-	-	-	-	-	-
CAFS_SP_G_99832_path1	CAFS_SP_G_99832_path1	0.00366537	0.00351073	0.00414588	0.0286584	0.0121377	CAFS_SP_G_99832_path1	KXJ10958.1 hypothetical protein AC249_AIPGENE4793, partial [Exaiptasia pallida]	-	-	-	-	-	-	-
CAFS_SP_G_99831_path1	CAFS_SP_G_99831_path1	0.000867938	0.0217113	0	0	0	CAFS_SP_G_99831_path1	-	-	-	-	-	-	-	-
CAFS_SP_G_118816_path1	CAFS_SP_G_118816_path1	0.00194922	0.0104388	0.00209817	0	0.00771674	CAFS_SP_G_118816_path1	XP_027230182.1 kinesin-like protein KIF23 isoform X1 [Penaeus vannamei]	Human Diseases	Cancers	ko05206//MicroRNAs in cancer	K17387	-	GO:0005524//ATP binding;GO:0008017//microtubule binding	GO:0006270//DNA replication initiation;GO:0007018//microtubule-based movement;GO:0043107//type IV pilus-dependent motility
CAFS_SP_G_118777_path1	CAFS_SP_G_118777_path1	0.00133973	0.00622197	0.00429599	0	0.00182136	CAFS_SP_G_118777_path1	-	-	-	-	-	-	-	-
CAFS_SP_G_122644_path1	CAFS_SP_G_122644_path1	0.00251903	0.00730695	0	0	0.0184644	CAFS_SP_G_122644_path1	XP_027233882.1 uncharacterized protein LOC113825244 isoform X4 [Penaeus vannamei]	Metabolism;Metabolism	Global and overview maps;Amino acid metabolism	ko01100//Metabolic pathways;ko00310//Lysine degradation	K11433;K11433	-	GO:0003677//DNA binding	GO:0006313//transposition, DNA-mediated;GO:0015074//DNA integration;GO:0030436//asexual sporulation
CAFS_SP_G_122642_path1	CAFS_SP_G_122642_path1	0.00185104	0.00411549	0	0.022645	0	CAFS_SP_G_122642_path1	ROT81477.1 hypothetical protein C7M84_025359 [Penaeus vannamei]	-	-	-	-	-	-	GO:0015074//DNA integration
CAFS_SP_G_122638_path1	CAFS_SP_G_122638_path1	0.00558522	0.00133341	0.00441353	0	0	CAFS_SP_G_122638_path1	-	-	-	-	-	-	-	-
CAFS_SP_G_137441_path1	CAFS_SP_G_137441_path1	0.000385931	0.00112281	0	0.00592698	0	CAFS_SP_G_137441_path1	KAB0795100.1 hypothetical protein PPYR_11939 [Photinus pyralis]	-	-	-	-	-	-	-
CAFS_SP_G_122436_path1	CAFS_SP_G_122436_path1	0.211964	0.0346747	0.0322028	0.0347519	0.00504849	CAFS_SP_G_122436_path1	XP_028518124.1 uncharacterized protein LOC114576160 [Exaiptasia pallida]	-	-	-	-	-	-	-
CAFS_SP_G_64593_path1	CAFS_SP_G_64593_path1	0.000438659	0.000309543	0	0	0.031258	CAFS_SP_G_64593_path1	XP_027210780.1 serine/threonine-protein phosphatase 6 regulatory ankyrin repeat subunit A-like isoform X1 [Penaeus vannamei]	-	-	-	-	-	GO:0005515//protein binding	-
CAFS_SP_G_64614_path1	CAFS_SP_G_64614_path1	0.000710677	0.00251462	0.000144952	0	0.280389	CAFS_SP_G_64614_path1	-	-	-	-	-	-	-	-
CAFS_SP_G_64616_path1	CAFS_SP_G_64616_path1	0	0.000569112	0	0	0.0209343	CAFS_SP_G_64616_path1	-	-	-	-	-	-	-	-
SpO_Gene008654	SpO_Gene008654	0.00761463	0.0324171	0.00974577	0.00642766	0.0159634	SpO_Gene008654	-	-	-	-	-	-	-	-
CAFS_SP_G_128884_path1	CAFS_SP_G_128884_path1	0.000285375	0.00104744	0	0	0	CAFS_SP_G_128884_path1	-	-	-	-	-	-	-	-
CAFS_SP_G_115422_path1	CAFS_SP_G_115422_path1	0.0012012	0.0226561	0.00121157	0	0.000516452	CAFS_SP_G_115422_path1	-	-	-	-	-	-	-	-
CAFS_SP_G_108025_path1	CAFS_SP_G_108025_path1	0.000102144	0.00142249	0	0.00652197	0	CAFS_SP_G_108025_path1	XP_029610550.1 uncharacterized protein K02A2.6-like, partial [Salmo trutta]	-	-	-	-	-	GO:0003964//RNA-directed DNA polymerase activity	GO:0000373//Group II intron splicing
CAFS_SP_G_109370_path1	CAFS_SP_G_109370_path1	0.000647451	0.00106329	0.00265153	0	0.00313986	CAFS_SP_G_109370_path1	-	-	-	-	-	-	-	-
CAFS_SP_G_109367_path1	CAFS_SP_G_109367_path1	0	0	0	0	0	CAFS_SP_G_109367_path1	-	-	-	-	-	-	-	-
CAFS_SP_G_99872_path1	CAFS_SP_G_99872_path1	0	0.000258528	0	0	0	CAFS_SP_G_99872_path1	-	-	-	-	-	-	-	-
CAFS_SP_G_113265_path1	CAFS_SP_G_113265_path1	0.0217837	0.0407632	0.0302785	0.00865363	0.329636	CAFS_SP_G_113265_path1	-	-	-	-	-	-	-	-
CAFS_SP_G_147709_path1	CAFS_SP_G_147709_path1	0.000673117	0.00191162	0.00209118	0	0.155309	CAFS_SP_G_147709_path1	-	-	-	-	-	-	-	-
CAFS_SP_G_113267_path1	CAFS_SP_G_113267_path1	0.047229	0.0221995	0.00806971	0	0.0574851	CAFS_SP_G_113267_path1	-	-	-	-	-	-	-	-
CAFS_SP_G_103310_path1	CAFS_SP_G_103310_path1	0.0020264	0.00302864	0	0	0.00135145	CAFS_SP_G_103310_path1	-	-	-	-	-	-	-	-
CAFS_SP_G_103300_path1	CAFS_SP_G_103300_path1	0	0	0	0	0	CAFS_SP_G_103300_path1	-	-	-	-	-	GO:0016021//integral component of membrane;GO:0030867//rough endoplasmic reticulum membrane	GO:0003824//catalytic activity;GO:0005524//ATP binding	GO:0000910//cytokinesis;GO:0006260//DNA replication;GO:0006357//regulation of transcription from RNA polymerase II promoter;GO:0006914//autophagy;GO:0007059//chromosome segregation;GO:0009252//peptidoglycan biosynthetic process;GO:0019058//viral life cycle;GO:0019069//viral capsid assembly;GO:0023041//neuronal signal transduction;GO:0030261//chromosome condensation
CAFS_SP_G_142358_path1	CAFS_SP_G_142358_path1	0	0	0	0	0	CAFS_SP_G_142358_path1	-	-	-	-	-	GO:0005741//mitochondrial outer membrane;GO:0016020//membrane;GO:0016021//integral component of membrane;GO:0030867//rough endoplasmic reticulum membrane;GO:0042597//periplasmic space	GO:0003824//catalytic activity;GO:0003924//GTPase activity;GO:0005506//iron ion binding;GO:0005524//ATP binding;GO:0009055//electron carrier activity;GO:0020037//heme binding;GO:0046873//metal ion transmembrane transporter activity	GO:0000910//cytokinesis;GO:0006260//DNA replication;GO:0006357//regulation of transcription from RNA polymerase II promoter;GO:0006886//intracellular protein transport;GO:0006914//autophagy;GO:0007059//chromosome segregation;GO:0007155//cell adhesion;GO:0008053//mitochondrial fusion;GO:0009252//peptidoglycan biosynthetic process;GO:0016192//vesicle-mediated transport;GO:0019058//viral life cycle;…
CAFS_SP_G_107942_path1	CAFS_SP_G_107942_path1	0	0	0	0	0	CAFS_SP_G_107942_path1	-	-	-	-	-	-	GO:0005515//protein binding	-
CAFS_SP_G_138449_path1	CAFS_SP_G_138449_path1	0.000674479	0.00633075	0	0	0	CAFS_SP_G_138449_path1	ROT76555.1 hypothetical protein C7M84_004859 [Penaeus vannamei]	-	-	-	-	-	-	-
CAFS_SP_G_142718_path1	CAFS_SP_G_142718_path1	0.000785059	0	0.00540463	0	0	CAFS_SP_G_142718_path1	-	-	-	-	-	-	-	-
CAFS_SP_G_142069_path1	CAFS_SP_G_142069_path1	0.00292857	0.0146878	0.021151	0.0965318	0.0149537	CAFS_SP_G_142069_path1	-	-	-	-	-	-	-	-
CAFS_SP_G_119372_path1	CAFS_SP_G_119372_path1	0.0447165	0.0757084	0.0722859	0.042638	0.0208232	CAFS_SP_G_119372_path1	-	-	-	-	-	-	GO:0003674//molecular_function	GO:0030436//asexual sporulation
CAFS_SP_G_126670_path1	CAFS_SP_G_126670_path1	0.0148797	0.0998207	0.0228682	0.123603	0.00985084	CAFS_SP_G_126670_path1	-	-	-	-	-	-	-	-
CAFS_SP_G_143780_path1	CAFS_SP_G_143780_path1	0.00799552	0.0386109	0.00264706	0	0.00330093	CAFS_SP_G_143780_path1	XP_027206886.1 uncharacterized protein LOC113800335 [Penaeus vannamei]	-	-	-	-	-	-	-
CAFS_SP_G_112039_path1	CAFS_SP_G_112039_path1	0.000987451	0.0113848	0.00580028	0.00188821	0.00217715	CAFS_SP_G_112039_path1	XP_027216626.1 tripartite motif-containing protein 2-like [Penaeus vannamei]	-	-	-	-	-	-	-
CAFS_SP_G_140079_path1	CAFS_SP_G_140079_path1	0.00245467	0.00365566	0	0.00610256	0.00387277	CAFS_SP_G_140079_path1	ELT87263.1 hypothetical protein CAPTEDRAFT_211086 [Capitella teleta]	-	-	-	-	-	GO:0003964//RNA-directed DNA polymerase activity	GO:0000373//Group II intron splicing
CAFS_SP_G_125942_path1	CAFS_SP_G_125942_path1	0.000665641	0.00339282	0	0	0	CAFS_SP_G_125942_path1	-	-	-	-	-	-	-	-
CAFS_SP_G_125941_path1	CAFS_SP_G_125941_path1	0.000329678	0.000843703	0	0	0	CAFS_SP_G_125941_path1	XP_030845416.1 putative nuclease HARBI1 [Strongylocentrotus purpuratus]	-	-	-	-	-	GO:0016788//hydrolase activity, acting on ester bonds	-
CAFS_SP_G_93203_path1	CAFS_SP_G_93203_path1	0.00217293	0.000354139	0.00399079	0	0	CAFS_SP_G_93203_path1	XP_027219644.1 uncharacterized protein LOC113811981 [Penaeus vannamei]	-	-	-	-	-	-	-
CAFS_SP_G_119995_path1	CAFS_SP_G_119995_path1	0.00323407	0.00305823	0.00468873	0.011456	0.00352212	CAFS_SP_G_119995_path1	ELT87977.1 hypothetical protein CAPTEDRAFT_202827 [Capitella teleta]	-	-	-	-	-	-	-
CAFS_SP_G_125053_path1	CAFS_SP_G_125053_path1	0	4.44987e-05	0	0	0	CAFS_SP_G_125053_path1	XP_027803976.1 histone H3.1-like [Marmota flaviventris]	Human Diseases;Human Diseases;Human Diseases;Human Diseases	Substance dependence;Infectious diseases;Immune diseases;Cancers	ko05034//Alcoholism;ko05131//Shigellosis;ko05322//Systemic lupus erythematosus;ko05202//Transcriptional misregulation in cancers	K11253;K11253;K11253;K11253	GO:0000785//chromatin;GO:0000786//nucleosome;GO:0005575//cellular_component;GO:0005622//intracellular;GO:0005623//cell;GO:0005634//nucleus;GO:0005694//chromosome;GO:0032991//macromolecular complex;GO:0032993//protein-DNA complex;GO:0043226//organelle;GO:0043227//membrane-bounded organelle;GO:0043228//non-membrane-bounded organelle;GO:0043229//intracellular organelle;GO:0043231//intracellular memb…	GO:0003674//molecular_function;GO:0003676//nucleic acid binding;GO:0003677//DNA binding;GO:0005488//binding;GO:0005515//protein binding;GO:0046982//protein heterodimerization activity;GO:0046983//protein dimerization activity;GO:0097159//organic cyclic compound binding;GO:1901363//heterocyclic compound binding	GO:0006139//nucleobase-containing compound metabolic process;GO:0006323//DNA packaging;GO:0006325//chromatin organization;GO:0006333//chromatin assembly or disassembly;GO:0006334//nucleosome assembly;GO:0006351//transcription, DNA-templated;GO:0006352//DNA-templated transcription, initiation;GO:0006725//cellular aromatic compound metabolic process;GO:0006807//nitrogen compound metabolic process;G…
CAFS_SP_G_129490_path1	CAFS_SP_G_129490_path1	0	0	0	0	0	CAFS_SP_G_129490_path1	ROT69020.1 putative reverse transcriptase - house mosquito [Penaeus vannamei]	-	-	-	-	-	-	-
SpO_Gene008657	SpO_Gene008657	0.297274	2.78403	0.530212	0.910662	0.113444	SpO_Gene008657	-	-	-	-	-	-	-	-
CAFS_SP_G_121692_path1	CAFS_SP_G_121692_path1	0.00286433	0	0	0	0.00104069	CAFS_SP_G_121692_path1	-	-	-	-	-	-	-	-
CAFS_SP_G_136809_path1	CAFS_SP_G_136809_path1	0.0220551	0.114703	0.0228009	0.0601157	0.0124658	CAFS_SP_G_136809_path1	RMX35780.1 hypothetical protein pdam_00021759, partial [Pocillopora damicornis]	-	-	-	-	-	-	-
CAFS_SP_G_120502_path1	CAFS_SP_G_120502_path1	0.0152275	0.0923835	0.0262409	0.0588909	0.00510387	CAFS_SP_G_120502_path1	-	-	-	-	-	-	-	-
CAFS_SP_G_121945_path1	CAFS_SP_G_121945_path1	0.000507652	0.00176615	0	0	0	CAFS_SP_G_121945_path1	XP_013173125.1 PREDICTED: RNA-directed DNA polymerase from mobile element jockey-like, partial [Papilio xuthus]	-	-	-	-	-	GO:0003964//RNA-directed DNA polymerase activity	GO:0000373//Group II intron splicing
CAFS_SP_G_146665_path1	CAFS_SP_G_146665_path1	0.335014	5.39959	0.182659	0.327732	0.104554	CAFS_SP_G_146665_path1	-	-	-	-	-	-	-	-
CAFS_SP_G_130645_path1	CAFS_SP_G_130645_path1	0.00138854	0.00797823	0	0	0.0155786	CAFS_SP_G_130645_path1	XP_027228265.1 fibrocystin-L-like [Penaeus vannamei]	-	-	-	-	-	-	-
CAFS_SP_G_105299_path1	CAFS_SP_G_105299_path1	0.00273393	0.0760412	0.00219781	0	0.0130546	CAFS_SP_G_105299_path1	-	-	-	-	-	-	-	-
CAFS_SP_G_130189_path1	CAFS_SP_G_130189_path1	0.000400145	0.00322775	0	0	0	CAFS_SP_G_130189_path1	XP_027228265.1 fibrocystin-L-like [Penaeus vannamei]	-	-	-	-	-	-	-
SpO_Gene008658	SpO_Gene008658	0.0063258	0.0159443	0.000738757	0.00746468	0	SpO_Gene008658	-	-	-	-	-	-	-	-
CAFS_SP_G_121105_path1	CAFS_SP_G_121105_path1	0.0115735	0.00999186	0.00592686	0.0060501	0.0138484	CAFS_SP_G_121105_path1	-	-	-	-	-	-	-	-
CAFS_SP_G_138367_path1	CAFS_SP_G_138367_path1	0.000438818	0.00110536	0	0	0	CAFS_SP_G_138367_path1	-	-	-	-	-	-	-	-
CAFS_SP_G_142706_path1	CAFS_SP_G_142706_path1	0.000318628	0.00492623	0.00233738	0	0	CAFS_SP_G_142706_path1	-	-	-	-	-	-	-	-
CAFS_SP_G_141971_path1	CAFS_SP_G_141971_path1	0.0222958	0.0820605	0.0631975	0.119386	0.00146719	CAFS_SP_G_141971_path1	XP_029181483.1 uncharacterized protein LOC114949234 [Acropora millepora]	-	-	-	-	-	-	-
CAFS_SP_G_132351_path1	CAFS_SP_G_132351_path1	0.00653416	0.0673518	0.0242567	0.00621025	0.00445389	CAFS_SP_G_132351_path1	-	-	-	-	-	-	-	-
CAFS_SP_G_24880_path1	CAFS_SP_G_24880_path1	0.0527045	0.0595274	0.0307879	0.107695	0.00367673	CAFS_SP_G_24880_path1	-	-	-	-	-	-	-	-
CAFS_SP_G_24873_path1	CAFS_SP_G_24873_path1	2.00734	1.66895	1.07527	3.0416	0.866249	CAFS_SP_G_24873_path1	-	-	-	-	-	-	-	-
CAFS_SP_G_24876_path1	CAFS_SP_G_24876_path1	0	6.22232e-05	0	0	0	CAFS_SP_G_24876_path1	XP_027216914.1 Krueppel-like factor 2 [Penaeus vannamei]	-	-	-	-	GO:0005575//cellular_component;GO:0005622//intracellular;GO:0005623//cell;GO:0005634//nucleus;GO:0005654//nucleoplasm;GO:0031974//membrane-enclosed lumen;GO:0031981//nuclear lumen;GO:0043226//organelle;GO:0043227//membrane-bounded organelle;GO:0043229//intracellular organelle;GO:0043231//intracellular membrane-bounded organelle;GO:0043233//organelle lumen;GO:0044422//organelle part;GO:0044424//in…	GO:0000981//RNA polymerase II transcription factor activity, sequence-specific DNA binding;GO:0000982//transcription factor activity, RNA polymerase II core promoter proximal region sequence-specific binding;GO:0001067//regulatory region nucleic acid binding;GO:0001077//transcriptional activator activity, RNA polymerase II core promoter proximal region sequence-specific binding;GO:0001228//transc…	GO:0001655//urogenital system development;GO:0001700//embryonic development via the syncytial blastoderm;GO:0001822//kidney development;GO:0003008//system process;GO:0003012//muscle system process;GO:0003299//muscle hypertrophy in response to stress;GO:0003300//cardiac muscle hypertrophy;GO:0006139//nucleobase-containing compound metabolic process;GO:0006351//transcription, DNA-templated;GO:00063…
CAFS_SP_G_24867_path1	CAFS_SP_G_24867_path1	9.42199	2.42902	1.87848	3.60383	3.91808	CAFS_SP_G_24867_path1	ROT69849.1 hypothetical protein C7M84_011928 [Penaeus vannamei]	-	-	-	-	GO:0005575//cellular_component;GO:0005622//intracellular;GO:0005623//cell;GO:0005737//cytoplasm;GO:0005829//cytosol;GO:0044424//intracellular part;GO:0044444//cytoplasmic part;GO:0044464//cell part	GO:0000166//nucleotide binding;GO:0001882//nucleoside binding;GO:0001883//purine nucleoside binding;GO:0003674//molecular_function;GO:0005488//binding;GO:0005525//GTP binding;GO:0005543//phospholipid binding;GO:0008289//lipid binding;GO:0017076//purine nucleotide binding;GO:0019001//guanyl nucleotide binding;GO:0032549//ribonucleoside binding;GO:0032550//purine ribonucleoside binding;GO:0032553//…	GO:0001894//tissue homeostasis;GO:0001895//retina homeostasis;GO:0008150//biological_process;GO:0009314//response to radiation;GO:0009416//response to light stimulus;GO:0009628//response to abiotic stimulus;GO:0009987//cellular process;GO:0032386//regulation of intracellular transport;GO:0032388//positive regulation of intracellular transport;GO:0032501//multicellular organismal process;GO:003287…
SpO_Gene008662	SpO_Gene008662	0.115671	0.461039	0.139307	0.250348	0.0939969	SpO_Gene008662	-	-	-	-	-	-	-	-
SpO_Gene008663	SpO_Gene008663	5.14064	0.212143	5.67956	0.876215	0.102322	SpO_Gene008663	-	-	-	-	-	-	-	-
CAFS_SP_G_24850_path1	CAFS_SP_G_24850_path1	2.21814	1.28892	1.62663	4.45416	0.410293	CAFS_SP_G_24850_path1	-	-	-	-	-	-	-	-
CAFS_SP_G_24852_path1	CAFS_SP_G_24852_path1	0.100323	0.510354	0.115159	0.0805816	0.134702	CAFS_SP_G_24852_path1	XP_027224179.1 endoplasmic reticulum resident protein 29-like [Penaeus vannamei]	Genetic Information Processing	Folding, sorting and degradation	ko04141//Protein processing in endoplasmic reticulum	K09586	GO:0005575//cellular_component;GO:0005622//intracellular;GO:0005623//cell;GO:0005737//cytoplasm;GO:0005783//endoplasmic reticulum;GO:0005788//endoplasmic reticulum lumen;GO:0005790//smooth endoplasmic reticulum;GO:0009986//cell surface;GO:0012505//endomembrane system;GO:0030133//transport vesicle;GO:0031410//cytoplasmic vesicle;GO:0031974//membrane-enclosed lumen;GO:0031982//vesicle;GO:0042470//m…	GO:0003674//molecular_function;GO:0003756//protein disulfide isomerase activity;GO:0005488//binding;GO:0005515//protein binding;GO:0042802//identical protein binding;GO:0042803//protein homodimerization activity;GO:0046983//protein dimerization activity;GO:0051087//chaperone binding	GO:0000003//reproduction;GO:0000187//activation of MAPK activity;GO:0001932//regulation of protein phosphorylation;GO:0001934//positive regulation of protein phosphorylation;GO:0002790//peptide secretion;GO:0002791//regulation of peptide secretion;GO:0002792//negative regulation of peptide secretion;GO:0003002//regionalization;GO:0003006//developmental process involved in reproduction;GO:0006457/…
SpO_Gene008665	SpO_Gene008665	0.341097	1.21298	0.388857	0.618033	0.340362	SpO_Gene008665	-	-	-	-	-	-	-	-
CAFS_SP_G_24848_path1	CAFS_SP_G_24848_path1	0.301606	0.342866	0.119236	0.115347	0.0275574	CAFS_SP_G_24848_path1	ROT81693.1 hypothetical protein C7M84_025144 [Penaeus vannamei]	Metabolism;Metabolism	Global and overview maps;Amino acid metabolism	ko01100//Metabolic pathways;ko00380//Tryptophan metabolism	K00453;K00453	GO:0005575//cellular_component;GO:0005622//intracellular;GO:0005623//cell;GO:0005737//cytoplasm;GO:0005829//cytosol;GO:0044424//intracellular part;GO:0044444//cytoplasmic part;GO:0044464//cell part	GO:0003674//molecular_function;GO:0003824//catalytic activity;GO:0004833//tryptophan 2,3-dioxygenase activity;GO:0005488//binding;GO:0005515//protein binding;GO:0008144//drug binding;GO:0016491//oxidoreductase activity;GO:0016597//amino acid binding;GO:0016701//oxidoreductase activity, acting on single donors with incorporation of molecular oxygen;GO:0016702//oxidoreductase activity, acting on si…	GO:0006082//organic acid metabolic process;GO:0006084//acetyl-CoA metabolic process;GO:0006139//nucleobase-containing compound metabolic process;GO:0006163//purine nucleotide metabolic process;GO:0006520//cellular amino acid metabolic process;GO:0006568//tryptophan metabolic process;GO:0006569//tryptophan catabolic process;GO:0006576//cellular biogenic amine metabolic process;GO:0006586//indolalk…
CAFS_SP_G_24847_path1	CAFS_SP_G_24847_path1	0.092308	0.358564	0.236881	0.110321	0.00689507	CAFS_SP_G_24847_path1	-	-	-	-	-	-	-	-
CAFS_SP_G_143197_path1	CAFS_SP_G_143197_path1	0	0.00166927	0.0125089	0	0	CAFS_SP_G_143197_path1	-	-	-	-	-	-	-	-
SpO_Gene008666	SpO_Gene008666	0.0220074	0.170931	0.0293628	0.0437139	0.029247	SpO_Gene008666	-	-	-	-	-	-	-	-
CAFS_SP_G_116058_path1	CAFS_SP_G_116058_path1	0.00315003	0.0104464	0.00614658	0.00439893	0.00921211	CAFS_SP_G_116058_path1	XP_027211283.1 uncharacterized protein LOC113804592 [Penaeus vannamei]	-	-	-	-	GO:0005575//cellular_component;GO:0005576//extracellular region;GO:0005615//extracellular space;GO:0005622//intracellular;GO:0005623//cell;GO:0005737//cytoplasm;GO:0012505//endomembrane system;GO:0012506//vesicle membrane;GO:0016020//membrane;GO:0030141//secretory granule;GO:0030659//cytoplasmic vesicle membrane;GO:0030667//secretory granule membrane;GO:0031090//organelle membrane;GO:0031410//cyt…	GO:0003674//molecular_function;GO:0003824//catalytic activity;GO:0004497//monooxygenase activity;GO:0004500//dopamine beta-monooxygenase activity;GO:0005488//binding;GO:0005507//copper ion binding;GO:0016491//oxidoreductase activity;GO:0016705//oxidoreductase activity, acting on paired donors, with incorporation or reduction of molecular oxygen;GO:0016715//oxidoreductase activity, acting on paire…	GO:0001505//regulation of neurotransmitter levels;GO:0006066//alcohol metabolic process;GO:0006576//cellular biogenic amine metabolic process;GO:0006584//catecholamine metabolic process;GO:0006589//octopamine biosynthetic process;GO:0006725//cellular aromatic compound metabolic process;GO:0006807//nitrogen compound metabolic process;GO:0008150//biological_process;GO:0008152//metabolic process;GO:…
CAFS_SP_G_116108_path1	CAFS_SP_G_116108_path1	0.0700232	0.141742	0.0721009	0.0247236	0.0901465	CAFS_SP_G_116108_path1	XP_027223618.1 RWD domain-containing protein 2A-like [Penaeus vannamei]	-	-	-	-	GO:0005575//cellular_component;GO:0016021//integral component of membrane	GO:0003674//molecular_function;GO:0005515//protein binding;GO:0046789//host cell surface receptor binding	GO:0008150//biological_process;GO:0009405//pathogenesis
CAFS_SP_G_116095_path1	CAFS_SP_G_116095_path1	0.0504379	0.223899	0.0991891	0.198135	0.148652	CAFS_SP_G_116095_path1	-	-	-	-	-	-	-	-
CAFS_SP_G_116092_path1	CAFS_SP_G_116092_path1	0.0157739	0.070947	0.0468561	2.04711	0.54857	CAFS_SP_G_116092_path1	-	-	-	-	-	-	-	-
CAFS_SP_G_116053_path1	CAFS_SP_G_116053_path1	0	0.000693473	0	0	0	CAFS_SP_G_116053_path1	-	-	-	-	-	-	-	-
CAFS_SP_G_136542_path1	CAFS_SP_G_136542_path1	0	0.000150732	0	0	0.0025449	CAFS_SP_G_136542_path1	XP_027211842.1 uncharacterized protein LOC113805118 [Penaeus vannamei]	-	-	-	-	-	GO:0005515//protein binding;GO:0042302//structural constituent of cuticle	-
CAFS_SP_G_112157_path1	CAFS_SP_G_112157_path1	0.00423706	0.0212654	0.00714271	0	0	CAFS_SP_G_112157_path1	XP_013781357.1 uncharacterized protein LOC106465669 [Limulus polyphemus]	-	-	-	-	-	-	-
CAFS_SP_G_126535_path1	CAFS_SP_G_126535_path1	0.0600004	0.0101423	0.0143253	0.00293977	0.00762452	CAFS_SP_G_126535_path1	-	-	-	-	-	-	-	-
CAFS_SP_G_117240_path1	CAFS_SP_G_117240_path1	0.0130447	0.00400513	0.00233217	0	0	CAFS_SP_G_117240_path1	KAF0293806.1 uncharacterized protein FJT64_008443 [Amphibalanus amphitrite]	-	-	-	-	-	GO:0003676//nucleic acid binding;GO:0008017//microtubule binding;GO:0008270//zinc ion binding	GO:0007059//chromosome segregation;GO:0015074//DNA integration;GO:0051301//cell division
SpO_Gene008669	SpO_Gene008669	0.000262137	0.000882006	0.00316525	0	0	SpO_Gene008669	KAF0305133.1 hypothetical protein FJT64_023169 [Amphibalanus amphitrite]	-	-	-	-	-	GO:0003676//nucleic acid binding;GO:0008270//zinc ion binding	-
CAFS_SP_G_148213_path1	CAFS_SP_G_148213_path1	0	0.0022234	0	0	0	CAFS_SP_G_148213_path1	XP_022182937.1 uncharacterized protein LOC111042592 [Myzus persicae]	-	-	-	-	-	-	-
CAFS_SP_G_140244_path1	CAFS_SP_G_140244_path1	0	6.48124e-05	0	0	0	CAFS_SP_G_140244_path1	ALO17573.1 juvenile hormone esterase like 4 [Scylla paramamosain]	-	-	-	-	-	GO:0003674//molecular_function;GO:0003824//catalytic activity;GO:0016787//hydrolase activity;GO:0016788//hydrolase activity, acting on ester bonds;GO:0052689//carboxylic ester hydrolase activity	-
CAFS_SP_G_131245_path1	CAFS_SP_G_131245_path1	0.0174174	0.0318311	0.0117302	0.0200844	0.00155867	CAFS_SP_G_131245_path1	-	-	-	-	-	-	-	-
CAFS_SP_G_131104_path1	CAFS_SP_G_131104_path1	0.154161	0.336019	0.15859	0.175218	0.040213	CAFS_SP_G_131104_path1	ALO17573.1 juvenile hormone esterase like 4 [Scylla paramamosain]	Metabolism	Xenobiotics biodegradation and metabolism	ko00983//Drug metabolism - other enzymes	K03927	-	GO:0016787//hydrolase activity	-
CAFS_SP_G_133414_path1	CAFS_SP_G_133414_path1	0.0294127	0.236679	0.0431527	0.0509472	0.0130624	CAFS_SP_G_133414_path1	-	-	-	-	-	-	-	-
CAFS_SP_G_136469_path1	CAFS_SP_G_136469_path1	0	0	0	0	0	CAFS_SP_G_136469_path1	ALO17573.1 juvenile hormone esterase like 4 [Scylla paramamosain]	Metabolism	Xenobiotics biodegradation and metabolism	ko00983//Drug metabolism - other enzymes	K03927	-	-	-
CAFS_SP_G_136471_path1	CAFS_SP_G_136471_path1	0	0.00011405	0	0	0	CAFS_SP_G_136471_path1	ALO17573.1 juvenile hormone esterase like 4 [Scylla paramamosain]	-	-	-	-	-	GO:0003674//molecular_function;GO:0003824//catalytic activity;GO:0016787//hydrolase activity;GO:0016788//hydrolase activity, acting on ester bonds;GO:0052689//carboxylic ester hydrolase activity	-
CAFS_SP_G_133254_path1	CAFS_SP_G_133254_path1	0	8.30049e-05	0.00233912	0.00637911	0.00311786	CAFS_SP_G_133254_path1	ALO17573.1 juvenile hormone esterase like 4 [Scylla paramamosain]	-	-	-	-	-	GO:0003674//molecular_function;GO:0003824//catalytic activity;GO:0016787//hydrolase activity;GO:0016788//hydrolase activity, acting on ester bonds;GO:0052689//carboxylic ester hydrolase activity	-
CAFS_SP_G_139951_path1	CAFS_SP_G_139951_path1	0.00581974	0.0232248	0.00603523	0.0146846	0.00872282	CAFS_SP_G_139951_path1	-	-	-	-	-	-	-	-
CAFS_SP_G_26785_path1	CAFS_SP_G_26785_path1	0	0.0003403	0	0	0	CAFS_SP_G_26785_path1	ALO17573.1 juvenile hormone esterase like 4 [Scylla paramamosain]	-	-	-	-	-	GO:0003674//molecular_function;GO:0003824//catalytic activity;GO:0016787//hydrolase activity;GO:0016788//hydrolase activity, acting on ester bonds;GO:0052689//carboxylic ester hydrolase activity	-
SpO_Gene008670	SpO_Gene008670	0.00239069	0.0372888	0.00755881	0.0048235	0	SpO_Gene008670	-	-	-	-	-	-	-	-
CAFS_SP_G_123515_path1	CAFS_SP_G_123515_path1	0	0.00241326	0	0	0	CAFS_SP_G_123515_path1	ALO17573.1 juvenile hormone esterase like 4 [Scylla paramamosain]	-	-	-	-	-	GO:0003674//molecular_function;GO:0003824//catalytic activity;GO:0016787//hydrolase activity;GO:0016788//hydrolase activity, acting on ester bonds;GO:0052689//carboxylic ester hydrolase activity	-
CAFS_SP_G_136891_path1	CAFS_SP_G_136891_path1	0	0.000521745	0	0	0	CAFS_SP_G_136891_path1	-	-	-	-	-	-	-	-
CAFS_SP_G_100098_path1	CAFS_SP_G_100098_path1	0	0	0	0	0	CAFS_SP_G_100098_path1	XP_024879150.1 uncharacterized protein LOC112459340 [Temnothorax curvispinosus]	-	-	-	-	-	-	-
CAFS_SP_G_100078_path1	CAFS_SP_G_100078_path1	0.000365308	0	0	0.00742175	0	CAFS_SP_G_100078_path1	XP_018012717.1 PREDICTED: piggyBac transposable element-derived protein 2-like isoform X1 [Hyalella azteca]	-	-	-	-	-	GO:0003677//DNA binding;GO:0004803//transposase activity	GO:0006313//transposition, DNA-mediated
SpO_Gene008671	SpO_Gene008671	0.0864113	1.07355	0.140739	0.209592	0.0991529	SpO_Gene008671	-	-	-	-	-	-	-	-
CAFS_SP_G_38551_path1	CAFS_SP_G_38551_path1	0.306664	2.57361	0.432212	0.507284	0.318791	CAFS_SP_G_38551_path1	AEI88102.1 endonuclease-reverse transcriptase-like protein, partial [Scylla paramamosain]	-	-	-	-	-	GO:0008168//methyltransferase activity;GO:0016706//oxidoreductase activity, acting on paired donors, with incorporation or reduction of molecular oxygen, 2-oxoglutarate as one donor, and incorporation of one atom each of oxygen into both donors	GO:0055114//oxidation-reduction process
CAFS_SP_G_144004_path1	CAFS_SP_G_144004_path1	0.00117242	0.00204995	0.00274913	0.0425574	0.0014906	CAFS_SP_G_144004_path1	XP_027232130.1 serine/threonine-protein phosphatase 6 regulatory ankyrin repeat subunit C-like [Penaeus vannamei]	-	-	-	-	-	GO:0005515//protein binding	-
SpO_Gene008672	SpO_Gene008672	1.12332	8.10729	1.2125	2.0555	1.23306	SpO_Gene008672	XP_027238083.1 uncharacterized protein LOC113829176 [Penaeus vannamei]	-	-	-	-	-	-	-
CAFS_SP_G_83979_path1	CAFS_SP_G_83979_path1	0	0.00129926	0	0	0	CAFS_SP_G_83979_path1	KFM75380.1 Pogo transposable element with KRAB, partial [Stegodyphus mimosarum]	Genetic Information Processing	Folding, sorting and degradation	ko03018//RNA degradation	K12571	-	GO:0003676//nucleic acid binding	-
SpO_Gene008674	SpO_Gene008674	1.74742	10.1803	2.31441	4.14605	1.46544	SpO_Gene008674	-	-	-	-	-	-	-	-
CAFS_SP_G_144873_path1	CAFS_SP_G_144873_path1	0.0414821	0.0182852	0.0342911	0.0135209	0.0339089	CAFS_SP_G_144873_path1	XP_027218226.1 transmembrane protein 43 homolog [Penaeus vannamei]	-	-	-	-	GO:0005575//cellular_component;GO:0005622//intracellular;GO:0005623//cell;GO:0005634//nucleus;GO:0005635//nuclear envelope;GO:0005637//nuclear inner membrane;GO:0005639//integral component of nuclear inner membrane;GO:0005737//cytoplasm;GO:0005783//endoplasmic reticulum;GO:0005788//endoplasmic reticulum lumen;GO:0005794//Golgi apparatus;GO:0012505//endomembrane system;GO:0016020//membrane;GO:0016…	GO:0003674//molecular_function;GO:0005488//binding;GO:0005515//protein binding;GO:0043621//protein self-association	GO:0006996//organelle organization;GO:0006997//nucleus organization;GO:0006998//nuclear envelope organization;GO:0008150//biological_process;GO:0009987//cellular process;GO:0010256//endomembrane system organization;GO:0016043//cellular component organization;GO:0061024//membrane organization;GO:0071763//nuclear membrane organization;GO:0071840//cellular component organization or biogenesis
CAFS_SP_G_134919_path1	CAFS_SP_G_134919_path1	0.0207497	0.0554255	0.0274592	0.0257835	0.0062559	CAFS_SP_G_134919_path1	XP_027218781.1 GTP-binding protein 10-like [Penaeus vannamei]	-	-	-	-	GO:0005575//cellular_component;GO:0005622//intracellular;GO:0005623//cell;GO:0005634//nucleus;GO:0005694//chromosome;GO:0005730//nucleolus;GO:0005737//cytoplasm;GO:0031974//membrane-enclosed lumen;GO:0031981//nuclear lumen;GO:0043226//organelle;GO:0043227//membrane-bounded organelle;GO:0043228//non-membrane-bounded organelle;GO:0043229//intracellular organelle;GO:0043231//intracellular membrane-b…	GO:0000166//nucleotide binding;GO:0001882//nucleoside binding;GO:0001883//purine nucleoside binding;GO:0003674//molecular_function;GO:0003924//GTPase activity;GO:0005488//binding;GO:0005524//ATP binding;GO:0005525//GTP binding;GO:0015639//ferrous iron uptake transmembrane transporter activity;GO:0016772//transferase activity, transferring phosphorus-containing groups;GO:0017076//purine nucleotide…	GO:0006400//tRNA modification;GO:0008150//biological_process;GO:0015684//ferrous iron transport;GO:0015809//arginine transport;GO:0015819//lysine transport;GO:0015822//ornithine transport;GO:0022613//ribonucleoprotein complex biogenesis;GO:0042254//ribosome biogenesis;GO:0044085//cellular component biogenesis;GO:0051186//cofactor metabolic process;GO:0071840//cellular component organization or bi…
CAFS_SP_G_146572_path1	CAFS_SP_G_146572_path1	0.0158277	0.0127573	0.0387741	0.0155587	0.0199896	CAFS_SP_G_146572_path1	KAF2367838.1 Immunoglobulin-like domain [Trinorchestia longiramus]	-	-	-	-	-	-	-
CAFS_SP_G_132570_path1	CAFS_SP_G_132570_path1	0	0	0	0	0.00241469	CAFS_SP_G_132570_path1	-	-	-	-	-	-	-	-
CAFS_SP_G_132584_path1	CAFS_SP_G_132584_path1	0.0101331	0.00525454	0.00500328	0	0.0112683	CAFS_SP_G_132584_path1	-	-	-	-	-	-	-	-
CAFS_SP_G_132580_path1	CAFS_SP_G_132580_path1	0.0065141	0.00730778	0.00767841	0.0222236	0.0234882	CAFS_SP_G_132580_path1	KAA0711363.1 putative nuclease HARBI1 [Triplophysa tibetana]	-	-	-	-	GO:0005737//cytoplasm	GO:0000166//nucleotide binding;GO:0003677//DNA binding;GO:0004803//transposase activity;GO:0004812//aminoacyl-tRNA ligase activity;GO:0005524//ATP binding;GO:0016788//hydrolase activity, acting on ester bonds	GO:0006313//transposition, DNA-mediated;GO:0006418//tRNA aminoacylation for protein translation
CAFS_SP_G_128943_path1	CAFS_SP_G_128943_path1	0.16605	0.0275271	0.00322591	0.0133353	0.0337817	CAFS_SP_G_128943_path1	KAE8603544.1 hypothetical protein XENTR_v10014363 [Xenopus tropicalis]	-	-	-	-	-	GO:0003677//DNA binding	-
CAFS_SP_G_149452_path1	CAFS_SP_G_149452_path1	0.660061	2.17593	0.57331	0.688473	0.612877	CAFS_SP_G_149452_path1	-	-	-	-	-	-	-	-
CAFS_SP_G_134336_path1	CAFS_SP_G_134336_path1	0.203068	1.87074	0.317402	0.455378	0.303739	CAFS_SP_G_134336_path1	-	-	-	-	-	-	-	-
CAFS_SP_G_134335_path1	CAFS_SP_G_134335_path1	0.00137535	0.0224745	0.0013538	0	0.00593098	CAFS_SP_G_134335_path1	-	-	-	-	-	-	-	-
CAFS_SP_G_134258_path1	CAFS_SP_G_134258_path1	0.000773976	0	0.0149966	0	0.00151651	CAFS_SP_G_134258_path1	-	-	-	-	-	-	-	-
SpO_Gene008673	SpO_Gene008673	0.0167071	0.0389982	0.0221047	0.00939665	0.08117	SpO_Gene008673	-	-	-	-	-	-	-	-
CAFS_SP_G_122112_path1	CAFS_SP_G_122112_path1	0.143854	0.0147074	0.00828153	0.0123158	0.0137506	CAFS_SP_G_122112_path1	-	-	-	-	-	GO:0000315//organellar large ribosomal subunit;GO:0005576//extracellular region;GO:0005694//chromosome;GO:0005840//ribosome;GO:0022625//cytosolic large ribosomal subunit	GO:0003676//nucleic acid binding;GO:0003677//DNA binding;GO:0003735//structural constituent of ribosome;GO:0003899//DNA-directed RNA polymerase activity;GO:0003916//DNA topoisomerase activity;GO:0003998//acylphosphatase activity;GO:0004017//adenylate kinase activity;GO:0004519//endonuclease activity;GO:0008270//zinc ion binding;GO:0016151//nickel cation binding;GO:0016846//carbon-sulfur lyase act…	GO:0001522//pseudouridine synthesis;GO:0006265//DNA topological change;GO:0006281//DNA repair;GO:0006351//transcription, DNA-templated;GO:0006412//translation;GO:0006464//cellular protein modification process;GO:0009405//pathogenesis;GO:0035556//intracellular signal transduction;GO:0042254//ribosome biogenesis;GO:0051604//protein maturation;GO:0055114//oxidation-reduction process
SpO_Gene008677	SpO_Gene008677	0.329738	0.0963391	0.0423859	0.0782912	0.0562284	SpO_Gene008677	-	-	-	-	-	-	-	-
CAFS_SP_G_122122_path1	CAFS_SP_G_122122_path1	0.0022821	0.00101781	0.00218286	0	0	CAFS_SP_G_122122_path1	XP_027872281.1 uncharacterized protein LOC114144030 [Xiphophorus couchianus]	-	-	-	-	-	GO:0003676//nucleic acid binding;GO:0008270//zinc ion binding	-
CAFS_SP_G_134242_path1	CAFS_SP_G_134242_path1	0	0	0	0	0	CAFS_SP_G_134242_path1	KAE8603544.1 hypothetical protein XENTR_v10014363 [Xenopus tropicalis]	-	-	-	-	-	GO:0003677//DNA binding	-
CAFS_SP_G_122143_path1	CAFS_SP_G_122143_path1	0.00395171	0.00480471	0	0.00336626	0.00140995	CAFS_SP_G_122143_path1	KAE8603544.1 hypothetical protein XENTR_v10014363 [Xenopus tropicalis]	-	-	-	-	-	GO:0003677//DNA binding	-
SpO_Gene008678	SpO_Gene008678	0.058173	0.100252	0.0376279	0.0604495	0.0901369	SpO_Gene008678	-	-	-	-	-	-	-	-
CAFS_SP_G_105143_path1	CAFS_SP_G_105143_path1	0.0008345	0.00326954	0	0	0.00320203	CAFS_SP_G_105143_path1	KAF0293806.1 uncharacterized protein FJT64_008443 [Amphibalanus amphitrite]	-	-	-	-	-	-	GO:0015074//DNA integration
CAFS_SP_G_105140_path1	CAFS_SP_G_105140_path1	0.0065109	0.00711164	0.0197998	0	0.00963282	CAFS_SP_G_105140_path1	-	-	-	-	-	-	-	-
CAFS_SP_G_111745_path1	CAFS_SP_G_111745_path1	0.0085155	0.0735999	0.0103902	0.0413099	0.00204752	CAFS_SP_G_111745_path1	-	-	-	-	-	-	-	-
CAFS_SP_G_126363_path1	CAFS_SP_G_126363_path1	0.00579091	0.0197811	0.00544642	0	0	CAFS_SP_G_126363_path1	XP_005110616.1 PREDICTED: zinc finger BED domain-containing protein 4-like [Aplysia californica]	-	-	-	-	-	GO:0046983//protein dimerization activity	-
CAFS_SP_G_126367_path1	CAFS_SP_G_126367_path1	0.000969058	0.0300418	0.00223892	0.0139372	0.002254	CAFS_SP_G_126367_path1	XP_027228265.1 fibrocystin-L-like [Penaeus vannamei]	-	-	-	-	-	-	-
CAFS_SP_G_133041_path1	CAFS_SP_G_133041_path1	0.0319565	0.168858	0.0239634	0.0236509	0.0565008	CAFS_SP_G_133041_path1	-	-	-	-	-	-	-	-
CAFS_SP_G_128245_path1	CAFS_SP_G_128245_path1	0.000794614	0.0138759	0	0	0	CAFS_SP_G_128245_path1	XP_027228265.1 fibrocystin-L-like [Penaeus vannamei]	-	-	-	-	-	-	-
CAFS_SP_G_4300_path1	CAFS_SP_G_4300_path1	0.00894892	0.00178395	0	0	0.000791673	CAFS_SP_G_4300_path1	XP_027206444.1 uncharacterized protein LOC113799941 isoform X2 [Penaeus vannamei]	-	-	-	-	-	-	-
CAFS_SP_G_147121_path1	CAFS_SP_G_147121_path1	0.0203955	0.00620427	0.00895936	0.00904593	0.0157265	CAFS_SP_G_147121_path1	-	-	-	-	-	-	-	-
CAFS_SP_G_107545_path1	CAFS_SP_G_107545_path1	0.0781462	0.499336	0.160402	0.273588	0.0596848	CAFS_SP_G_107545_path1	ROT64980.1 hypothetical protein C7M84_017070 [Penaeus vannamei]	-	-	-	-	-	GO:0003964//RNA-directed DNA polymerase activity	GO:0000373//Group II intron splicing
CAFS_SP_G_122570_path1	CAFS_SP_G_122570_path1	0.00460146	0.0571609	0.00736568	0.0281561	0.000998995	CAFS_SP_G_122570_path1	XP_018015118.1 PREDICTED: piggyBac transposable element-derived protein 3-like [Hyalella azteca]	-	-	-	-	-	-	-
CAFS_SP_G_108897_path1	CAFS_SP_G_108897_path1	0	0.00011407	0	0	0	CAFS_SP_G_108897_path1	VZI06255.1 unnamed protein product [Sparganum proliferum]	-	-	-	-	-	-	GO:0015074//DNA integration
CAFS_SP_G_108898_path1	CAFS_SP_G_108898_path1	0	0	0	0	0	CAFS_SP_G_108898_path1	ROT63412.1 gag-pol polyprotein [Penaeus vannamei]	-	-	-	-	-	GO:0003964//RNA-directed DNA polymerase activity	GO:0000373//Group II intron splicing
CAFS_SP_G_148233_path1	CAFS_SP_G_148233_path1	0.0142853	0.0390025	0.0162857	0.0355027	0.017885	CAFS_SP_G_148233_path1	-	-	-	-	-	-	-	-
CAFS_SP_G_132008_path1	CAFS_SP_G_132008_path1	0.000802598	0.000612438	0	0	0	CAFS_SP_G_132008_path1	-	-	-	-	-	-	-	-
CAFS_SP_G_112274_path1	CAFS_SP_G_112274_path1	0	0	0	0	0	CAFS_SP_G_112274_path1	ROL42609.1 Transposable element Tc1 transposase [Anabarilius grahami]	-	-	-	-	-	-	-
CAFS_SP_G_111692_path1	CAFS_SP_G_111692_path1	0.00156229	0.00514086	0	0.00651693	0	CAFS_SP_G_111692_path1	-	-	-	-	-	-	-	-
SpO_Gene008680	SpO_Gene008680	0.143775	0.0723892	0.216029	0.0905408	0.129142	SpO_Gene008680	-	-	-	-	-	-	-	-
CAFS_SP_G_110902_path1	CAFS_SP_G_110902_path1	0	0.00146773	0	0	0.00110853	CAFS_SP_G_110902_path1	-	-	-	-	-	-	-	-
CAFS_SP_G_132556_path1	CAFS_SP_G_132556_path1	0.0015901	0.0130462	0	0	0.0117171	CAFS_SP_G_132556_path1	-	-	-	-	-	-	-	-
CAFS_SP_G_121745_path1	CAFS_SP_G_121745_path1	0.0122177	0.0244892	0.0208681	0.0190401	0.037571	CAFS_SP_G_121745_path1	-	-	-	-	-	-	-	-
CAFS_SP_G_134484_path1	CAFS_SP_G_134484_path1	0.0562569	0.142605	0.0752017	0.0752411	0.0639358	CAFS_SP_G_134484_path1	-	-	-	-	-	-	-	-
CAFS_SP_G_118038_path1	CAFS_SP_G_118038_path1	0.00027839	0	0	0	0	CAFS_SP_G_118038_path1	-	-	-	-	-	-	-	-
CAFS_SP_G_118065_path1	CAFS_SP_G_118065_path1	0.020353	0.0195871	0.0253732	0.0458951	0.0278082	CAFS_SP_G_118065_path1	XP_027216815.1 protein-cysteine N-palmitoyltransferase HHAT-like [Penaeus vannamei]	-	-	-	-	-	-	-
CAFS_SP_G_119688_path1	CAFS_SP_G_119688_path1	0.0101303	0.0176189	0.0017762	0	0.0382862	CAFS_SP_G_119688_path1	-	-	-	-	-	-	-	-
CAFS_SP_G_134505_path1	CAFS_SP_G_134505_path1	0.00451695	0.0253251	0.00969141	0.0190567	0.0113404	CAFS_SP_G_134505_path1	PIK39241.1 hypothetical protein BSL78_23915 [Apostichopus japonicus]	-	-	-	-	-	-	-
CAFS_SP_G_119695_path1	CAFS_SP_G_119695_path1	0.000477942	6.75222e-05	0	0	0	CAFS_SP_G_119695_path1	PIK39241.1 hypothetical protein BSL78_23915 [Apostichopus japonicus]	-	-	-	-	-	-	-
CAFS_SP_G_127977_path1	CAFS_SP_G_127977_path1	0	0	0	0	0	CAFS_SP_G_127977_path1	PIK39241.1 hypothetical protein BSL78_23915 [Apostichopus japonicus]	-	-	-	-	-	-	-
CAFS_SP_G_139082_path1	CAFS_SP_G_139082_path1	0.002349	0.00346691	0	0	0.00268214	CAFS_SP_G_139082_path1	-	-	-	-	-	-	-	-
CAFS_SP_G_147795_path1	CAFS_SP_G_147795_path1	0.0222267	0.0261229	0.00954179	0.0167442	0.0243364	CAFS_SP_G_147795_path1	-	-	-	-	-	-	-	-
CAFS_SP_G_119786_path1	CAFS_SP_G_119786_path1	0.0139155	0.0938174	0.0258741	0.0598472	0.00460099	CAFS_SP_G_119786_path1	-	-	-	-	-	-	-	-
CAFS_SP_G_91328_path1	CAFS_SP_G_91328_path1	0.000219369	8.82925e-05	0	0	0	CAFS_SP_G_91328_path1	-	-	-	-	-	-	-	-
CAFS_SP_G_138491_path1	CAFS_SP_G_138491_path1	0.00573117	0.00212606	0	0	0	CAFS_SP_G_138491_path1	-	-	-	-	-	-	-	-
CAFS_SP_G_140856_path1	CAFS_SP_G_140856_path1	0.070699	0.136568	0.0282382	0.0308129	0.028621	CAFS_SP_G_140856_path1	-	-	-	-	-	-	-	-
CAFS_SP_G_39008_path1	CAFS_SP_G_39008_path1	0.0184403	0.0398481	0.00385476	0.0161751	0.00277966	CAFS_SP_G_39008_path1	-	-	-	-	-	-	-	-
SpO_Gene008682	SpO_Gene008682	0.0124128	0.115131	0.0109204	0.0239432	0.0126969	SpO_Gene008682	-	-	-	-	-	-	-	-
CAFS_SP_G_145974_path1	CAFS_SP_G_145974_path1	0.00599238	0.00605936	0.00130156	0.0147915	0	CAFS_SP_G_145974_path1	XP_018025153.1 PREDICTED: Y+L amino acid transporter 2-like [Hyalella azteca]	Organismal Systems	Digestive system	ko04974//Protein digestion and absorption	K13781	GO:0005575//cellular_component;GO:0005623//cell;GO:0005886//plasma membrane;GO:0005887//integral component of plasma membrane;GO:0016020//membrane;GO:0016021//integral component of membrane;GO:0031224//intrinsic component of membrane;GO:0031226//intrinsic component of plasma membrane;GO:0031594//neuromuscular junction;GO:0044425//membrane part;GO:0044459//plasma membrane part;GO:0044464//cell par…	GO:0003674//molecular_function;GO:0005215//transporter activity;GO:0005342//organic acid transmembrane transporter activity;GO:0008509//anion transmembrane transporter activity;GO:0008514//organic anion transmembrane transporter activity;GO:0015075//ion transmembrane transporter activity;GO:0015171//amino acid transmembrane transporter activity;GO:0015179//L-amino acid transmembrane transporter a…	GO:0000003//reproduction;GO:0003333//amino acid transmembrane transport;GO:0006810//transport;GO:0006811//ion transport;GO:0006820//anion transport;GO:0006835//dicarboxylic acid transport;GO:0006865//amino acid transport;GO:0006897//endocytosis;GO:0006909//phagocytosis;GO:0006950//response to stress;GO:0006952//defense response;GO:0007610//behavior;GO:0007617//mating behavior;GO:0007618//mating;G…
SpO_Gene008683	SpO_Gene008683	0.0270126	0.029397	0.0261563	0.0222496	0.0271001	SpO_Gene008683	-	-	-	-	-	-	-	-
CAFS_SP_G_138184_path1	CAFS_SP_G_138184_path1	0	0.00165957	0	0	0	CAFS_SP_G_138184_path1	-	-	-	-	-	-	-	-
CAFS_SP_G_109077_path1	CAFS_SP_G_109077_path1	0.0447488	0.0705275	0.0226733	0.0463484	0.0268492	CAFS_SP_G_109077_path1	XP_027232130.1 serine/threonine-protein phosphatase 6 regulatory ankyrin repeat subunit C-like [Penaeus vannamei]	-	-	-	-	GO:0005575//cellular_component;GO:0005622//intracellular;GO:0005623//cell;GO:0005634//nucleus;GO:0005654//nucleoplasm;GO:0005737//cytoplasm;GO:0005829//cytosol;GO:0005886//plasma membrane;GO:0008021//synaptic vesicle;GO:0012505//endomembrane system;GO:0014069//postsynaptic density;GO:0016020//membrane;GO:0030133//transport vesicle;GO:0030424//axon;GO:0030425//dendrite;GO:0031410//cytoplasmic vesi…	GO:0000166//nucleotide binding;GO:0003674//molecular_function;GO:0003824//catalytic activity;GO:0003951//NAD+ kinase activity;GO:0004143//diacylglycerol kinase activity;GO:0004857//enzyme inhibitor activity;GO:0005095//GTPase inhibitor activity;GO:0005488//binding;GO:0005515//protein binding;GO:0005524//ATP binding;GO:0008144//drug binding;GO:0016301//kinase activity;GO:0016740//transferase activ…	GO:0001505//regulation of neurotransmitter levels;GO:0001775//cell activation;GO:0001894//tissue homeostasis;GO:0001895//retina homeostasis;GO:0003008//system process;GO:0006629//lipid metabolic process;GO:0006644//phospholipid metabolic process;GO:0006650//glycerophospholipid metabolic process;GO:0006654//phosphatidic acid biosynthetic process;GO:0006661//phosphatidylinositol biosynthetic proces…
CAFS_SP_G_120760_path1	CAFS_SP_G_120760_path1	0.00103219	0.0142653	0.0096009	0	0	CAFS_SP_G_120760_path1	-	-	-	-	-	-	GO:0005525//GTP binding	GO:0042254//ribosome biogenesis
CAFS_SP_G_139668_path1	CAFS_SP_G_139668_path1	0.191491	0.485838	0.126918	0.145755	0.0668236	CAFS_SP_G_139668_path1	ROT77888.1 putative protein sprint isoform X1 [Penaeus vannamei]	-	-	-	-	GO:0005575//cellular_component;GO:0005622//intracellular;GO:0005623//cell;GO:0005737//cytoplasm;GO:0005829//cytosol;GO:0005938//cell cortex;GO:0030139//endocytic vesicle;GO:0030175//filopodium;GO:0031410//cytoplasmic vesicle;GO:0031982//vesicle;GO:0042995//cell projection;GO:0043226//organelle;GO:0043227//membrane-bounded organelle;GO:0043229//intracellular organelle;GO:0044424//intracellular par…	GO:0003674//molecular_function;GO:0005085//guanyl-nucleotide exchange factor activity;GO:0005088//Ras guanyl-nucleotide exchange factor activity;GO:0005096//GTPase activator activity;GO:0005102//receptor binding;GO:0005488//binding;GO:0005515//protein binding;GO:0008047//enzyme activator activity;GO:0017016//Ras GTPase binding;GO:0017112//Rab guanyl-nucleotide exchange factor activity;GO:0017137/…	GO:0000003//reproduction;GO:0000902//cell morphogenesis;GO:0000904//cell morphogenesis involved in differentiation;GO:0001667//ameboidal-type cell migration;GO:0001764//neuron migration;GO:0002064//epithelial cell development;GO:0002065//columnar/cuboidal epithelial cell differentiation;GO:0002066//columnar/cuboidal epithelial cell development;GO:0003006//developmental process involved in reprodu…
CAFS_SP_G_105867_path1	CAFS_SP_G_105867_path1	0.00103817	0.000852461	0.000987646	0	0	CAFS_SP_G_105867_path1	XP_008486480.1 craniofacial development protein 2-like, partial [Diaphorina citri]	-	-	-	-	-	GO:0008853//exodeoxyribonuclease III activity	GO:0006281//DNA repair
CAFS_SP_G_105891_path1	CAFS_SP_G_105891_path1	0.00460805	0.0189687	0.0012011	0.00979393	0.021097	CAFS_SP_G_105891_path1	KAF2360995.1 Amino acid/polyamine transporter I [Trinorchestia longiramus]	Organismal Systems	Digestive system	ko04974//Protein digestion and absorption	K13781	GO:0005575//cellular_component;GO:0005623//cell;GO:0005886//plasma membrane;GO:0005887//integral component of plasma membrane;GO:0016020//membrane;GO:0016021//integral component of membrane;GO:0031224//intrinsic component of membrane;GO:0031226//intrinsic component of plasma membrane;GO:0031594//neuromuscular junction;GO:0044425//membrane part;GO:0044459//plasma membrane part;GO:0044464//cell par…	GO:0003674//molecular_function;GO:0005215//transporter activity;GO:0005342//organic acid transmembrane transporter activity;GO:0008509//anion transmembrane transporter activity;GO:0008514//organic anion transmembrane transporter activity;GO:0015075//ion transmembrane transporter activity;GO:0015171//amino acid transmembrane transporter activity;GO:0015179//L-amino acid transmembrane transporter a…	GO:0000003//reproduction;GO:0003333//amino acid transmembrane transport;GO:0006810//transport;GO:0006811//ion transport;GO:0006820//anion transport;GO:0006835//dicarboxylic acid transport;GO:0006865//amino acid transport;GO:0006897//endocytosis;GO:0006909//phagocytosis;GO:0006950//response to stress;GO:0006952//defense response;GO:0007610//behavior;GO:0007617//mating behavior;GO:0007618//mating;G…
CAFS_SP_G_105872_path1	CAFS_SP_G_105872_path1	0.0085427	0.115952	0.014897	0.0349674	0.00869016	CAFS_SP_G_105872_path1	XP_027238108.1 uncharacterized protein LOC113829201 [Penaeus vannamei]	-	-	-	-	-	-	-
CAFS_SP_G_97931_path1	CAFS_SP_G_97931_path1	0	5.49016e-05	0	0	0	CAFS_SP_G_97931_path1	ROT74559.1 hypothetical protein C7M84_006894 [Penaeus vannamei]	-	-	-	-	-	GO:0003964//RNA-directed DNA polymerase activity	GO:0000373//Group II intron splicing
CAFS_SP_G_106201_path1	CAFS_SP_G_106201_path1	0	0	0	0	0	CAFS_SP_G_106201_path1	ADZ95897.1 reverse transcriptase, partial [Euselasia chrysippe]	-	-	-	-	-	-	-
CAFS_SP_G_97959_path1	CAFS_SP_G_97959_path1	0	0.0179846	0	0	0	CAFS_SP_G_97959_path1	XP_027228265.1 fibrocystin-L-like [Penaeus vannamei]	-	-	-	-	-	-	-
SpO_Gene008685	SpO_Gene008685	0.0176412	0.0887571	0.0203582	0.0356409	0.0224847	SpO_Gene008685	-	-	-	-	-	GO:0000315//organellar large ribosomal subunit;GO:0005840//ribosome;GO:0022625//cytosolic large ribosomal subunit	GO:0003676//nucleic acid binding;GO:0003677//DNA binding;GO:0003735//structural constituent of ribosome;GO:0008270//zinc ion binding;GO:0016151//nickel cation binding	GO:0006281//DNA repair;GO:0006351//transcription, DNA-templated;GO:0006412//translation;GO:0051604//protein maturation
CAFS_SP_G_98135_path1	CAFS_SP_G_98135_path1	0.137085	0.376195	0.139348	0.160927	0.108644	CAFS_SP_G_98135_path1	-	-	-	-	-	-	-	-
CAFS_SP_G_17365_path1	CAFS_SP_G_17365_path1	0.0504382	0.0308534	0.0766677	0.0340183	0.0459857	CAFS_SP_G_17365_path1	-	-	-	-	-	-	-	GO:0006355//regulation of transcription, DNA-templated
SpO_Gene008686	SpO_Gene008686	0.116689	0.30999	0.110058	0.105306	0.107494	SpO_Gene008686	ROT85651.1 WD repeat-containing protein 60 [Penaeus vannamei]	-	-	-	-	GO:0000242//pericentriolar material;GO:0000922//spindle pole;GO:0005575//cellular_component;GO:0005622//intracellular;GO:0005623//cell;GO:0005737//cytoplasm;GO:0005813//centrosome;GO:0005815//microtubule organizing center;GO:0005819//spindle;GO:0005856//cytoskeleton;GO:0005858//axonemal dynein complex;GO:0005868//cytoplasmic dynein complex;GO:0005875//microtubule associated complex;GO:0005929//ci…	GO:0003674//molecular_function;GO:0005488//binding;GO:0005515//protein binding;GO:0045503//dynein light chain binding;GO:0045504//dynein heavy chain binding	GO:0000226//microtubule cytoskeleton organization;GO:0001501//skeletal system development;GO:0001578//microtubule bundle formation;GO:0003341//cilium movement;GO:0006810//transport;GO:0006928//movement of cell or subcellular component;GO:0006996//organelle organization;GO:0007010//cytoskeleton organization;GO:0007017//microtubule-based process;GO:0007018//microtubule-based movement;GO:0007275//mu…
CAFS_SP_G_127827_path1	CAFS_SP_G_127827_path1	0.0176705	0.102385	0.0355972	0.091155	0.0368169	CAFS_SP_G_127827_path1	XP_027207531.1 nucleoporin NUP188 homolog [Penaeus vannamei]	Genetic Information Processing	Translation	ko03013//RNA transport	K14311	-	GO:0017056//structural constituent of nuclear pore	-
CAFS_SP_G_111718_path1	CAFS_SP_G_111718_path1	0	0.000681617	0.00304245	0	0	CAFS_SP_G_111718_path1	-	-	-	-	-	-	-	-
CAFS_SP_G_111713_path1	CAFS_SP_G_111713_path1	0.0238231	0.256252	0.0530456	0.0315919	0.00814063	CAFS_SP_G_111713_path1	XP_019920411.1 PREDICTED: uncharacterized protein LOC105322280 isoform X2 [Crassostrea gigas]	-	-	-	-	-	-	-
CAFS_SP_G_120303_path1	CAFS_SP_G_120303_path1	0.000507945	0.00622629	0	0	0	CAFS_SP_G_120303_path1	-	-	-	-	-	-	-	-
CAFS_SP_G_132572_path1	CAFS_SP_G_132572_path1	0.200881	0.122785	0.165286	0.193022	0.357644	CAFS_SP_G_132572_path1	XP_022540066.1 putative nuclease HARBI1 [Astyanax mexicanus]	-	-	-	-	GO:0005737//cytoplasm	GO:0000166//nucleotide binding;GO:0004812//aminoacyl-tRNA ligase activity;GO:0005524//ATP binding	GO:0006418//tRNA aminoacylation for protein translation
SpO_Gene008687	SpO_Gene008687	0.0500798	0.0385028	0.0549093	0.0693106	0.0682199	SpO_Gene008687	-	-	-	-	-	-	-	-
CAFS_SP_G_133091_path1	CAFS_SP_G_133091_path1	0.309937	0.585111	0.371007	0.524793	0.418339	CAFS_SP_G_133091_path1	-	-	-	-	-	-	-	-
CAFS_SP_G_145983_path1	CAFS_SP_G_145983_path1	0.000324664	0.00012755	0	0.0190722	0	CAFS_SP_G_145983_path1	-	-	-	-	-	-	-	-
CAFS_SP_G_145988_path1	CAFS_SP_G_145988_path1	0	0	0	0	0	CAFS_SP_G_145988_path1	-	-	-	-	-	-	-	-
CAFS_SP_G_133082_path1	CAFS_SP_G_133082_path1	0.210662	0.169754	0.273669	0.255887	0.172422	CAFS_SP_G_133082_path1	-	-	-	-	-	-	-	-
CAFS_SP_G_115706_path1	CAFS_SP_G_115706_path1	0.0312035	0.231446	0.0577365	0.0249748	0.0360974	CAFS_SP_G_115706_path1	-	-	-	-	-	GO:0016593//Cdc73/Paf1 complex;GO:0019031//viral envelope	-	GO:0006368//transcription elongation from RNA polymerase II promoter;GO:0006383//transcription from RNA polymerase III promoter;GO:0016570//histone modification
CAFS_SP_G_115703_path1	CAFS_SP_G_115703_path1	0.00657768	0.0277703	0.013996	0.0168246	0.00806167	CAFS_SP_G_115703_path1	XP_027218632.1 structural maintenance of chromosomes protein 4-like [Penaeus vannamei]	-	-	-	-	GO:0005737//cytoplasm;GO:0009898//cytoplasmic side of plasma membrane	GO:0003697//single-stranded DNA binding;GO:0005524//ATP binding;GO:0016887//ATPase activity;GO:0042626//ATPase activity, coupled to transmembrane movement of substances	GO:0006260//DNA replication;GO:0006281//DNA repair;GO:0006310//DNA recombination;GO:0006810//transport;GO:0007059//chromosome segregation;GO:0009432//SOS response;GO:0030261//chromosome condensation
CAFS_SP_G_78592_path1	CAFS_SP_G_78592_path1	0.013222	0.00363316	0	0	0	CAFS_SP_G_78592_path1	XP_027225492.1 uncharacterized protein LOC113817637 [Penaeus vannamei]	-	-	-	-	GO:0005575//cellular_component;GO:0005576//extracellular region	GO:0003674//molecular_function;GO:0003824//catalytic activity;GO:0004099//chitin deacetylase activity;GO:0004553//hydrolase activity, hydrolyzing O-glycosyl compounds;GO:0004568//chitinase activity;GO:0005488//binding;GO:0005515//protein binding;GO:0008061//chitin binding;GO:0008144//drug binding;GO:0016787//hydrolase activity;GO:0016798//hydrolase activity, acting on glycosyl bonds;GO:0016810//h…	GO:0005975//carbohydrate metabolic process;GO:0006022//aminoglycan metabolic process;GO:0006026//aminoglycan catabolic process;GO:0006030//chitin metabolic process;GO:0006032//chitin catabolic process;GO:0006040//amino sugar metabolic process;GO:0006807//nitrogen compound metabolic process;GO:0008150//biological_process;GO:0008152//metabolic process;GO:0009056//catabolic process;GO:0009057//macro…
CAFS_SP_G_78662_path1	CAFS_SP_G_78662_path1	0.45573	0.219843	0.251396	0.734969	0.525594	CAFS_SP_G_78662_path1	-	-	-	-	-	-	-	-
CAFS_SP_G_78670_path1	CAFS_SP_G_78670_path1	0.256555	0.0938217	0.116169	0.218886	0.210104	CAFS_SP_G_78670_path1	KAF2353307.1 Reverse transcriptase domain [Trinorchestia longiramus]	Genetic Information Processing	Transcription	ko03040//Spliceosome	K12852	-	GO:0003964//RNA-directed DNA polymerase activity;GO:0016740//transferase activity	GO:0000373//Group II intron splicing;GO:0009058//biosynthetic process
CAFS_SP_G_99338_path1	CAFS_SP_G_99338_path1	0	0	0.0030395	0	0	CAFS_SP_G_99338_path1	XP_027239364.1 LOW QUALITY PROTEIN: uncharacterized protein LOC113830349 [Penaeus vannamei]	Genetic Information Processing	Folding, sorting and degradation	ko03018//RNA degradation	K03514	GO:0005575//cellular_component;GO:0005622//intracellular;GO:0005623//cell;GO:0005634//nucleus;GO:0005730//nucleolus;GO:0005737//cytoplasm;GO:0005844//polysome;GO:0031499//TRAMP complex;GO:0031974//membrane-enclosed lumen;GO:0031981//nuclear lumen;GO:0032991//macromolecular complex;GO:0035770//ribonucleoprotein granule;GO:0036464//cytoplasmic ribonucleoprotein granule;GO:0043186//P granule;GO:0043…	GO:0000166//nucleotide binding;GO:0003674//molecular_function;GO:0003676//nucleic acid binding;GO:0003677//DNA binding;GO:0003723//RNA binding;GO:0003824//catalytic activity;GO:0003887//DNA-directed DNA polymerase activity;GO:0004652//polynucleotide adenylyltransferase activity;GO:0005488//binding;GO:0005524//ATP binding;GO:0008144//drug binding;GO:0016740//transferase activity;GO:0016772//transf…	GO:0000003//reproduction;GO:0000819//sister chromatid segregation;GO:0000956//nuclear-transcribed mRNA catabolic process;GO:0006139//nucleobase-containing compound metabolic process;GO:0006259//DNA metabolic process;GO:0006364//rRNA processing;GO:0006378//mRNA polyadenylation;GO:0006396//RNA processing;GO:0006397//mRNA processing;GO:0006399//tRNA metabolic process;GO:0006401//RNA catabolic proces…
CAFS_SP_G_99349_path1	CAFS_SP_G_99349_path1	0.00289738	0.000793339	0	0.00372232	0.00120279	CAFS_SP_G_99349_path1	ROT68842.1 putative vacuolar protein sorting-associated protein 13C [Penaeus vannamei]	-	-	-	-	GO:0005575//cellular_component;GO:0005622//intracellular;GO:0005623//cell;GO:0005737//cytoplasm;GO:0005768//endosome;GO:0005770//late endosome;GO:0010008//endosome membrane;GO:0012505//endomembrane system;GO:0016020//membrane;GO:0031090//organelle membrane;GO:0031410//cytoplasmic vesicle;GO:0031902//late endosome membrane;GO:0031982//vesicle;GO:0043226//organelle;GO:0043227//membrane-bounded orga…	-	GO:0006605//protein targeting;GO:0006623//protein targeting to vacuole;GO:0006807//nitrogen compound metabolic process;GO:0006810//transport;GO:0006886//intracellular protein transport;GO:0007034//vacuolar transport;GO:0008104//protein localization;GO:0008150//biological_process;GO:0008152//metabolic process;GO:0015031//protein transport;GO:0015833//peptide transport;GO:0019538//protein metabolic…
CAFS_SP_G_100020_path1	CAFS_SP_G_100020_path1	0.00587704	0.00404203	0	0	0.0132176	CAFS_SP_G_100020_path1	AHZ97878.1 CYP2 [Portunus trituberculatus]	Metabolism;Organismal Systems;Metabolism;Organismal Systems;Organismal Systems;Metabolism	Global and overview maps;Sensory system;Lipid metabolism;Nervous system;Endocrine system;Lipid metabolism	ko01100//Metabolic pathways;ko04750//Inflammatory mediator regulation of TRP channels;ko00590//Arachidonic acid metabolism;ko04726//Serotonergic synapse;ko04913//Ovarian Steroidogenesis;ko00591//Linoleic acid metabolism	K07418;K07418;K07418;K07418;K07418;K07418	-	GO:0005506//iron ion binding;GO:0016705//oxidoreductase activity, acting on paired donors, with incorporation or reduction of molecular oxygen;GO:0020037//heme binding	GO:0055114//oxidation-reduction process
CAFS_SP_G_95580_path1	CAFS_SP_G_95580_path1	0	0	0	0	0	CAFS_SP_G_95580_path1	-	-	-	-	-	-	-	-
CAFS_SP_G_95607_path1	CAFS_SP_G_95607_path1	0.00517292	0.00433453	0.00151975	0	0.0306994	CAFS_SP_G_95607_path1	-	-	-	-	-	-	-	-
CAFS_SP_G_123141_path1	CAFS_SP_G_123141_path1	0	0	0	0	0.00338783	CAFS_SP_G_123141_path1	-	-	-	-	-	-	-	-
CAFS_SP_G_106004_path1	CAFS_SP_G_106004_path1	0.203698	0.158291	0.131128	0.240444	0.74646	CAFS_SP_G_106004_path1	ROT80479.1 putative cyclin-dependent kinase 20-like [Penaeus vannamei]	-	-	-	-	GO:0000428//DNA-directed RNA polymerase complex;GO:0005575//cellular_component;GO:0005622//intracellular;GO:0005623//cell;GO:0005634//nucleus;GO:0005654//nucleoplasm;GO:0005667//transcription factor complex;GO:0005675//holo TFIIH complex;GO:0005737//cytoplasm;GO:0005929//cilium;GO:0016591//DNA-directed RNA polymerase II, holoenzyme;GO:0030880//RNA polymerase complex;GO:0031974//membrane-enclosed …	GO:0000166//nucleotide binding;GO:0003674//molecular_function;GO:0003824//catalytic activity;GO:0004672//protein kinase activity;GO:0004674//protein serine/threonine kinase activity;GO:0004693//cyclin-dependent protein serine/threonine kinase activity;GO:0005488//binding;GO:0005524//ATP binding;GO:0008047//enzyme activator activity;GO:0008144//drug binding;GO:0008353//RNA polymerase II carboxy-te…	GO:0001932//regulation of protein phosphorylation;GO:0001934//positive regulation of protein phosphorylation;GO:0006464//cellular protein modification process;GO:0006468//protein phosphorylation;GO:0006793//phosphorus metabolic process;GO:0006796//phosphate-containing compound metabolic process;GO:0006807//nitrogen compound metabolic process;GO:0006996//organelle organization;GO:0007049//cell cyc…
CAFS_SP_G_109395_path1	CAFS_SP_G_109395_path1	0.00103344	0.000284541	0.0013644	0	0	CAFS_SP_G_109395_path1	-	-	-	-	-	-	-	-
CAFS_SP_G_111471_path1	CAFS_SP_G_111471_path1	0.00083011	0.00729608	0	0	0	CAFS_SP_G_111471_path1	-	-	-	-	-	-	-	-
SpO_Gene008690	SpO_Gene008690	0.0395209	0.238979	0.0443691	0.0564481	0.0154774	SpO_Gene008690	-	-	-	-	-	-	-	-
CAFS_SP_G_28667_path1	CAFS_SP_G_28667_path1	0	0.0001748	0	0	0	CAFS_SP_G_28667_path1	ROT65658.1 Variant Ionotropic Glutamate Receptor [Penaeus vannamei]	-	-	-	-	-	-	-
CAFS_SP_G_28663_path1	CAFS_SP_G_28663_path1	0.00262239	0.00467957	0.00192086	0	0	CAFS_SP_G_28663_path1	ROT64980.1 hypothetical protein C7M84_017070 [Penaeus vannamei]	-	-	-	-	GO:0009318//exodeoxyribonuclease VII complex	GO:0008855//exodeoxyribonuclease VII activity	GO:0006308//DNA catabolic process
CAFS_SP_G_28665_path1	CAFS_SP_G_28665_path1	0	0.000197496	0	0	0	CAFS_SP_G_28665_path1	-	-	-	-	-	-	-	-
CAFS_SP_G_28655_path1	CAFS_SP_G_28655_path1	0.00070522	0.000106783	0	0	0.00110601	CAFS_SP_G_28655_path1	XP_027235665.1 uncharacterized protein LOC113826968 [Penaeus vannamei]	-	-	-	-	GO:0005737//cytoplasm;GO:0019867//outer membrane	GO:0000166//nucleotide binding;GO:0004832//valine-tRNA ligase activity;GO:0005524//ATP binding	GO:0006438//valyl-tRNA aminoacylation
CAFS_SP_G_149868_path1	CAFS_SP_G_149868_path1	0.12466	0.137007	0.211454	0.0421399	0.0224887	CAFS_SP_G_149868_path1	ROT76950.1 hypothetical protein C7M84_004417 [Penaeus vannamei]	-	-	-	-	-	-	-
CAFS_SP_G_59791_path1	CAFS_SP_G_59791_path1	0.00766421	0.0683003	0.0172593	0.0167295	0.0354213	CAFS_SP_G_59791_path1	-	-	-	-	-	-	-	-
SpO_Gene008691	SpO_Gene008691	0.00233802	0.0178248	0.00863066	0.0073443	0.00346511	SpO_Gene008691	-	-	-	-	-	-	-	-
CAFS_SP_G_135309_path1	CAFS_SP_G_135309_path1	0.0107779	0.0894525	0.0214312	0.036778	0.00512567	CAFS_SP_G_135309_path1	XP_027216613.1 RB1-inducible coiled-coil protein 1-like, partial [Penaeus vannamei]	Human Diseases;Human Diseases;Cellular Processes;Human Diseases;Organismal Systems	Neurodegenerative diseases;Neurodegenerative diseases;Transport and catabolism;Neurodegenerative disease;Aging	ko05010//Alzheimer disease;ko05016//Huntington disease;ko04140//Autophagy - animal;ko05017//Spinocerebellar ataxia;ko04211//Longevity regulating pathway - mammal	K17589;K17589;K17589;K17589;K17589	GO:0000407//pre-autophagosomal structure;GO:0005575//cellular_component;GO:0005622//intracellular;GO:0005623//cell;GO:0005634//nucleus;GO:0005635//nuclear envelope;GO:0005737//cytoplasm;GO:0005783//endoplasmic reticulum;GO:0005789//endoplasmic reticulum membrane;GO:0005829//cytosol;GO:0012505//endomembrane system;GO:0016020//membrane;GO:0031090//organelle membrane;GO:0031965//nuclear membrane;GO:…	GO:0003674//molecular_function;GO:0005198//structural molecule activity;GO:0005488//binding;GO:0005515//protein binding;GO:0019207//kinase regulator activity;GO:0019887//protein kinase regulator activity;GO:0019899//enzyme binding;GO:0019900//kinase binding;GO:0019901//protein kinase binding;GO:0030234//enzyme regulator activity;GO:0032947//protein complex scaffold;GO:0098772//molecular function …	GO:0000045//autophagosome assembly;GO:0000272//polysaccharide catabolic process;GO:0000422//mitophagy;GO:0001889//liver development;GO:0001894//tissue homeostasis;GO:0001932//regulation of protein phosphorylation;GO:0001934//positive regulation of protein phosphorylation;GO:0002165//instar larval or pupal development;GO:0003008//system process;GO:0005975//carbohydrate metabolic process;GO:0005976…
CAFS_SP_G_141898_path1	CAFS_SP_G_141898_path1	0.0513844	0.00265268	0	0	0	CAFS_SP_G_141898_path1	-	-	-	-	-	-	-	-
SpO_Gene008692	SpO_Gene008692	0.209513	0.615038	0.179765	0.203639	0.0541859	SpO_Gene008692	-	-	-	-	-	-	-	-
CAFS_SP_G_137799_path1	CAFS_SP_G_137799_path1	0.112967	0.208575	0.0285211	0.0639554	0.0260044	CAFS_SP_G_137799_path1	KAF2367854.1 CD80-like immunoglobulin C2-set [Trinorchestia longiramus]	-	-	-	-	-	-	-
CAFS_SP_G_137794_path1	CAFS_SP_G_137794_path1	0	0	0	0	0	CAFS_SP_G_137794_path1	XP_027851216.1 uncharacterized protein LOC114130437 [Aphis gossypii]	-	-	-	-	-	GO:0003723//RNA binding	GO:0006378//mRNA polyadenylation;GO:0016070//RNA metabolic process
CAFS_SP_G_122252_path1	CAFS_SP_G_122252_path1	0.000457803	0.00175841	0	0	0.0037635	CAFS_SP_G_122252_path1	-	-	-	-	-	-	-	-
CAFS_SP_G_128413_path1	CAFS_SP_G_128413_path1	0.0135742	0.0198763	0.00743091	0.00962669	0	CAFS_SP_G_128413_path1	XP_027231636.1 calcium-dependent secretion activator-like [Penaeus vannamei]	-	-	-	-	-	-	-
CAFS_SP_G_128414_path1	CAFS_SP_G_128414_path1	0.0196046	0.0170459	0.0134093	0	0.0243989	CAFS_SP_G_128414_path1	-	-	-	-	-	-	-	-
CAFS_SP_G_61918_path1	CAFS_SP_G_61918_path1	0.0418992	0.0506549	0.0371553	0.0215976	0.0229125	CAFS_SP_G_61918_path1	-	-	-	-	-	-	-	-
CAFS_SP_G_149218_path1	CAFS_SP_G_149218_path1	0.0441942	0.0104985	0.0387304	0.0686785	0.0813949	CAFS_SP_G_149218_path1	-	-	-	-	-	-	-	-
CAFS_SP_G_147431_path1	CAFS_SP_G_147431_path1	0.0610721	0.541419	0.0786717	0.147895	0.0896773	CAFS_SP_G_147431_path1	-	-	-	-	-	-	-	-
CAFS_SP_G_136362_path1	CAFS_SP_G_136362_path1	0.0261168	0.086787	0.0288421	0	0.00554599	CAFS_SP_G_136362_path1	-	-	-	-	-	GO:0016021//integral component of membrane	-	GO:0019087//transformation of host cell by virus
CAFS_SP_G_137787_path1	CAFS_SP_G_137787_path1	0.0707648	0.23716	0.0465322	0.119076	0.0145605	CAFS_SP_G_137787_path1	XP_027218781.1 GTP-binding protein 10-like [Penaeus vannamei]	-	-	-	-	GO:0005575//cellular_component;GO:0005622//intracellular;GO:0005623//cell;GO:0005634//nucleus;GO:0005694//chromosome;GO:0005730//nucleolus;GO:0005737//cytoplasm;GO:0031974//membrane-enclosed lumen;GO:0031981//nuclear lumen;GO:0043226//organelle;GO:0043227//membrane-bounded organelle;GO:0043228//non-membrane-bounded organelle;GO:0043229//intracellular organelle;GO:0043231//intracellular membrane-b…	GO:0000166//nucleotide binding;GO:0001882//nucleoside binding;GO:0001883//purine nucleoside binding;GO:0003674//molecular_function;GO:0003924//GTPase activity;GO:0005488//binding;GO:0005524//ATP binding;GO:0005525//GTP binding;GO:0015639//ferrous iron uptake transmembrane transporter activity;GO:0017076//purine nucleotide binding;GO:0019001//guanyl nucleotide binding;GO:0019843//rRNA binding;GO:0…	GO:0006400//tRNA modification;GO:0008150//biological_process;GO:0015684//ferrous iron transport;GO:0022613//ribonucleoprotein complex biogenesis;GO:0042254//ribosome biogenesis;GO:0044085//cellular component biogenesis;GO:0051186//cofactor metabolic process;GO:0071840//cellular component organization or biogenesis
CAFS_SP_G_137789_path1	CAFS_SP_G_137789_path1	0.00348168	0.00203097	0.000987646	0	0.000675776	CAFS_SP_G_137789_path1	XP_030752355.1 uncharacterized protein LOC115879596 [Sitophilus oryzae]	-	-	-	-	-	-	-
CAFS_SP_G_138013_path1	CAFS_SP_G_138013_path1	0.0031991	0.0255596	0.00352138	0.0158758	0	CAFS_SP_G_138013_path1	-	-	-	-	-	-	-	-
CAFS_SP_G_146938_path1	CAFS_SP_G_146938_path1	0.00423179	0.00690634	0.00466161	0	0.00092065	CAFS_SP_G_146938_path1	ACY66567.1 hypothetical protein, partial [Scylla paramamosain]	-	-	-	-	-	-	-
CAFS_SP_G_142559_path1	CAFS_SP_G_142559_path1	0	8.21784e-05	0	0	0	CAFS_SP_G_142559_path1	-	-	-	-	-	-	GO:0003723//RNA binding	-
CAFS_SP_G_113922_path1	CAFS_SP_G_113922_path1	0.00542916	0.0198979	0.0087948	0.0294768	0	CAFS_SP_G_113922_path1	-	-	-	-	-	-	GO:0005515//protein binding	-
CAFS_SP_G_45121_path1	CAFS_SP_G_45121_path1	0.0116427	0.0422069	0.0164042	0.0144084	0.00607268	CAFS_SP_G_45121_path1	XP_027215586.1 uncharacterized protein LOC113808374 isoform X5 [Penaeus vannamei]	-	-	-	-	GO:0016021//integral component of membrane	GO:0061630//ubiquitin protein ligase activity	GO:0016567//protein ubiquitination
CAFS_SP_G_45128_path1	CAFS_SP_G_45128_path1	0	0	0	0	0	CAFS_SP_G_45128_path1	ROT76340.1 hypothetical protein C7M84_005068 [Penaeus vannamei]	-	-	-	-	-	GO:0003964//RNA-directed DNA polymerase activity	GO:0000373//Group II intron splicing
CAFS_SP_G_45093_path1	CAFS_SP_G_45093_path1	0.0215985	0.0138766	0.019328	0.0166863	0.0114217	CAFS_SP_G_45093_path1	ROL42609.1 Transposable element Tc1 transposase [Anabarilius grahami]	Environmental Information Processing	Membrane transport	ko02010//ABC transporters	K05655	-	-	-
CAFS_SP_G_45076_path1	CAFS_SP_G_45076_path1	0.00690545	0.054823	0.0138582	0	0.0037864	CAFS_SP_G_45076_path1	-	-	-	-	-	-	-	-
CAFS_SP_G_130981_path1	CAFS_SP_G_130981_path1	0	0	0	0	0	CAFS_SP_G_130981_path1	XP_027213054.1 uncharacterized protein LOC113806132 [Penaeus vannamei]	-	-	-	-	-	-	-
CAFS_SP_G_140596_path1	CAFS_SP_G_140596_path1	0.026181	0.0396614	0.0153077	0.0601476	0.0360071	CAFS_SP_G_140596_path1	ROT82812.1 Major facilitator superfamily domain-containing protein 10 [Penaeus vannamei]	-	-	-	-	GO:0005575//cellular_component;GO:0005622//intracellular;GO:0005623//cell;GO:0005737//cytoplasm;GO:0005886//plasma membrane;GO:0005903//brush border;GO:0012506//vesicle membrane;GO:0016020//membrane;GO:0016021//integral component of membrane;GO:0030659//cytoplasmic vesicle membrane;GO:0031090//organelle membrane;GO:0031224//intrinsic component of membrane;GO:0031253//cell projection membrane;GO:0…	GO:0003674//molecular_function;GO:0005215//transporter activity;GO:0008493//tetracycline transporter activity;GO:0008509//anion transmembrane transporter activity;GO:0008514//organic anion transmembrane transporter activity;GO:0015075//ion transmembrane transporter activity;GO:0015238//drug transmembrane transporter activity;GO:0015318//inorganic solute uptake transmembrane transporter activity;G…	GO:0000003//reproduction;GO:0003006//developmental process involved in reproduction;GO:0006810//transport;GO:0006811//ion transport;GO:0006820//anion transport;GO:0006855//drug transmembrane transport;GO:0006915//apoptotic process;GO:0007276//gamete generation;GO:0007281//germ cell development;GO:0007292//female gamete generation;GO:0008150//biological_process;GO:0008219//cell death;GO:0009987//c…
CAFS_SP_G_125993_path1	CAFS_SP_G_125993_path1	0	0.000167079	0	0	0	CAFS_SP_G_125993_path1	ODM88719.1 Histone H2A [Orchesella cincta]	Human Diseases;Human Diseases;Cellular Processes	Substance dependence;Immune diseases;Cell growth and death	ko05034//Alcoholism;ko05322//Systemic lupus erythematosus;ko04217//Necroptosis	K11251;K11251;K11251	GO:0000228//nuclear chromosome;GO:0000785//chromatin;GO:0000786//nucleosome;GO:0000788//nuclear nucleosome;GO:0000790//nuclear chromatin;GO:0005575//cellular_component;GO:0005622//intracellular;GO:0005623//cell;GO:0005634//nucleus;GO:0005694//chromosome;GO:0031974//membrane-enclosed lumen;GO:0031981//nuclear lumen;GO:0032991//macromolecular complex;GO:0032993//protein-DNA complex;GO:0043226//orga…	GO:0003674//molecular_function;GO:0003676//nucleic acid binding;GO:0003677//DNA binding;GO:0005488//binding;GO:0005515//protein binding;GO:0046982//protein heterodimerization activity;GO:0046983//protein dimerization activity;GO:0097159//organic cyclic compound binding;GO:1901363//heterocyclic compound binding	GO:0006325//chromatin organization;GO:0006996//organelle organization;GO:0008150//biological_process;GO:0009987//cellular process;GO:0016043//cellular component organization;GO:0051276//chromosome organization;GO:0071840//cellular component organization or biogenesis
CAFS_SP_G_125262_path1	CAFS_SP_G_125262_path1	0.0902078	0.185252	0.0995092	0.0992562	0.0843362	CAFS_SP_G_125262_path1	XP_027215823.1 AP-4 complex accessory subunit Tepsin-like isoform X2 [Penaeus vannamei]	-	-	-	-	GO:0000139//Golgi membrane;GO:0005575//cellular_component;GO:0005622//intracellular;GO:0005623//cell;GO:0005634//nucleus;GO:0005635//nuclear envelope;GO:0005654//nucleoplasm;GO:0005737//cytoplasm;GO:0005794//Golgi apparatus;GO:0005802//trans-Golgi network;GO:0005829//cytosol;GO:0005882//intermediate filament;GO:0012505//endomembrane system;GO:0012506//vesicle membrane;GO:0016020//membrane;GO:0016…	GO:0003674//molecular_function;GO:0005488//binding;GO:0005515//protein binding;GO:0005543//phospholipid binding;GO:0030276//clathrin binding	GO:0006810//transport;GO:0006886//intracellular protein transport;GO:0008104//protein localization;GO:0008150//biological_process;GO:0009987//cellular process;GO:0015031//protein transport;GO:0015833//peptide transport;GO:0016043//cellular component organization;GO:0016192//vesicle-mediated transport;GO:0022607//cellular component assembly;GO:0033036//macromolecule localization;GO:0034613//cellul…
SpO_Gene008694	SpO_Gene008694	0.294627	15.1419	0.595531	0.946811	0.407098	SpO_Gene008694	KAF2351000.1 Major facilitator superfamily, partial [Trinorchestia longiramus]	-	-	-	-	GO:0005575//cellular_component;GO:0005622//intracellular;GO:0005623//cell;GO:0005737//cytoplasm;GO:0005886//plasma membrane;GO:0005903//brush border;GO:0012506//vesicle membrane;GO:0016020//membrane;GO:0016021//integral component of membrane;GO:0030659//cytoplasmic vesicle membrane;GO:0031090//organelle membrane;GO:0031224//intrinsic component of membrane;GO:0031253//cell projection membrane;GO:0…	GO:0003674//molecular_function;GO:0005215//transporter activity;GO:0008493//tetracycline transporter activity;GO:0008509//anion transmembrane transporter activity;GO:0008514//organic anion transmembrane transporter activity;GO:0015075//ion transmembrane transporter activity;GO:0015238//drug transmembrane transporter activity;GO:0015318//inorganic solute uptake transmembrane transporter activity;G…	GO:0000003//reproduction;GO:0003006//developmental process involved in reproduction;GO:0006810//transport;GO:0006811//ion transport;GO:0006820//anion transport;GO:0006855//drug transmembrane transport;GO:0006915//apoptotic process;GO:0007276//gamete generation;GO:0007281//germ cell development;GO:0007292//female gamete generation;GO:0008150//biological_process;GO:0008219//cell death;GO:0009987//c…
CAFS_SP_G_51765_path1	CAFS_SP_G_51765_path1	0.025907	0.0455913	0.0202462	0.0451048	0.0354955	CAFS_SP_G_51765_path1	XP_027206946.1 LOW QUALITY PROTEIN: major facilitator superfamily domain-containing protein 10-like [Penaeus vannamei]	-	-	-	-	GO:0005575//cellular_component;GO:0005622//intracellular;GO:0005623//cell;GO:0005737//cytoplasm;GO:0005886//plasma membrane;GO:0005903//brush border;GO:0012506//vesicle membrane;GO:0016020//membrane;GO:0016021//integral component of membrane;GO:0030659//cytoplasmic vesicle membrane;GO:0031090//organelle membrane;GO:0031224//intrinsic component of membrane;GO:0031253//cell projection membrane;GO:0…	GO:0003674//molecular_function;GO:0005215//transporter activity;GO:0008493//tetracycline transporter activity;GO:0008509//anion transmembrane transporter activity;GO:0008514//organic anion transmembrane transporter activity;GO:0015075//ion transmembrane transporter activity;GO:0015238//drug transmembrane transporter activity;GO:0015318//inorganic solute uptake transmembrane transporter activity;G…	GO:0000003//reproduction;GO:0003006//developmental process involved in reproduction;GO:0006810//transport;GO:0006811//ion transport;GO:0006820//anion transport;GO:0006855//drug transmembrane transport;GO:0006915//apoptotic process;GO:0007276//gamete generation;GO:0007281//germ cell development;GO:0007292//female gamete generation;GO:0008150//biological_process;GO:0008219//cell death;GO:0009987//c…
CAFS_SP_G_123076_path1	CAFS_SP_G_123076_path1	0	0.00356096	0.000980238	0	0	CAFS_SP_G_123076_path1	-	-	-	-	-	-	-	-
CAFS_SP_G_123080_path1	CAFS_SP_G_123080_path1	0.0141627	0.341215	0.0455272	0.0198401	0.00591008	CAFS_SP_G_123080_path1	-	-	-	-	-	-	-	-
loci007544	loci007544	0.251456	0.611687	0.317398	0.324802	0.292507	loci007544	XP_027229480.1 ribosomal protein S6 kinase alpha-5-like [Penaeus vannamei]	Human Diseases;Human Diseases;Environmental Information Processing;Human Diseases;Organismal Systems;Organismal Systems;Organismal Systems;Environmental Information Processing;Human Diseases	Infectious diseases;Cancers;Signal transduction;Cancers;Circulatory system;Nervous system;Environmental adaptation;Signal transduction;Cancers	ko05131//Shigellosis;ko05200//Pathways in cancer;ko04010//MAPK signaling pathway;ko05206//MicroRNAs in cancer;ko04261//Adrenergic signaling in cardiomyocytes;ko04722//Neurotrophin signaling pathway;ko04713//Circadian entrainment;ko04668//TNF signaling pathway;ko05219//Bladder cancer	K04445;K04445;K04445;K04445;K04445;K04445;K04445;K04445;K04445	GO:0000228//nuclear chromosome;GO:0000803//sex chromosome;GO:0000805//X chromosome;GO:0005575//cellular_component;GO:0005622//intracellular;GO:0005623//cell;GO:0005634//nucleus;GO:0005654//nucleoplasm;GO:0005694//chromosome;GO:0005700//polytene chromosome;GO:0005703//polytene chromosome puff;GO:0005705//polytene chromosome interband;GO:0005737//cytoplasm;GO:0016456//X chromosome located dosage co…	GO:0000166//nucleotide binding;GO:0000287//magnesium ion binding;GO:0003674//molecular_function;GO:0003824//catalytic activity;GO:0004672//protein kinase activity;GO:0004674//protein serine/threonine kinase activity;GO:0005488//binding;GO:0005515//protein binding;GO:0005524//ATP binding;GO:0008144//drug binding;GO:0016301//kinase activity;GO:0016740//transferase activity;GO:0016772//transferase a…	GO:0000003//reproduction;GO:0000723//telomere maintenance;GO:0001932//regulation of protein phosphorylation;GO:0001934//positive regulation of protein phosphorylation;GO:0003006//developmental process involved in reproduction;GO:0006139//nucleobase-containing compound metabolic process;GO:0006259//DNA metabolic process;GO:0006325//chromatin organization;GO:0006355//regulation of transcription, DN…
CAFS_SP_G_51766_path1	CAFS_SP_G_51766_path1	0.000284575	0.00187094	0.00194227	0.0207578	0	CAFS_SP_G_51766_path1	-	-	-	-	-	-	-	-
SpO_Gene008698	SpO_Gene008698	0.398443	5.46546	0.608461	0.60416	0.458205	SpO_Gene008698	KAF2351000.1 Major facilitator superfamily, partial [Trinorchestia longiramus]	-	-	-	-	GO:0005575//cellular_component;GO:0005622//intracellular;GO:0005623//cell;GO:0005737//cytoplasm;GO:0005886//plasma membrane;GO:0005903//brush border;GO:0012506//vesicle membrane;GO:0016020//membrane;GO:0016021//integral component of membrane;GO:0030659//cytoplasmic vesicle membrane;GO:0031090//organelle membrane;GO:0031224//intrinsic component of membrane;GO:0031253//cell projection membrane;GO:0…	GO:0003674//molecular_function;GO:0005215//transporter activity;GO:0008493//tetracycline transporter activity;GO:0008509//anion transmembrane transporter activity;GO:0008514//organic anion transmembrane transporter activity;GO:0015075//ion transmembrane transporter activity;GO:0015238//drug transmembrane transporter activity;GO:0015318//inorganic solute uptake transmembrane transporter activity;G…	GO:0000003//reproduction;GO:0003006//developmental process involved in reproduction;GO:0006810//transport;GO:0006811//ion transport;GO:0006820//anion transport;GO:0006855//drug transmembrane transport;GO:0006915//apoptotic process;GO:0007276//gamete generation;GO:0007281//germ cell development;GO:0007292//female gamete generation;GO:0008150//biological_process;GO:0008219//cell death;GO:0009987//c…
CAFS_SP_G_51784_path1	CAFS_SP_G_51784_path1	0.180151	0.930447	0.188861	0.235916	0.198947	CAFS_SP_G_51784_path1	XP_027219866.1 translation initiation factor eIF-2B subunit beta-like isoform X1 [Penaeus vannamei]	Genetic Information Processing;Human Diseases	Translation;Infectious diseases	ko03013//RNA transport;ko05168//Herpes simplex infection	K03754;K03754	-	GO:0016861//intramolecular oxidoreductase activity, interconverting aldoses and ketoses	GO:0044237//cellular metabolic process;GO:0046033//AMP metabolic process
CAFS_SP_G_51803_path1	CAFS_SP_G_51803_path1	0.000801067	0.000860562	0	0	0.000800926	CAFS_SP_G_51803_path1	ATU31744.1 pseudouridylate synthase 7, partial [Procambarus clarkii]	-	-	-	-	GO:0005575//cellular_component;GO:0005622//intracellular;GO:0005623//cell;GO:0005634//nucleus;GO:0005654//nucleoplasm;GO:0005730//nucleolus;GO:0005732//small nucleolar ribonucleoprotein complex;GO:0005737//cytoplasm;GO:0031429//box H/ACA snoRNP complex;GO:0031974//membrane-enclosed lumen;GO:0031981//nuclear lumen;GO:0032991//macromolecular complex;GO:0043226//organelle;GO:0043227//membrane-bounde…	GO:0003674//molecular_function;GO:0003676//nucleic acid binding;GO:0003723//RNA binding;GO:0003824//catalytic activity;GO:0005488//binding;GO:0005515//protein binding;GO:0009982//pseudouridine synthase activity;GO:0016853//isomerase activity;GO:0016866//intramolecular transferase activity;GO:0019899//enzyme binding;GO:0097159//organic cyclic compound binding;GO:1901363//heterocyclic compound bind…	GO:0000154//rRNA modification;GO:0000455//enzyme-directed rRNA pseudouridine synthesis;GO:0001522//pseudouridine synthesis;GO:0002682//regulation of immune system process;GO:0006139//nucleobase-containing compound metabolic process;GO:0006364//rRNA processing;GO:0006396//RNA processing;GO:0006397//mRNA processing;GO:0006399//tRNA metabolic process;GO:0006400//tRNA modification;GO:0006417//regulat…
CAFS_SP_G_130684_path1	CAFS_SP_G_130684_path1	0	0.00154873	0	0	0	CAFS_SP_G_130684_path1	TRY85905.1 hypothetical protein DNTS_011926 [Danionella translucida]	Human Diseases;Human Diseases;Human Diseases	Substance dependence;Immune diseases;Cancers	ko05034//Alcoholism;ko05322//Systemic lupus erythematosus;ko05203//Viral carcinogenesis	K11252;K11252;K11252	GO:0000785//chromatin;GO:0000786//nucleosome;GO:0005575//cellular_component;GO:0005622//intracellular;GO:0005623//cell;GO:0005634//nucleus;GO:0005654//nucleoplasm;GO:0005669//transcription factor TFIID complex;GO:0005694//chromosome;GO:0005737//cytoplasm;GO:0005829//cytosol;GO:0009288//bacterial-type flagellum;GO:0031974//membrane-enclosed lumen;GO:0031981//nuclear lumen;GO:0032991//macromolecula…	GO:0003674//molecular_function;GO:0003676//nucleic acid binding;GO:0003677//DNA binding;GO:0003922//GMP synthase (glutamine-hydrolyzing) activity;GO:0005488//binding;GO:0005515//protein binding;GO:0005524//ATP binding;GO:0046982//protein heterodimerization activity;GO:0046983//protein dimerization activity;GO:0097159//organic cyclic compound binding;GO:1901363//heterocyclic compound binding	GO:0006164//purine nucleotide biosynthetic process;GO:0006177//GMP biosynthetic process;GO:0006323//DNA packaging;GO:0006325//chromatin organization;GO:0006333//chromatin assembly or disassembly;GO:0006334//nucleosome assembly;GO:0006352//DNA-templated transcription, initiation;GO:0006464//cellular protein modification process;GO:0006807//nitrogen compound metabolic process;GO:0006950//response t…
CAFS_SP_G_133965_path1	CAFS_SP_G_133965_path1	0	0.000738899	0	0	0	CAFS_SP_G_133965_path1	-	-	-	-	-	-	-	-
CAFS_SP_G_144303_path1	CAFS_SP_G_144303_path1	0.0154067	0.104423	0.0308906	0.0242637	0.0586508	CAFS_SP_G_144303_path1	KZS04778.1 E3 ISG15--protein ligase HERC5 [Daphnia magna]	Genetic Information Processing	Folding, sorting and degradation	ko04120//Ubiquitin mediated proteolysis	K10615	GO:0001650//fibrillar center;GO:0005575//cellular_component;GO:0005622//intracellular;GO:0005623//cell;GO:0005634//nucleus;GO:0005730//nucleolus;GO:0005737//cytoplasm;GO:0005829//cytosol;GO:0031974//membrane-enclosed lumen;GO:0031981//nuclear lumen;GO:0043226//organelle;GO:0043227//membrane-bounded organelle;GO:0043228//non-membrane-bounded organelle;GO:0043229//intracellular organelle;GO:0043231…	GO:0003674//molecular_function;GO:0003824//catalytic activity;GO:0004842//ubiquitin-protein transferase activity;GO:0016740//transferase activity;GO:0019787//ubiquitin-like protein transferase activity;GO:0061630//ubiquitin protein ligase activity;GO:0061659//ubiquitin-like protein ligase activity	GO:0000003//reproduction;GO:0006464//cellular protein modification process;GO:0006807//nitrogen compound metabolic process;GO:0007276//gamete generation;GO:0007283//spermatogenesis;GO:0008150//biological_process;GO:0008152//metabolic process;GO:0009987//cellular process;GO:0016567//protein ubiquitination;GO:0019538//protein metabolic process;GO:0019953//sexual reproduction;GO:0022414//reproductiv…
CAFS_SP_G_144308_path1	CAFS_SP_G_144308_path1	0.0249545	0.207075	0.0422803	0.0493509	0.0229704	CAFS_SP_G_144308_path1	-	-	-	-	-	-	-	-
SpO_Gene008702	SpO_Gene008702	0.468103	4.23845	0.841935	1.25956	0.708539	SpO_Gene008702	-	-	-	-	-	-	-	-
CAFS_SP_G_148790_path1	CAFS_SP_G_148790_path1	0.015598	0.00233039	0.00421817	0.00944737	0.00131346	CAFS_SP_G_148790_path1	XP_028583982.1 uncharacterized protein LOC114596483, partial [Podarcis muralis]	-	-	-	-	-	GO:0003964//RNA-directed DNA polymerase activity	GO:0000373//Group II intron splicing
CAFS_SP_G_143109_path1	CAFS_SP_G_143109_path1	0.00149157	0.0111644	0.00190685	0	0.000898736	CAFS_SP_G_143109_path1	RUS74671.1 hypothetical protein EGW08_017577 [Elysia chlorotica]	-	-	-	-	-	-	-
CAFS_SP_G_44179_path1	CAFS_SP_G_44179_path1	0.373874	0.965146	0.342624	0.40422	0.101915	CAFS_SP_G_44179_path1	XP_027227580.1 uncharacterized protein LOC113819555 [Penaeus vannamei]	-	-	-	-	-	-	-
CAFS_SP_G_44189_path1	CAFS_SP_G_44189_path1	0.00104784	0.000249555	0	0.0132798	0	CAFS_SP_G_44189_path1	-	-	-	-	-	-	-	-
SpO_Gene008701	SpO_Gene008701	0.143108	1.30181	0.30006	0.365077	0.0976893	SpO_Gene008701	-	-	-	-	-	-	-	-
CAFS_SP_G_145329_path1	CAFS_SP_G_145329_path1	0.000280055	0.000192623	0	0	0	CAFS_SP_G_145329_path1	XP_011451110.1 PREDICTED: uncharacterized protein LOC105344896 [Crassostrea gigas]	-	-	-	-	-	GO:0003677//DNA binding;GO:0004803//transposase activity	GO:0006313//transposition, DNA-mediated
CAFS_SP_G_131789_path1	CAFS_SP_G_131789_path1	0.039111	0.0827783	0.0445099	0.072509	0.0532896	CAFS_SP_G_131789_path1	XP_027229603.1 WASH complex subunit 3-like [Penaeus vannamei]	Cellular Processes;Organismal Systems	Transport and catabolism;Aging	ko04144//Endocytosis;ko04212//Longevity regulating pathway - worm	K18463;K18463	GO:0005575//cellular_component;GO:0005622//intracellular;GO:0005623//cell;GO:0005737//cytoplasm;GO:0005768//endosome;GO:0005769//early endosome;GO:0012505//endomembrane system;GO:0031410//cytoplasmic vesicle;GO:0031982//vesicle;GO:0032991//macromolecular complex;GO:0043226//organelle;GO:0043227//membrane-bounded organelle;GO:0043229//intracellular organelle;GO:0044424//intracellular part;GO:00444…	GO:0003674//molecular_function;GO:0005488//binding;GO:0005515//protein binding	GO:0006810//transport;GO:0006873//cellular ion homeostasis;GO:0006885//regulation of pH;GO:0006887//exocytosis;GO:0006996//organelle organization;GO:0007010//cytoskeleton organization;GO:0007015//actin filament organization;GO:0007275//multicellular organism development;GO:0007568//aging;GO:0008104//protein localization;GO:0008150//biological_process;GO:0008154//actin polymerization or depolymeri…
CAFS_SP_G_131788_path1	CAFS_SP_G_131788_path1	1.11603	4.17682	1.53344	1.96839	1.08754	CAFS_SP_G_131788_path1	-	-	-	-	-	-	-	-
CAFS_SP_G_140190_path1	CAFS_SP_G_140190_path1	0	0	0	0	0	CAFS_SP_G_140190_path1	-	-	-	-	-	-	GO:0003677//DNA binding	GO:0006313//transposition, DNA-mediated;GO:0015074//DNA integration
CAFS_SP_G_140111_path1	CAFS_SP_G_140111_path1	0.0084015	0.0345193	0.0090865	0.0190418	0.00744968	CAFS_SP_G_140111_path1	-	-	-	-	-	-	-	-
CAFS_SP_G_140114_path1	CAFS_SP_G_140114_path1	0.00151955	0.000476947	0	0	0.00140995	CAFS_SP_G_140114_path1	-	-	-	-	-	-	-	-
CAFS_SP_G_116556_path1	CAFS_SP_G_116556_path1	0	0	0	0	0	CAFS_SP_G_116556_path1	-	-	-	-	-	-	-	-
CAFS_SP_G_116552_path1	CAFS_SP_G_116552_path1	0	0.000102234	0	0	0	CAFS_SP_G_116552_path1	-	-	-	-	-	-	-	-
CAFS_SP_G_116186_path1	CAFS_SP_G_116186_path1	0.000312732	0.00198715	0	0	0	CAFS_SP_G_116186_path1	-	-	-	-	-	-	-	-
CAFS_SP_G_116189_path1	CAFS_SP_G_116189_path1	0.00589923	0.0113554	0.00187158	0	0.00258039	CAFS_SP_G_116189_path1	XP_027209828.1 cytospin-A-like isoform X1 [Penaeus vannamei]	-	-	-	-	-	GO:0005515//protein binding	GO:0002009//morphogenesis of an epithelium;GO:0002165//instar larval or pupal development;GO:0006996//organelle organization;GO:0007010//cytoskeleton organization;GO:0007275//multicellular organism development;GO:0007444//imaginal disc development;GO:0007472//wing disc morphogenesis;GO:0007477//notum development;GO:0007525//somatic muscle development;GO:0007527//adult somatic muscle development;G…
CAFS_SP_G_116190_path1	CAFS_SP_G_116190_path1	0.000706814	0.0035448	0.00116608	0	0	CAFS_SP_G_116190_path1	-	-	-	-	-	-	-	-
CAFS_SP_G_116191_path1	CAFS_SP_G_116191_path1	0	0	0	0	0	CAFS_SP_G_116191_path1	XP_011451816.1 PREDICTED: uncharacterized protein LOC105345383 [Crassostrea gigas]	-	-	-	-	-	-	-
CAFS_SP_G_40025_path1	CAFS_SP_G_40025_path1	0.00337861	0.00603757	0	0.00876135	0.00123408	CAFS_SP_G_40025_path1	-	-	-	-	-	-	-	-
CAFS_SP_G_40021_path1	CAFS_SP_G_40021_path1	0.00894895	0.0640974	0.00951652	0.0235847	0.00153564	CAFS_SP_G_40021_path1	XP_027216613.1 RB1-inducible coiled-coil protein 1-like, partial [Penaeus vannamei]	Human Diseases;Human Diseases;Cellular Processes;Human Diseases;Organismal Systems	Neurodegenerative diseases;Neurodegenerative diseases;Transport and catabolism;Neurodegenerative disease;Aging	ko05010//Alzheimer disease;ko05016//Huntington disease;ko04140//Autophagy - animal;ko05017//Spinocerebellar ataxia;ko04211//Longevity regulating pathway - mammal	K17589;K17589;K17589;K17589;K17589	-	-	-
CAFS_SP_G_148402_path1	CAFS_SP_G_148402_path1	0.0122568	0.0316167	0.00475271	0.00830476	0.00692822	CAFS_SP_G_148402_path1	XP_029907884.1 uncharacterized protein LOC115359502 isoform X1 [Myripristis murdjan]	-	-	-	-	-	-	-
CAFS_SP_G_148403_path1	CAFS_SP_G_148403_path1	0.00284192	0.0103264	0.00645913	0	0.00313303	CAFS_SP_G_148403_path1	-	-	-	-	-	-	-	-
CAFS_SP_G_130708_path1	CAFS_SP_G_130708_path1	6.38326e-05	0.0111209	0.00636118	0	0	CAFS_SP_G_130708_path1	XP_013781357.1 uncharacterized protein LOC106465669 [Limulus polyphemus]	-	-	-	-	-	-	-
CAFS_SP_G_129905_path1	CAFS_SP_G_129905_path1	0.00927057	0.0185593	0.00669653	0.0502751	0.001362	CAFS_SP_G_129905_path1	-	-	-	-	-	-	-	-
SpO_Gene008705	SpO_Gene008705	0.104641	0.395912	0.117833	0.0722086	0.171751	SpO_Gene008705	-	-	-	-	-	-	-	-
CAFS_SP_G_119919_path1	CAFS_SP_G_119919_path1	0.00126007	0.000110356	0	0	0.00177081	CAFS_SP_G_119919_path1	XP_015753740.1 PREDICTED: RNA-directed DNA polymerase from mobile element jockey-like [Acropora digitifera]	-	-	-	-	-	GO:0003964//RNA-directed DNA polymerase activity	GO:0000373//Group II intron splicing
SpO_Gene008706	SpO_Gene008706	0.052609	0.276054	0.112921	0.0599802	0.329413	SpO_Gene008706	-	-	-	-	-	-	-	-
CAFS_SP_G_121684_path1	CAFS_SP_G_121684_path1	0.0202344	0.0082889	0.0601027	0	0.124889	CAFS_SP_G_121684_path1	XP_027237808.1 endothelin-converting enzyme 2-like [Penaeus vannamei]	-	-	-	-	-	-	-
CAFS_SP_G_29759_path1	CAFS_SP_G_29759_path1	0.00179474	0.0107293	0.00646875	0.0142909	0.00228726	CAFS_SP_G_29759_path1	-	-	-	-	-	-	-	-
SpO_Gene008707	SpO_Gene008707	0.031279	0.00687056	0.00434842	0	0	SpO_Gene008707	-	-	-	-	-	-	-	-
CAFS_SP_G_135141_path1	CAFS_SP_G_135141_path1	0.0546636	0.0111922	0.00942298	0	0.00185273	CAFS_SP_G_135141_path1	XP_029181506.1 uncharacterized protein LOC114949264 [Acropora millepora]	-	-	-	-	-	-	-
CAFS_SP_G_117986_path1	CAFS_SP_G_117986_path1	0.000253297	0.000389551	0	0	0	CAFS_SP_G_117986_path1	-	-	-	-	-	-	-	-
CAFS_SP_G_36369_path1	CAFS_SP_G_36369_path1	0.145733	2.33258	0.254101	0.228779	0.3335	CAFS_SP_G_36369_path1	-	-	-	-	-	-	-	-
CAFS_SP_G_36371_path1	CAFS_SP_G_36371_path1	0.013386	0.0328164	0.00393818	0	0	CAFS_SP_G_36371_path1	-	-	-	-	-	-	-	-
SpO_Gene008710	SpO_Gene008710	0.066025	0.204352	0.0970958	0.13162	0.0816629	SpO_Gene008710	-	-	-	-	-	-	-	-
CAFS_SP_G_76620_path1	CAFS_SP_G_76620_path1	0.0113515	0.0269941	0.504434	0.00890237	0.0516769	CAFS_SP_G_76620_path1	AOF79113.1 toll-4 [Penaeus japonicus]	-	-	-	-	-	GO:0005515//protein binding	-
CAFS_SP_G_140820_path1	CAFS_SP_G_140820_path1	0.0147036	0.126115	0.0201519	0.0568573	0.0276992	CAFS_SP_G_140820_path1	-	-	-	-	-	-	-	-
CAFS_SP_G_126252_path1	CAFS_SP_G_126252_path1	0.00167447	0.00155684	0	0.0128487	0.00114659	CAFS_SP_G_126252_path1	ROT64980.1 hypothetical protein C7M84_017070 [Penaeus vannamei]	-	-	-	-	-	-	GO:0015074//DNA integration
SpO_Gene008708	SpO_Gene008708	0.00344037	0.0158001	0.00325728	0.0026635	0.00240215	SpO_Gene008708	-	-	-	-	-	-	-	-
SpO_Gene008709	SpO_Gene008709	0.0629239	0.531236	0.111858	0.226641	0.0343867	SpO_Gene008709	-	-	-	-	-	-	-	-
CAFS_SP_G_55531_path1	CAFS_SP_G_55531_path1	0.141534	0.0965643	0.157984	0.418379	0.2979	CAFS_SP_G_55531_path1	-	-	-	-	-	-	-	-
CAFS_SP_G_55540_path1	CAFS_SP_G_55540_path1	0.0724676	0.101723	0.00730394	0.0554862	0.000516452	CAFS_SP_G_55540_path1	-	-	-	-	-	-	-	-
CAFS_SP_G_136655_path1	CAFS_SP_G_136655_path1	0.00114923	0.0363936	0.00271685	0	0	CAFS_SP_G_136655_path1	-	-	-	-	-	-	-	-
CAFS_SP_G_136659_path1	CAFS_SP_G_136659_path1	0	0.0114649	0.00536199	0	0	CAFS_SP_G_136659_path1	-	-	-	-	-	-	-	-
CAFS_SP_G_136656_path1	CAFS_SP_G_136656_path1	0.0148481	0.133448	0.0187653	0.0314389	0.00276797	CAFS_SP_G_136656_path1	-	-	-	-	-	-	-	-
CAFS_SP_G_136657_path1	CAFS_SP_G_136657_path1	0.696471	1.4122	0.583168	1.0675	1.44501	CAFS_SP_G_136657_path1	-	-	-	-	-	-	-	-
CAFS_SP_G_67363_path1	CAFS_SP_G_67363_path1	0.0777498	0.133968	0.0820553	0.20121	0.103201	CAFS_SP_G_67363_path1	XP_027211715.1 uncharacterized protein LOC113805003 isoform X1 [Penaeus vannamei]	Environmental Information Processing;Organismal Systems;Human Diseases	Signal transduction;Immune system;Infectious disease: bacterial	ko04151//PI3K-Akt signaling pathway;ko04621//NOD-like receptor signaling pathway;ko05135//Yersinia infection	K23691;K23691;K23691	-	GO:0004672//protein kinase activity;GO:0004674//protein serine/threonine kinase activity;GO:0005524//ATP binding	GO:0006468//protein phosphorylation
CAFS_SP_G_67454_path1	CAFS_SP_G_67454_path1	0.120769	0.0968118	0.169458	0.658214	0.0816142	CAFS_SP_G_67454_path1	-	-	-	-	-	-	-	-
CAFS_SP_G_131513_path1	CAFS_SP_G_131513_path1	0.183159	0.128228	0.0568035	0.15721	0.0853801	CAFS_SP_G_131513_path1	-	-	-	-	-	-	-	-
CAFS_SP_G_139755_path1	CAFS_SP_G_139755_path1	0.0501714	0.0184626	0.0089864	0.0247439	0.0239735	CAFS_SP_G_139755_path1	ROT70808.1 putative protein FAM20C precursor, partial [Penaeus vannamei]	-	-	-	-	-	-	-
CAFS_SP_G_12783_path1	CAFS_SP_G_12783_path1	0.0337586	0.0502437	0.0454491	0.0558802	0.0570725	CAFS_SP_G_12783_path1	TNM92636.1 hypothetical protein fugu_018038 [Takifugu bimaculatus]	Genetic Information Processing	Translation	ko00970//Aminoacyl-tRNA biosynthesis	K01873	GO:0005575//cellular_component;GO:0005622//intracellular;GO:0005623//cell;GO:0005737//cytoplasm;GO:0005739//mitochondrion;GO:0043226//organelle;GO:0043227//membrane-bounded organelle;GO:0043229//intracellular organelle;GO:0043231//intracellular membrane-bounded organelle;GO:0044424//intracellular part;GO:0044444//cytoplasmic part;GO:0044464//cell part	GO:0000166//nucleotide binding;GO:0002161//aminoacyl-tRNA editing activity;GO:0003674//molecular_function;GO:0003824//catalytic activity;GO:0004812//aminoacyl-tRNA ligase activity;GO:0004822//isoleucine-tRNA ligase activity;GO:0004825//methionine-tRNA ligase activity;GO:0004832//valine-tRNA ligase activity;GO:0005488//binding;GO:0005524//ATP binding;GO:0008144//drug binding;GO:0016787//hydrolase …	GO:0006082//organic acid metabolic process;GO:0006139//nucleobase-containing compound metabolic process;GO:0006399//tRNA metabolic process;GO:0006412//translation;GO:0006418//tRNA aminoacylation for protein translation;GO:0006428//isoleucyl-tRNA aminoacylation;GO:0006431//methionyl-tRNA aminoacylation;GO:0006438//valyl-tRNA aminoacylation;GO:0006450//regulation of translational fidelity;GO:000651…
CAFS_SP_G_139747_path1	CAFS_SP_G_139747_path1	0.00151685	0.00606425	0	0	0.00277299	CAFS_SP_G_139747_path1	-	-	-	-	-	-	-	-
CAFS_SP_G_74411_path1	CAFS_SP_G_74411_path1	0.422065	1.65005	0.338339	0.648168	0.107562	CAFS_SP_G_74411_path1	-	-	-	-	-	-	-	-
CAFS_SP_G_74415_path1	CAFS_SP_G_74415_path1	0.404312	0.282872	0.368996	0.111304	0.124905	CAFS_SP_G_74415_path1	-	-	-	-	-	-	-	-
SpO_Gene008715	SpO_Gene008715	0.132278	0.715735	0.10494	0.227607	0.288825	SpO_Gene008715	-	-	-	-	-	-	-	-
SpO_Gene008712	SpO_Gene008712	0.206332	3.83126	0.808762	0.589316	0.115862	SpO_Gene008712	-	-	-	-	-	-	-	-
CAFS_SP_G_126110_path1	CAFS_SP_G_126110_path1	0.587335	0.940525	0.592405	0.707789	0.308803	CAFS_SP_G_126110_path1	-	-	-	-	-	-	-	-
SpO_Gene008716	SpO_Gene008716	1.99665	2.5735	1.32923	1.79017	1.07303	SpO_Gene008716	-	-	-	-	-	-	-	-
CAFS_SP_G_126115_path1	CAFS_SP_G_126115_path1	0.0037463	0.0133914	0.00356046	0.0153563	0	CAFS_SP_G_126115_path1	-	-	-	-	-	-	-	-
SpO_Gene008713	SpO_Gene008713	0.885495	0.845281	0.488092	0.552526	0.617959	SpO_Gene008713	-	-	-	-	-	-	-	-
CAFS_SP_G_58058_path1	CAFS_SP_G_58058_path1	1.14705	0.678112	0.829647	1.49574	1.56984	CAFS_SP_G_58058_path1	-	-	-	-	-	-	-	-
SpO_Gene008719	SpO_Gene008719	0.288918	0.55096	0.0947822	0.120277	0.0216267	SpO_Gene008719	-	-	-	-	-	-	-	-
CAFS_SP_G_58073_path1	CAFS_SP_G_58073_path1	0.0350794	0.351799	0.0565537	0.133366	0.0964992	CAFS_SP_G_58073_path1	-	-	-	-	-	-	-	-
CAFS_SP_G_58077_path1	CAFS_SP_G_58077_path1	0.0774268	0.601658	0.118842	0.151417	0.113079	CAFS_SP_G_58077_path1	XP_027231581.1 uncharacterized protein LOC113823161 [Penaeus vannamei]	-	-	-	-	GO:0000313//organellar ribosome;GO:0000314//organellar small ribosomal subunit;GO:0005575//cellular_component;GO:0005622//intracellular;GO:0005623//cell;GO:0005737//cytoplasm;GO:0005739//mitochondrion;GO:0005740//mitochondrial envelope;GO:0005743//mitochondrial inner membrane;GO:0005759//mitochondrial matrix;GO:0005761//mitochondrial ribosome;GO:0005763//mitochondrial small ribosomal subunit;GO:0…	GO:0003674//molecular_function;GO:0003735//structural constituent of ribosome;GO:0005198//structural molecule activity	GO:0006412//translation;GO:0006414//translational elongation;GO:0006415//translational termination;GO:0006518//peptide metabolic process;GO:0006807//nitrogen compound metabolic process;GO:0008150//biological_process;GO:0008152//metabolic process;GO:0009058//biosynthetic process;GO:0009059//macromolecule biosynthetic process;GO:0009987//cellular process;GO:0010467//gene expression;GO:0016043//cell…
CAFS_SP_G_142569_path1	CAFS_SP_G_142569_path1	0	0.00134832	0	0	0	CAFS_SP_G_142569_path1	-	-	-	-	-	-	-	-
CAFS_SP_G_145990_path1	CAFS_SP_G_145990_path1	0.00553949	0.034279	0.00335843	0.014456	0.000988428	CAFS_SP_G_145990_path1	XP_018017869.1 PREDICTED: facilitated trehalose transporter Tret1-like [Hyalella azteca]	-	-	-	-	GO:0005575//cellular_component;GO:0005622//intracellular;GO:0005623//cell;GO:0005737//cytoplasm;GO:0005886//plasma membrane;GO:0005887//integral component of plasma membrane;GO:0008021//synaptic vesicle;GO:0012505//endomembrane system;GO:0012506//vesicle membrane;GO:0016020//membrane;GO:0016021//integral component of membrane;GO:0030133//transport vesicle;GO:0030135//coated vesicle;GO:0030136//cl…	GO:0003674//molecular_function;GO:0005215//transporter activity;GO:0005351//sugar:proton symporter activity;GO:0005353//fructose transmembrane transporter activity;GO:0005354//galactose transmembrane transporter activity;GO:0005355//glucose transmembrane transporter activity;GO:0005402//cation:sugar symporter activity;GO:0005488//binding;GO:0005536//glucose binding;GO:0008324//cation transmembran…	GO:0000003//reproduction;GO:0000280//nuclear division;GO:0001666//response to hypoxia;GO:0005975//carbohydrate metabolic process;GO:0005996//monosaccharide metabolic process;GO:0006006//glucose metabolic process;GO:0006810//transport;GO:0006811//ion transport;GO:0006812//cation transport;GO:0006950//response to stress;GO:0006996//organelle organization;GO:0007049//cell cycle;GO:0007127//meiosis I…
CAFS_SP_G_134570_path1	CAFS_SP_G_134570_path1	0.0364235	0.229478	0.0738879	0.0707624	0.0722622	CAFS_SP_G_134570_path1	XP_027226449.1 double-stranded RNA-specific editase 1-like [Penaeus vannamei]	-	-	-	-	-	-	-
SpO_Gene008721	SpO_Gene008721	0.0609694	0.579229	0.125478	0.172473	0.0299558	SpO_Gene008721	-	-	-	-	-	-	-	-
CAFS_SP_G_53059_path1	CAFS_SP_G_53059_path1	0.0508062	0.244613	0.114588	0.235737	0.00725262	CAFS_SP_G_53059_path1	-	-	-	-	-	-	-	-
CAFS_SP_G_53060_path1	CAFS_SP_G_53060_path1	0	0.00233281	0	0	0	CAFS_SP_G_53060_path1	VDO74986.1 unnamed protein product [Schistosoma mattheei]	-	-	-	-	GO:0005944//phosphatidylinositol 3-kinase complex, class IB;GO:0032040//small-subunit processome	GO:0005515//protein binding;GO:0016740//transferase activity;GO:0046935//1-phosphatidylinositol-3-kinase regulator activity	GO:0006457//protein folding;GO:0009408//response to heat
CAFS_SP_G_53056_path1	CAFS_SP_G_53056_path1	0.00574001	0.0227141	0.00961064	0.0249441	0.0187867	CAFS_SP_G_53056_path1	-	-	-	-	-	-	-	-
CAFS_SP_G_143985_path1	CAFS_SP_G_143985_path1	0.00565446	0.0159613	0.00720329	0	0.00441255	CAFS_SP_G_143985_path1	XP_027215586.1 uncharacterized protein LOC113808374 isoform X5 [Penaeus vannamei]	-	-	-	-	GO:0016021//integral component of membrane	GO:0061630//ubiquitin protein ligase activity	GO:0016567//protein ubiquitination
CAFS_SP_G_117147_path1	CAFS_SP_G_117147_path1	0.000395978	0.0015995	0	0	0	CAFS_SP_G_117147_path1	XP_027217654.1 integrator complex subunit 14-like [Penaeus vannamei]	-	-	-	-	GO:0000428//DNA-directed RNA polymerase complex;GO:0005575//cellular_component;GO:0005622//intracellular;GO:0005623//cell;GO:0005634//nucleus;GO:0005654//nucleoplasm;GO:0005737//cytoplasm;GO:0016591//DNA-directed RNA polymerase II, holoenzyme;GO:0030880//RNA polymerase complex;GO:0031974//membrane-enclosed lumen;GO:0031981//nuclear lumen;GO:0032039//integrator complex;GO:0032991//macromolecular c…	-	GO:0006139//nucleobase-containing compound metabolic process;GO:0006351//transcription, DNA-templated;GO:0006366//transcription from RNA polymerase II promoter;GO:0006396//RNA processing;GO:0006725//cellular aromatic compound metabolic process;GO:0006807//nitrogen compound metabolic process;GO:0008150//biological_process;GO:0008152//metabolic process;GO:0009058//biosynthetic process;GO:0009059//m…
CAFS_SP_G_117146_path1	CAFS_SP_G_117146_path1	0.0139918	0.157946	0.024128	0.0139372	0.0707523	CAFS_SP_G_117146_path1	-	-	-	-	-	-	-	-
CAFS_SP_G_143731_path1	CAFS_SP_G_143731_path1	0.138374	0.0781621	0.0560407	0.122755	0.0627165	CAFS_SP_G_143731_path1	ROT78662.1 putative mediator of RNA polymerase II transcription subunit 12 isoform X1 [Penaeus vannamei]	Organismal Systems	Endocrine system	ko04919//Thyroid hormone signaling pathway	K15162	GO:0000428//DNA-directed RNA polymerase complex;GO:0005575//cellular_component;GO:0005622//intracellular;GO:0005623//cell;GO:0005634//nucleus;GO:0005654//nucleoplasm;GO:0005667//transcription factor complex;GO:0005694//chromosome;GO:0005700//polytene chromosome;GO:0016591//DNA-directed RNA polymerase II, holoenzyme;GO:0016592//mediator complex;GO:0030880//RNA polymerase complex;GO:0031974//membra…	GO:0003674//molecular_function;GO:0003700//transcription factor activity, sequence-specific DNA binding;GO:0003712//transcription cofactor activity;GO:0005488//binding;GO:0005515//protein binding;GO:0008013//beta-catenin binding	GO:0001501//skeletal system development;GO:0001654//eye development;GO:0001655//urogenital system development;GO:0001822//kidney development;GO:0002009//morphogenesis of an epithelium;GO:0002165//instar larval or pupal development;GO:0002682//regulation of immune system process;GO:0002761//regulation of myeloid leukocyte differentiation;GO:0003002//regionalization;GO:0006139//nucleobase-containin…
CAFS_SP_G_131720_path1	CAFS_SP_G_131720_path1	0.78803	0.255503	0.139581	0.251373	0.216752	CAFS_SP_G_131720_path1	-	-	-	-	-	-	-	-
CAFS_SP_G_116842_path1	CAFS_SP_G_116842_path1	0.00555803	0.00236064	0	0	0	CAFS_SP_G_116842_path1	XP_005105750.1 PREDICTED: uncharacterized protein LOC101853723 [Aplysia californica]	-	-	-	-	-	GO:0003676//nucleic acid binding;GO:0003677//DNA binding	-
CAFS_SP_G_116861_path1	CAFS_SP_G_116861_path1	0.361348	0.0840015	0.0917297	0.132457	0.0902237	CAFS_SP_G_116861_path1	-	-	-	-	-	-	-	-
CAFS_SP_G_126347_path1	CAFS_SP_G_126347_path1	0.019347	0.0254717	0.034024	0.029224	0.0262909	CAFS_SP_G_126347_path1	ROT78661.1 Mediator of RNA polymerase II transcription subunit 12 [Penaeus vannamei]	Organismal Systems	Endocrine system	ko04919//Thyroid hormone signaling pathway	K15162	GO:0000428//DNA-directed RNA polymerase complex;GO:0005575//cellular_component;GO:0005622//intracellular;GO:0005623//cell;GO:0005634//nucleus;GO:0005654//nucleoplasm;GO:0005667//transcription factor complex;GO:0005694//chromosome;GO:0005700//polytene chromosome;GO:0016591//DNA-directed RNA polymerase II, holoenzyme;GO:0016592//mediator complex;GO:0030880//RNA polymerase complex;GO:0031974//membra…	GO:0003674//molecular_function;GO:0003700//transcription factor activity, sequence-specific DNA binding;GO:0003712//transcription cofactor activity;GO:0005488//binding;GO:0005515//protein binding;GO:0008013//beta-catenin binding	GO:0001501//skeletal system development;GO:0001654//eye development;GO:0001655//urogenital system development;GO:0001822//kidney development;GO:0002009//morphogenesis of an epithelium;GO:0002165//instar larval or pupal development;GO:0002682//regulation of immune system process;GO:0002761//regulation of myeloid leukocyte differentiation;GO:0003002//regionalization;GO:0006139//nucleobase-containin…
CAFS_SP_G_127399_path1	CAFS_SP_G_127399_path1	0.0206225	0.00680396	0.00600326	0.0186746	0.00700525	CAFS_SP_G_127399_path1	-	-	-	-	-	-	-	-
CAFS_SP_G_147129_path1	CAFS_SP_G_147129_path1	0.06593	0.0900017	0.378891	0.0665326	0.0308275	CAFS_SP_G_147129_path1	-	-	-	-	-	-	-	-
CAFS_SP_G_2448_path1	CAFS_SP_G_2448_path1	0.059145	0.339265	0.0695946	0.0567976	0.0607599	CAFS_SP_G_2448_path1	XP_027212388.1 WW domain-binding protein 11-like [Penaeus vannamei]	Genetic Information Processing	Transcription	ko03040//Spliceosome	K12866	GO:0005575//cellular_component;GO:0005622//intracellular;GO:0005623//cell;GO:0005634//nucleus;GO:0005654//nucleoplasm;GO:0005681//spliceosomal complex;GO:0005737//cytoplasm;GO:0005829//cytosol;GO:0016604//nuclear body;GO:0016607//nuclear speck;GO:0031974//membrane-enclosed lumen;GO:0031981//nuclear lumen;GO:0032991//macromolecular complex;GO:0043226//organelle;GO:0043227//membrane-bounded organel…	GO:0003674//molecular_function;GO:0003676//nucleic acid binding;GO:0003677//DNA binding;GO:0003697//single-stranded DNA binding;GO:0003723//RNA binding;GO:0005488//binding;GO:0005515//protein binding;GO:0019208//phosphatase regulator activity;GO:0019888//protein phosphatase regulator activity;GO:0019904//protein domain specific binding;GO:0030234//enzyme regulator activity;GO:0050699//WW domain b…	GO:0000375//RNA splicing, via transesterification reactions;GO:0000377//RNA splicing, via transesterification reactions with bulged adenosine as nucleophile;GO:0000398//mRNA splicing, via spliceosome;GO:0006139//nucleobase-containing compound metabolic process;GO:0006364//rRNA processing;GO:0006396//RNA processing;GO:0006397//mRNA processing;GO:0006725//cellular aromatic compound metabolic proces…
CAFS_SP_G_2449_path1	CAFS_SP_G_2449_path1	0.0744532	0.220745	0.0399087	0.11088	0.139568	CAFS_SP_G_2449_path1	XP_027212504.1 28S ribosomal protein S7, mitochondrial-like [Penaeus vannamei]	Genetic Information Processing	Translation	ko03010//Ribosome	K02992	GO:0000313//organellar ribosome;GO:0000314//organellar small ribosomal subunit;GO:0005575//cellular_component;GO:0005622//intracellular;GO:0005623//cell;GO:0005737//cytoplasm;GO:0005739//mitochondrion;GO:0005740//mitochondrial envelope;GO:0005743//mitochondrial inner membrane;GO:0005759//mitochondrial matrix;GO:0005761//mitochondrial ribosome;GO:0005763//mitochondrial small ribosomal subunit;GO:0…	GO:0003674//molecular_function;GO:0003676//nucleic acid binding;GO:0003700//transcription factor activity, sequence-specific DNA binding;GO:0003723//RNA binding;GO:0003729//mRNA binding;GO:0003735//structural constituent of ribosome;GO:0005198//structural molecule activity;GO:0005488//binding;GO:0019843//rRNA binding;GO:0097159//organic cyclic compound binding;GO:1901363//heterocyclic compound bi…	GO:0000028//ribosomal small subunit assembly;GO:0006412//translation;GO:0006414//translational elongation;GO:0006415//translational termination;GO:0006518//peptide metabolic process;GO:0006807//nitrogen compound metabolic process;GO:0006996//organelle organization;GO:0008150//biological_process;GO:0008152//metabolic process;GO:0009058//biosynthetic process;GO:0009059//macromolecule biosynthetic p…
CAFS_SP_G_2490_path1	CAFS_SP_G_2490_path1	0.115019	0.277673	0.100387	0.0860948	0.17544	CAFS_SP_G_2490_path1	AGT29851.1 cathepsin B [Eriocheir sinensis]	Cellular Processes;Cellular Processes;Cellular Processes;Organismal Systems;Organismal Systems;Organismal Systems	Transport and catabolism;Transport and catabolism;Cell growth and death;Immune system;Endocrine system;Immune system	ko04142//Lysosome;ko04140//Autophagy - animal;ko04210//Apoptosis;ko04621//NOD-like receptor signaling pathway;ko04924//Renin secretion;ko04612//Antigen processing and presentation	K01363;K01363;K01363;K01363;K01363;K01363	GO:0000323//lytic vacuole;GO:0005575//cellular_component;GO:0005576//extracellular region;GO:0005615//extracellular space;GO:0005622//intracellular;GO:0005623//cell;GO:0005634//nucleus;GO:0005730//nucleolus;GO:0005737//cytoplasm;GO:0005739//mitochondrion;GO:0005764//lysosome;GO:0005768//endosome;GO:0005773//vacuole;GO:0005775//vacuolar lumen;GO:0005886//plasma membrane;GO:0009897//external side o…	GO:0003674//molecular_function;GO:0003824//catalytic activity;GO:0004175//endopeptidase activity;GO:0004197//cysteine-type endopeptidase activity;GO:0004252//serine-type endopeptidase activity;GO:0005488//binding;GO:0005515//protein binding;GO:0005518//collagen binding;GO:0008233//peptidase activity;GO:0008234//cysteine-type peptidase activity;GO:0008236//serine-type peptidase activity;GO:0016787…	GO:0000003//reproduction;GO:0001775//cell activation;GO:0001890//placenta development;GO:0001893//maternal placenta development;GO:0002252//immune effector process;GO:0002263//cell activation involved in immune response;GO:0002274//myeloid leukocyte activation;GO:0002275//myeloid cell activation involved in immune response;GO:0002283//neutrophil activation involved in immune response;GO:0002366//…
CAFS_SP_G_2434_path1	CAFS_SP_G_2434_path1	0.000472927	0.00677773	0	0	0.00312122	CAFS_SP_G_2434_path1	-	-	-	-	-	-	-	-
CAFS_SP_G_2491_path1	CAFS_SP_G_2491_path1	1.16863	0.866755	1.09794	1.16061	0.636724	CAFS_SP_G_2491_path1	-	-	-	-	-	-	-	-
CAFS_SP_G_137305_path1	CAFS_SP_G_137305_path1	0.0138268	0.0444651	0.0145454	0.0450844	0.0297573	CAFS_SP_G_137305_path1	-	-	-	-	-	-	GO:0003676//nucleic acid binding;GO:0003677//DNA binding;GO:0008270//zinc ion binding;GO:0016151//nickel cation binding;GO:0050114//myo-inosose-2 dehydratase activity;GO:0061630//ubiquitin protein ligase activity	GO:0006351//transcription, DNA-templated;GO:0006355//regulation of transcription, DNA-templated;GO:0019310//inositol catabolic process;GO:0051604//protein maturation
CAFS_SP_G_142086_path1	CAFS_SP_G_142086_path1	0.00132787	0.0283866	0	0	0	CAFS_SP_G_142086_path1	ROT81454.1 Silk gland factor 3 [Penaeus vannamei]	-	-	-	-	GO:0005575//cellular_component;GO:0005622//intracellular;GO:0005623//cell;GO:0005634//nucleus;GO:0005737//cytoplasm;GO:0005829//cytosol;GO:0016020//membrane;GO:0043226//organelle;GO:0043227//membrane-bounded organelle;GO:0043229//intracellular organelle;GO:0043231//intracellular membrane-bounded organelle;GO:0044424//intracellular part;GO:0044444//cytoplasmic part;GO:0044464//cell part	GO:0000976//transcription regulatory region sequence-specific DNA binding;GO:0000977//RNA polymerase II regulatory region sequence-specific DNA binding;GO:0000980//RNA polymerase II distal enhancer sequence-specific DNA binding;GO:0000981//RNA polymerase II transcription factor activity, sequence-specific DNA binding;GO:0000982//transcription factor activity, RNA polymerase II core promoter proxi…	GO:0000902//cell morphogenesis;GO:0000904//cell morphogenesis involved in differentiation;GO:0001709//cell fate determination;GO:0002225//positive regulation of antimicrobial peptide production;GO:0002682//regulation of immune system process;GO:0002684//positive regulation of immune system process;GO:0002697//regulation of immune effector process;GO:0002699//positive regulation of immune effector…
CAFS_SP_G_117788_path1	CAFS_SP_G_117788_path1	0.00143674	0.0193165	0.00268789	0	0.00596997	CAFS_SP_G_117788_path1	-	-	-	-	-	-	-	-
CAFS_SP_G_112068_path1	CAFS_SP_G_112068_path1	0.0443948	0.0805654	0.0239456	0.0630336	0.00113091	CAFS_SP_G_112068_path1	-	-	-	-	-	-	-	-
SpO_Gene008726	SpO_Gene008726	0.0324223	0.0553215	0.00965784	0	0.313401	SpO_Gene008726	-	-	-	-	-	-	-	-
CAFS_SP_G_128840_path1	CAFS_SP_G_128840_path1	0.00565288	0.00427489	0.00736794	0.0174895	0.0034961	CAFS_SP_G_128840_path1	RMX44394.1 hypothetical protein pdam_00011206 [Pocillopora damicornis]	-	-	-	-	-	GO:0003964//RNA-directed DNA polymerase activity	GO:0000373//Group II intron splicing
CAFS_SP_G_62402_path1	CAFS_SP_G_62402_path1	0.0645888	0.825578	0.129791	0.16787	0.170987	CAFS_SP_G_62402_path1	ABY85409.1 chitinase [Scylla serrata]	Metabolism;Metabolism	Global and overview maps;Carbohydrate metabolism	ko01100//Metabolic pathways;ko00520//Amino sugar and nucleotide sugar metabolism	K01183;K01183	GO:0005575//cellular_component;GO:0005576//extracellular region;GO:0005622//intracellular;GO:0005623//cell;GO:0005737//cytoplasm;GO:0044424//intracellular part;GO:0044464//cell part	GO:0003674//molecular_function;GO:0003824//catalytic activity;GO:0004553//hydrolase activity, hydrolyzing O-glycosyl compounds;GO:0004568//chitinase activity;GO:0005488//binding;GO:0008061//chitin binding;GO:0008144//drug binding;GO:0016787//hydrolase activity;GO:0016798//hydrolase activity, acting on glycosyl bonds;GO:0097367//carbohydrate derivative binding	GO:0005975//carbohydrate metabolic process;GO:0006022//aminoglycan metabolic process;GO:0006026//aminoglycan catabolic process;GO:0006030//chitin metabolic process;GO:0006032//chitin catabolic process;GO:0006040//amino sugar metabolic process;GO:0006807//nitrogen compound metabolic process;GO:0007591//molting cycle, chitin-based cuticle;GO:0008150//biological_process;GO:0008152//metabolic process…
SpO_Gene008727	SpO_Gene008727	0.00213812	0.0150614	0	0	0.007519	SpO_Gene008727	-	-	-	-	-	-	-	-
CAFS_SP_G_144680_path1	CAFS_SP_G_144680_path1	0.00534295	0.0187852	0.00580331	0.00695712	0.0710928	CAFS_SP_G_144680_path1	XP_027236901.1 uncharacterized protein LOC113828167 [Penaeus vannamei]	-	-	-	-	GO:0005886//plasma membrane	GO:0004252//serine-type endopeptidase activity	-
CAFS_SP_G_148326_path1	CAFS_SP_G_148326_path1	0.00184636	0.0350316	0.0554699	0.00445461	0.0108281	CAFS_SP_G_148326_path1	-	-	-	-	-	-	-	-
CAFS_SP_G_140319_path1	CAFS_SP_G_140319_path1	0.0465966	0.0755853	0.0540705	0.0420509	0.129965	CAFS_SP_G_140319_path1	XP_027206946.1 LOW QUALITY PROTEIN: major facilitator superfamily domain-containing protein 10-like [Penaeus vannamei]	-	-	-	-	GO:0005575//cellular_component;GO:0005622//intracellular;GO:0005623//cell;GO:0005737//cytoplasm;GO:0005886//plasma membrane;GO:0005903//brush border;GO:0012506//vesicle membrane;GO:0016020//membrane;GO:0016021//integral component of membrane;GO:0030659//cytoplasmic vesicle membrane;GO:0031090//organelle membrane;GO:0031224//intrinsic component of membrane;GO:0031253//cell projection membrane;GO:0…	GO:0003674//molecular_function;GO:0005215//transporter activity;GO:0008493//tetracycline transporter activity;GO:0008509//anion transmembrane transporter activity;GO:0008514//organic anion transmembrane transporter activity;GO:0015075//ion transmembrane transporter activity;GO:0015238//drug transmembrane transporter activity;GO:0015318//inorganic solute uptake transmembrane transporter activity;G…	GO:0000003//reproduction;GO:0003006//developmental process involved in reproduction;GO:0006810//transport;GO:0006811//ion transport;GO:0006820//anion transport;GO:0006855//drug transmembrane transport;GO:0006915//apoptotic process;GO:0007276//gamete generation;GO:0007281//germ cell development;GO:0007292//female gamete generation;GO:0008150//biological_process;GO:0008219//cell death;GO:0009987//c…
SpO_Gene008735	SpO_Gene008735	1.41651	2.49824	0.926078	1.14009	0.986119	SpO_Gene008735	XP_027210226.1 uncharacterized protein LOC113803625 [Penaeus vannamei]	-	-	-	-	GO:0016021//integral component of membrane	GO:0004222//metalloendopeptidase activity	GO:0006508//proteolysis
CAFS_SP_G_150225_path1	CAFS_SP_G_150225_path1	0.000316145	0.000203871	0	0	0	CAFS_SP_G_150225_path1	XP_027219682.1 uncharacterized protein CG3556-like [Penaeus vannamei]	-	-	-	-	GO:0005575//cellular_component	GO:0003674//molecular_function;GO:0003824//catalytic activity;GO:0005488//binding;GO:0008144//drug binding;GO:0019842//vitamin binding;GO:0031419//cobalamin binding;GO:0036094//small molecule binding;GO:0046906//tetrapyrrole binding;GO:0048037//cofactor binding;GO:0051007//squalene-hopene cyclase activity;GO:0097159//organic cyclic compound binding;GO:1901363//heterocyclic compound binding	GO:0006810//transport;GO:0008150//biological_process;GO:0015889//cobalamin transport;GO:0015893//drug transport;GO:0019746//hopanoid biosynthetic process;GO:0042221//response to chemical;GO:0042493//response to drug;GO:0050896//response to stimulus;GO:0051179//localization;GO:0051180//vitamin transport;GO:0051181//cofactor transport;GO:0051234//establishment of localization;GO:0071702//organic su…
CAFS_SP_G_130495_path1	CAFS_SP_G_130495_path1	0.0421198	0.218788	0.0440552	0.0722083	0.0731094	CAFS_SP_G_130495_path1	XP_027210228.1 small nuclear ribonucleoprotein Sm D3-like [Penaeus vannamei]	Human Diseases;Genetic Information Processing	Immune diseases;Transcription	ko05322//Systemic lupus erythematosus;ko03040//Spliceosome	K11088;K11088	GO:0000243//commitment complex;GO:0005575//cellular_component;GO:0005622//intracellular;GO:0005623//cell;GO:0005634//nucleus;GO:0005654//nucleoplasm;GO:0005681//spliceosomal complex;GO:0005682//U5 snRNP;GO:0005683//U7 snRNP;GO:0005684//U2-type spliceosomal complex;GO:0005685//U1 snRNP;GO:0005686//U2 snRNP;GO:0005687//U4 snRNP;GO:0005689//U12-type spliceosomal complex;GO:0005697//telomerase holoen…	GO:0003674//molecular_function;GO:0003676//nucleic acid binding;GO:0003723//RNA binding;GO:0005488//binding;GO:0005515//protein binding;GO:0017069//snRNA binding;GO:0019899//enzyme binding;GO:0030620//U2 snRNA binding;GO:0043021//ribonucleoprotein complex binding;GO:0044877//macromolecular complex binding;GO:0070034//telomerase RNA binding;GO:0070990//snRNP binding;GO:0071208//histone pre-mRNA DC…	GO:0000003//reproduction;GO:0000245//spliceosomal complex assembly;GO:0000375//RNA splicing, via transesterification reactions;GO:0000377//RNA splicing, via transesterification reactions with bulged adenosine as nucleophile;GO:0000387//spliceosomal snRNP assembly;GO:0000398//mRNA splicing, via spliceosome;GO:0000578//embryonic axis specification;GO:0002376//immune system process;GO:0002520//immun…
SpO_Gene008730	SpO_Gene008730	0.0554013	0.190568	0.0831252	0.0580451	0.0600037	SpO_Gene008730	-	-	-	-	-	-	-	-
CAFS_SP_G_130448_path1	CAFS_SP_G_130448_path1	0.173629	0.342882	0.206788	0.32174	0.224029	CAFS_SP_G_130448_path1	-	-	-	-	-	-	-	-
SpO_Gene008732	SpO_Gene008732	0.389676	0.245858	0.130141	0.176367	0.124276	SpO_Gene008732	-	-	-	-	-	-	-	-
CAFS_SP_G_124030_path1	CAFS_SP_G_124030_path1	0.122328	0.0754353	0.098281	0.122334	0.278188	CAFS_SP_G_124030_path1	XP_018010827.1 PREDICTED: major facilitator superfamily domain-containing protein 10-like [Hyalella azteca]	-	-	-	-	GO:0005575//cellular_component;GO:0005622//intracellular;GO:0005623//cell;GO:0005737//cytoplasm;GO:0005886//plasma membrane;GO:0005903//brush border;GO:0012506//vesicle membrane;GO:0016020//membrane;GO:0016021//integral component of membrane;GO:0030659//cytoplasmic vesicle membrane;GO:0031090//organelle membrane;GO:0031224//intrinsic component of membrane;GO:0031253//cell projection membrane;GO:0…	GO:0003674//molecular_function;GO:0005215//transporter activity;GO:0008493//tetracycline transporter activity;GO:0008509//anion transmembrane transporter activity;GO:0008514//organic anion transmembrane transporter activity;GO:0015075//ion transmembrane transporter activity;GO:0015238//drug transmembrane transporter activity;GO:0015318//inorganic solute uptake transmembrane transporter activity;G…	GO:0000003//reproduction;GO:0003006//developmental process involved in reproduction;GO:0006810//transport;GO:0006811//ion transport;GO:0006820//anion transport;GO:0006855//drug transmembrane transport;GO:0006915//apoptotic process;GO:0007276//gamete generation;GO:0007281//germ cell development;GO:0007292//female gamete generation;GO:0008150//biological_process;GO:0008219//cell death;GO:0009987//c…
CAFS_SP_G_124017_path1	CAFS_SP_G_124017_path1	0.0113767	0.00630114	0.0106135	0.025322	0.0137241	CAFS_SP_G_124017_path1	XP_027206946.1 LOW QUALITY PROTEIN: major facilitator superfamily domain-containing protein 10-like [Penaeus vannamei]	-	-	-	-	GO:0005575//cellular_component;GO:0005622//intracellular;GO:0005623//cell;GO:0005737//cytoplasm;GO:0005886//plasma membrane;GO:0005903//brush border;GO:0012506//vesicle membrane;GO:0016020//membrane;GO:0016021//integral component of membrane;GO:0030659//cytoplasmic vesicle membrane;GO:0031090//organelle membrane;GO:0031224//intrinsic component of membrane;GO:0031253//cell projection membrane;GO:0…	GO:0003674//molecular_function;GO:0005215//transporter activity;GO:0008493//tetracycline transporter activity;GO:0008509//anion transmembrane transporter activity;GO:0008514//organic anion transmembrane transporter activity;GO:0015075//ion transmembrane transporter activity;GO:0015238//drug transmembrane transporter activity;GO:0015318//inorganic solute uptake transmembrane transporter activity;G…	GO:0000003//reproduction;GO:0003006//developmental process involved in reproduction;GO:0006810//transport;GO:0006811//ion transport;GO:0006820//anion transport;GO:0006855//drug transmembrane transport;GO:0006915//apoptotic process;GO:0007276//gamete generation;GO:0007281//germ cell development;GO:0007292//female gamete generation;GO:0008150//biological_process;GO:0008219//cell death;GO:0009987//c…
CAFS_SP_G_124005_path1	CAFS_SP_G_124005_path1	0.149075	0.0890128	0.129988	0.259606	0.324458	CAFS_SP_G_124005_path1	XP_027206946.1 LOW QUALITY PROTEIN: major facilitator superfamily domain-containing protein 10-like [Penaeus vannamei]	-	-	-	-	GO:0005575//cellular_component;GO:0005622//intracellular;GO:0005623//cell;GO:0005737//cytoplasm;GO:0005886//plasma membrane;GO:0005903//brush border;GO:0012506//vesicle membrane;GO:0016020//membrane;GO:0016021//integral component of membrane;GO:0030659//cytoplasmic vesicle membrane;GO:0031090//organelle membrane;GO:0031224//intrinsic component of membrane;GO:0031253//cell projection membrane;GO:0…	GO:0003674//molecular_function;GO:0005215//transporter activity;GO:0008493//tetracycline transporter activity;GO:0008509//anion transmembrane transporter activity;GO:0008514//organic anion transmembrane transporter activity;GO:0015075//ion transmembrane transporter activity;GO:0015238//drug transmembrane transporter activity;GO:0015318//inorganic solute uptake transmembrane transporter activity;G…	GO:0000003//reproduction;GO:0003006//developmental process involved in reproduction;GO:0006810//transport;GO:0006811//ion transport;GO:0006820//anion transport;GO:0006855//drug transmembrane transport;GO:0006915//apoptotic process;GO:0007276//gamete generation;GO:0007281//germ cell development;GO:0007292//female gamete generation;GO:0008150//biological_process;GO:0008219//cell death;GO:0009987//c…
CAFS_SP_G_118332_path1	CAFS_SP_G_118332_path1	0.218686	0.0600857	0.172682	0.101522	0.388029	CAFS_SP_G_118332_path1	ROT82812.1 Major facilitator superfamily domain-containing protein 10 [Penaeus vannamei]	-	-	-	-	-	-	-
CAFS_SP_G_118337_path1	CAFS_SP_G_118337_path1	0.175063	0.0747757	0.150062	0.142235	0.345934	CAFS_SP_G_118337_path1	-	-	-	-	-	-	-	-
CAFS_SP_G_118334_path1	CAFS_SP_G_118334_path1	0.0317142	0.0281368	0.013861	0.00992027	0.023654	CAFS_SP_G_118334_path1	XP_027219866.1 translation initiation factor eIF-2B subunit beta-like isoform X1 [Penaeus vannamei]	Genetic Information Processing;Human Diseases	Translation;Infectious diseases	ko03013//RNA transport;ko05168//Herpes simplex infection	K03754;K03754	GO:0005575//cellular_component;GO:0005622//intracellular;GO:0005623//cell;GO:0005634//nucleus;GO:0005737//cytoplasm;GO:0005739//mitochondrion;GO:0005829//cytosol;GO:0005851//eukaryotic translation initiation factor 2B complex;GO:0030424//axon;GO:0032045//guanyl-nucleotide exchange factor complex;GO:0032991//macromolecular complex;GO:0042995//cell projection;GO:0043005//neuron projection;GO:004322…	GO:0000166//nucleotide binding;GO:0001882//nucleoside binding;GO:0001883//purine nucleoside binding;GO:0003674//molecular_function;GO:0003676//nucleic acid binding;GO:0003723//RNA binding;GO:0003743//translation initiation factor activity;GO:0005085//guanyl-nucleotide exchange factor activity;GO:0005488//binding;GO:0005515//protein binding;GO:0005524//ATP binding;GO:0005525//GTP binding;GO:000813…	GO:0000003//reproduction;GO:0001541//ovarian follicle development;GO:0001558//regulation of cell growth;GO:0001666//response to hypoxia;GO:0002181//cytoplasmic translation;GO:0002183//cytoplasmic translational initiation;GO:0002253//activation of immune response;GO:0002376//immune system process;GO:0002429//immune response-activating cell surface receptor signaling pathway;GO:0002682//regulation …
SpO_Gene008733	SpO_Gene008733	0.0103662	0.0168092	0.00554853	0.00691877	0.0310659	SpO_Gene008733	-	-	-	-	-	-	-	-
CAFS_SP_G_118330_path1	CAFS_SP_G_118330_path1	0.00879013	0.0111963	0.00952722	0.0288624	0.00985518	CAFS_SP_G_118330_path1	ROT82812.1 Major facilitator superfamily domain-containing protein 10 [Penaeus vannamei]	-	-	-	-	GO:0016020//membrane	-	GO:0055085//transmembrane transport
SpO_Gene008734	SpO_Gene008734	0.159136	0.197299	0.164822	0.192652	0.117803	SpO_Gene008734	ROT64774.1 hypothetical protein C7M84_017274 [Penaeus vannamei]	Human Diseases;Human Diseases;Environmental Information Processing;Human Diseases;Organismal Systems;Organismal Systems;Organismal Systems;Environmental Information Processing;Human Diseases	Infectious diseases;Cancers;Signal transduction;Cancers;Circulatory system;Nervous system;Environmental adaptation;Signal transduction;Cancers	ko05131//Shigellosis;ko05200//Pathways in cancer;ko04010//MAPK signaling pathway;ko05206//MicroRNAs in cancer;ko04261//Adrenergic signaling in cardiomyocytes;ko04722//Neurotrophin signaling pathway;ko04713//Circadian entrainment;ko04668//TNF signaling pathway;ko05219//Bladder cancer	K04445;K04445;K04445;K04445;K04445;K04445;K04445;K04445;K04445	-	GO:0004672//protein kinase activity;GO:0005524//ATP binding	GO:0006468//protein phosphorylation
CAFS_SP_G_141935_path1	CAFS_SP_G_141935_path1	0.000604536	0.00118857	0.00129244	0.64671	0	CAFS_SP_G_141935_path1	AEI88070.1 transcription factor CBF/NF-Y/archaeal histone 1, partial [Scylla paramamosain]	-	-	-	-	-	-	-
CAFS_SP_G_93992_path1	CAFS_SP_G_93992_path1	0.00160639	0.00161011	0.00387599	0	0.00882266	CAFS_SP_G_93992_path1	-	-	-	-	-	-	-	-
CAFS_SP_G_97874_path1	CAFS_SP_G_97874_path1	0.00267584	0.00622803	0.00786916	0.00519112	0.0129514	CAFS_SP_G_97874_path1	-	-	-	-	-	-	-	-
CAFS_SP_G_97866_path1	CAFS_SP_G_97866_path1	0.00445858	0.0011924	0	0	0	CAFS_SP_G_97866_path1	-	-	-	-	-	-	-	-
CAFS_SP_G_118550_path1	CAFS_SP_G_118550_path1	0.0497628	0.00817993	0.104041	0.0407337	0.0162421	CAFS_SP_G_118550_path1	-	-	-	-	-	-	-	-
CAFS_SP_G_118552_path1	CAFS_SP_G_118552_path1	0	0	0	0	0	CAFS_SP_G_118552_path1	KAF2362564.1 protein of unknown function DUF4371 [Trinorchestia longiramus]	-	-	-	-	-	-	-
CAFS_SP_G_99149_path1	CAFS_SP_G_99149_path1	0.00312003	0.00116909	0.00481844	0	0.00484469	CAFS_SP_G_99149_path1	XP_015753740.1 PREDICTED: RNA-directed DNA polymerase from mobile element jockey-like [Acropora digitifera]	-	-	-	-	-	GO:0003964//RNA-directed DNA polymerase activity	GO:0000373//Group II intron splicing
SpO_Gene008737	SpO_Gene008737	0.0202313	0.00138836	0.017637	0.0112313	0.0136308	SpO_Gene008737	-	-	-	-	-	-	-	-
CAFS_SP_G_104905_path1	CAFS_SP_G_104905_path1	0	0	0	0	0	CAFS_SP_G_104905_path1	-	-	-	-	-	-	-	-
CAFS_SP_G_81800_path1	CAFS_SP_G_81800_path1	0.0724056	0.0174378	0.00496457	0.0201259	0.00248249	CAFS_SP_G_81800_path1	-	-	-	-	-	-	-	-
CAFS_SP_G_139654_path1	CAFS_SP_G_139654_path1	0.130768	0.125141	0.0661207	0.405067	0.00852674	CAFS_SP_G_139654_path1	XP_027236603.1 legumain-like [Penaeus vannamei]	Cellular Processes;Organismal Systems	Transport and catabolism;Immune system	ko04142//Lysosome;ko04612//Antigen processing and presentation	K01369;K01369	GO:0000323//lytic vacuole;GO:0005575//cellular_component;GO:0005576//extracellular region;GO:0005622//intracellular;GO:0005623//cell;GO:0005737//cytoplasm;GO:0005764//lysosome;GO:0005768//endosome;GO:0005770//late endosome;GO:0005773//vacuole;GO:0005775//vacuolar lumen;GO:0012505//endomembrane system;GO:0031410//cytoplasmic vesicle;GO:0031904//endosome lumen;GO:0031974//membrane-enclosed lumen;GO…	GO:0003674//molecular_function;GO:0003824//catalytic activity;GO:0004175//endopeptidase activity;GO:0004197//cysteine-type endopeptidase activity;GO:0008233//peptidase activity;GO:0008234//cysteine-type peptidase activity;GO:0016787//hydrolase activity;GO:0070011//peptidase activity, acting on L-amino acid peptides	GO:0002376//immune system process;GO:0002478//antigen processing and presentation of exogenous peptide antigen;GO:0002495//antigen processing and presentation of peptide antigen via MHC class II;GO:0002504//antigen processing and presentation of peptide or polysaccharide antigen via MHC class II;GO:0002682//regulation of immune system process;GO:0002684//positive regulation of immune system proce…
CAFS_SP_G_120345_path1	CAFS_SP_G_120345_path1	0.497387	0.527909	0.453245	0.34482	0.0655554	CAFS_SP_G_120345_path1	-	-	-	-	-	-	-	-
CAFS_SP_G_52086_path1	CAFS_SP_G_52086_path1	1.42912	1.35493	1.42519	0.810708	0.16504	CAFS_SP_G_52086_path1	-	-	-	-	-	-	-	-
CAFS_SP_G_143998_path1	CAFS_SP_G_143998_path1	0	0.0026981	0	0	0	CAFS_SP_G_143998_path1	-	-	-	-	-	-	-	-
CAFS_SP_G_119889_path1	CAFS_SP_G_119889_path1	0.021489	0.157936	0.0354661	0.0774566	0.033707	CAFS_SP_G_119889_path1	-	-	-	-	-	-	-	GO:0008380//RNA splicing
CAFS_SP_G_119878_path1	CAFS_SP_G_119878_path1	0.00202298	0.00377393	0.00840564	0	0.00202555	CAFS_SP_G_119878_path1	XP_029181962.1 uncharacterized protein LOC114949818 [Acropora millepora]	-	-	-	-	-	GO:0003964//RNA-directed DNA polymerase activity	GO:0000373//Group II intron splicing
CAFS_SP_G_119891_path1	CAFS_SP_G_119891_path1	0.0039171	0.0116984	0	0	0	CAFS_SP_G_119891_path1	-	-	-	-	-	-	-	-
CAFS_SP_G_136331_path1	CAFS_SP_G_136331_path1	0.00670345	0.0332228	0.0133012	0.0106911	0.00413745	CAFS_SP_G_136331_path1	-	-	-	-	-	-	-	-
CAFS_SP_G_136324_path1	CAFS_SP_G_136324_path1	0.000296791	0.0034149	0.00178631	0	0.00147846	CAFS_SP_G_136324_path1	KAF0305467.1 Transposon Tf2-6 polyprotein [Amphibalanus amphitrite]	-	-	-	-	-	-	GO:0015074//DNA integration
CAFS_SP_G_33467_path1	CAFS_SP_G_33467_path1	0.00213006	0.00137571	0.00198278	0.0130675	0.00226511	CAFS_SP_G_33467_path1	-	-	-	-	-	-	-	-
CAFS_SP_G_61715_path1	CAFS_SP_G_61715_path1	0.0418731	0.0607343	0.0420085	0.0583878	0.0695991	CAFS_SP_G_61715_path1	-	-	-	-	-	-	-	-
CAFS_SP_G_140483_path1	CAFS_SP_G_140483_path1	0.000275117	0.000936406	0	0	0	CAFS_SP_G_140483_path1	-	-	-	-	-	-	-	-
CAFS_SP_G_139479_path1	CAFS_SP_G_139479_path1	0.00135096	0.0365903	0	0.00789301	0	CAFS_SP_G_139479_path1	-	-	-	-	-	-	-	-
CAFS_SP_G_31459_path1	CAFS_SP_G_31459_path1	0.00334426	0.0158329	0.00795134	0.00315736	0.00452517	CAFS_SP_G_31459_path1	KAF0305467.1 Transposon Tf2-6 polyprotein [Amphibalanus amphitrite]	-	-	-	-	-	-	GO:0015074//DNA integration
CAFS_SP_G_136224_path1	CAFS_SP_G_136224_path1	0.0155052	0.111623	0.0429833	0.026946	0.00742847	CAFS_SP_G_136224_path1	RXG70476.1 Cytosolic Fe-S cluster assembly factor NUBP1, partial [Armadillidium vulgare]	-	-	-	-	GO:0005575//cellular_component;GO:0005622//intracellular;GO:0005623//cell;GO:0005634//nucleus;GO:0005737//cytoplasm;GO:0005814//centriole;GO:0005815//microtubule organizing center;GO:0005829//cytosol;GO:0005856//cytoskeleton;GO:0005886//plasma membrane;GO:0005929//cilium;GO:0015630//microtubule cytoskeleton;GO:0016020//membrane;GO:0032991//macromolecular complex;GO:0042995//cell projection;GO:004…	GO:0000166//nucleotide binding;GO:0003674//molecular_function;GO:0003824//catalytic activity;GO:0005488//binding;GO:0005506//iron ion binding;GO:0005515//protein binding;GO:0005524//ATP binding;GO:0008144//drug binding;GO:0016462//pyrophosphatase activity;GO:0016787//hydrolase activity;GO:0016817//hydrolase activity, acting on acid anhydrides;GO:0016818//hydrolase activity, acting on acid anhydri…	GO:0001558//regulation of cell growth;GO:0002097//tRNA wobble base modification;GO:0002098//tRNA wobble uridine modification;GO:0006139//nucleobase-containing compound metabolic process;GO:0006396//RNA processing;GO:0006399//tRNA metabolic process;GO:0006400//tRNA modification;GO:0006725//cellular aromatic compound metabolic process;GO:0006790//sulfur compound metabolic process;GO:0006807//nitrog…
CAFS_SP_G_106072_path1	CAFS_SP_G_106072_path1	0.0309466	0.0758509	0.0455717	0.0746775	0.0237144	CAFS_SP_G_106072_path1	-	-	-	-	-	-	-	-
CAFS_SP_G_145254_path1	CAFS_SP_G_145254_path1	0.0198402	0.235921	0.0228007	0	0.0314389	CAFS_SP_G_145254_path1	KAF2367678.1 C2 domain [Trinorchestia longiramus]	-	-	-	-	GO:0005575//cellular_component;GO:0005622//intracellular;GO:0005623//cell;GO:0005737//cytoplasm;GO:0005886//plasma membrane;GO:0008021//synaptic vesicle;GO:0012505//endomembrane system;GO:0012506//vesicle membrane;GO:0016020//membrane;GO:0016021//integral component of membrane;GO:0030054//cell junction;GO:0030133//transport vesicle;GO:0030658//transport vesicle membrane;GO:0030659//cytoplasmic ve…	GO:0000149//SNARE binding;GO:0003674//molecular_function;GO:0005488//binding;GO:0005509//calcium ion binding;GO:0005515//protein binding;GO:0005543//phospholipid binding;GO:0005544//calcium-dependent phospholipid binding;GO:0008289//lipid binding;GO:0019905//syntaxin binding;GO:0030276//clathrin binding;GO:0043167//ion binding;GO:0043168//anion binding;GO:0043169//cation binding;GO:0046872//metal…	GO:0001505//regulation of neurotransmitter levels;GO:0006810//transport;GO:0006836//neurotransmitter transport;GO:0006887//exocytosis;GO:0006906//vesicle fusion;GO:0006996//organelle organization;GO:0007154//cell communication;GO:0007267//cell-cell signaling;GO:0007268//synaptic transmission;GO:0007269//neurotransmitter secretion;GO:0008150//biological_process;GO:0009987//cellular process;GO:0010…
CAFS_SP_G_143237_path1	CAFS_SP_G_143237_path1	0.0301601	0.0474703	0.0126865	0	0.108737	CAFS_SP_G_143237_path1	ROT64774.1 hypothetical protein C7M84_017274 [Penaeus vannamei]	Human Diseases;Human Diseases;Environmental Information Processing;Human Diseases;Organismal Systems;Organismal Systems;Organismal Systems;Environmental Information Processing;Human Diseases	Infectious diseases;Cancers;Signal transduction;Cancers;Circulatory system;Nervous system;Environmental adaptation;Signal transduction;Cancers	ko05131//Shigellosis;ko05200//Pathways in cancer;ko04010//MAPK signaling pathway;ko05206//MicroRNAs in cancer;ko04261//Adrenergic signaling in cardiomyocytes;ko04722//Neurotrophin signaling pathway;ko04713//Circadian entrainment;ko04668//TNF signaling pathway;ko05219//Bladder cancer	K04445;K04445;K04445;K04445;K04445;K04445;K04445;K04445;K04445	GO:0000228//nuclear chromosome;GO:0000803//sex chromosome;GO:0000805//X chromosome;GO:0005575//cellular_component;GO:0005622//intracellular;GO:0005623//cell;GO:0005634//nucleus;GO:0005654//nucleoplasm;GO:0005694//chromosome;GO:0005700//polytene chromosome;GO:0005703//polytene chromosome puff;GO:0005705//polytene chromosome interband;GO:0005737//cytoplasm;GO:0016456//X chromosome located dosage co…	GO:0000166//nucleotide binding;GO:0000287//magnesium ion binding;GO:0003674//molecular_function;GO:0003824//catalytic activity;GO:0004672//protein kinase activity;GO:0004674//protein serine/threonine kinase activity;GO:0005488//binding;GO:0005515//protein binding;GO:0005524//ATP binding;GO:0008144//drug binding;GO:0016301//kinase activity;GO:0016740//transferase activity;GO:0016772//transferase a…	GO:0000003//reproduction;GO:0000723//telomere maintenance;GO:0001932//regulation of protein phosphorylation;GO:0001934//positive regulation of protein phosphorylation;GO:0003006//developmental process involved in reproduction;GO:0006139//nucleobase-containing compound metabolic process;GO:0006259//DNA metabolic process;GO:0006325//chromatin organization;GO:0006355//regulation of transcription, DN…
CAFS_SP_G_143238_path1	CAFS_SP_G_143238_path1	0	0	0	0	0	CAFS_SP_G_143238_path1	KAF2362735.1 Reverse transcriptase domain [Trinorchestia longiramus]	-	-	-	-	-	GO:0003964//RNA-directed DNA polymerase activity	GO:0000373//Group II intron splicing
CAFS_SP_G_143236_path1	CAFS_SP_G_143236_path1	0.000227065	0.00126471	0	0	0.00162664	CAFS_SP_G_143236_path1	XP_027219866.1 translation initiation factor eIF-2B subunit beta-like isoform X1 [Penaeus vannamei]	Genetic Information Processing;Human Diseases	Translation;Infectious diseases	ko03013//RNA transport;ko05168//Herpes simplex infection	K03754;K03754	-	GO:0016861//intramolecular oxidoreductase activity, interconverting aldoses and ketoses;GO:0046523//S-methyl-5-thioribose-1-phosphate isomerase activity	GO:0019509//L-methionine biosynthetic process from methylthioadenosine;GO:0044237//cellular metabolic process;GO:0046033//AMP metabolic process
SpO_Gene008739	SpO_Gene008739	0.254953	1.06797	0.239642	0.432306	0.382381	SpO_Gene008739	XP_027229480.1 ribosomal protein S6 kinase alpha-5-like [Penaeus vannamei]	Human Diseases;Human Diseases;Environmental Information Processing;Human Diseases;Organismal Systems;Organismal Systems;Organismal Systems;Environmental Information Processing;Human Diseases	Infectious diseases;Cancers;Signal transduction;Cancers;Circulatory system;Nervous system;Environmental adaptation;Signal transduction;Cancers	ko05131//Shigellosis;ko05200//Pathways in cancer;ko04010//MAPK signaling pathway;ko05206//MicroRNAs in cancer;ko04261//Adrenergic signaling in cardiomyocytes;ko04722//Neurotrophin signaling pathway;ko04713//Circadian entrainment;ko04668//TNF signaling pathway;ko05219//Bladder cancer	K04445;K04445;K04445;K04445;K04445;K04445;K04445;K04445;K04445	GO:0000228//nuclear chromosome;GO:0000803//sex chromosome;GO:0000805//X chromosome;GO:0005575//cellular_component;GO:0005622//intracellular;GO:0005623//cell;GO:0005634//nucleus;GO:0005654//nucleoplasm;GO:0005694//chromosome;GO:0005700//polytene chromosome;GO:0005703//polytene chromosome puff;GO:0005705//polytene chromosome interband;GO:0005737//cytoplasm;GO:0016456//X chromosome located dosage co…	GO:0000166//nucleotide binding;GO:0000287//magnesium ion binding;GO:0003674//molecular_function;GO:0003824//catalytic activity;GO:0004672//protein kinase activity;GO:0004674//protein serine/threonine kinase activity;GO:0005488//binding;GO:0005515//protein binding;GO:0005524//ATP binding;GO:0008144//drug binding;GO:0016301//kinase activity;GO:0016740//transferase activity;GO:0016772//transferase a…	GO:0000003//reproduction;GO:0000723//telomere maintenance;GO:0001932//regulation of protein phosphorylation;GO:0001934//positive regulation of protein phosphorylation;GO:0003006//developmental process involved in reproduction;GO:0006139//nucleobase-containing compound metabolic process;GO:0006259//DNA metabolic process;GO:0006325//chromatin organization;GO:0006355//regulation of transcription, DN…
CAFS_SP_G_140514_path1	CAFS_SP_G_140514_path1	0.0300081	0.141971	0.0280398	0.0509686	0.0494281	CAFS_SP_G_140514_path1	XP_027229480.1 ribosomal protein S6 kinase alpha-5-like [Penaeus vannamei]	Human Diseases;Human Diseases;Environmental Information Processing;Human Diseases;Organismal Systems;Organismal Systems;Organismal Systems;Environmental Information Processing;Human Diseases	Infectious diseases;Cancers;Signal transduction;Cancers;Circulatory system;Nervous system;Environmental adaptation;Signal transduction;Cancers	ko05131//Shigellosis;ko05200//Pathways in cancer;ko04010//MAPK signaling pathway;ko05206//MicroRNAs in cancer;ko04261//Adrenergic signaling in cardiomyocytes;ko04722//Neurotrophin signaling pathway;ko04713//Circadian entrainment;ko04668//TNF signaling pathway;ko05219//Bladder cancer	K04445;K04445;K04445;K04445;K04445;K04445;K04445;K04445;K04445	GO:0000228//nuclear chromosome;GO:0000803//sex chromosome;GO:0000805//X chromosome;GO:0005575//cellular_component;GO:0005622//intracellular;GO:0005623//cell;GO:0005634//nucleus;GO:0005654//nucleoplasm;GO:0005694//chromosome;GO:0005700//polytene chromosome;GO:0005703//polytene chromosome puff;GO:0005705//polytene chromosome interband;GO:0005737//cytoplasm;GO:0016456//X chromosome located dosage co…	GO:0000166//nucleotide binding;GO:0000287//magnesium ion binding;GO:0003674//molecular_function;GO:0003824//catalytic activity;GO:0004672//protein kinase activity;GO:0004674//protein serine/threonine kinase activity;GO:0005488//binding;GO:0005515//protein binding;GO:0005524//ATP binding;GO:0008144//drug binding;GO:0016301//kinase activity;GO:0016740//transferase activity;GO:0016772//transferase a…	GO:0000003//reproduction;GO:0000723//telomere maintenance;GO:0001932//regulation of protein phosphorylation;GO:0001934//positive regulation of protein phosphorylation;GO:0003006//developmental process involved in reproduction;GO:0006139//nucleobase-containing compound metabolic process;GO:0006259//DNA metabolic process;GO:0006325//chromatin organization;GO:0006355//regulation of transcription, DN…
CAFS_SP_G_140518_path1	CAFS_SP_G_140518_path1	0.0106834	0.0330899	0.0166358	0.014111	0.0120439	CAFS_SP_G_140518_path1	CRI06483.1 tumor necrosis factor receptor-associated factor 6 [Scylla paramamosain]	Human Diseases;Human Diseases;Human Diseases;Environmental Information Processing;Cellular Processes;Organismal Systems;Cellular Processes;Human Diseases;Genetic Information Processing;Human Diseases;Human Diseases;Environmental Information Processing;Cellular Processes;Organismal Systems;Human Diseases;Human Diseases;Human Diseases;Human Diseases;Human Diseases;Human Diseases;Human Diseases;Huma…	Infectious diseases;Cancers;Infectious diseases;Signal transduction;Transport and catabolism;Nervous system;Transport and catabolism;Infectious diseases;Folding, sorting and degradation;Infectious disease: viral;Infectious diseases;Signal transduction;Cell growth and death;Immune system;Infectious diseases;Infectious diseases;Infectious diseases;Infectious diseases;Infectious disease: bacterial;I…	ko05131//Shigellosis;ko05200//Pathways in cancer;ko05168//Herpes simplex infection;ko04010//MAPK signaling pathway;ko04140//Autophagy - animal;ko04722//Neurotrophin signaling pathway;ko04144//Endocytosis;ko05132//Salmonella infection;ko04120//Ubiquitin mediated proteolysis;ko05170//Human immunodeficiency virus 1 infection;ko05130//Pathogenic Escherichia coli infection;ko04013//MAPK signaling path…	K03175;K03175;K03175;K03175;K03175;K03175;K03175;K03175;K03175;K03175;K03175;K03175;K03175;K03175;K03175;K03175;K03175;K03175;K03175;K03175;K03175;K03175;K03175;K03175;K03175;K03175;K03175;K03175;K03175;K03175;K03175	-	GO:0008270//zinc ion binding	-
CAFS_SP_G_123195_path1	CAFS_SP_G_123195_path1	0.00177734	0.00195656	0.00332284	0	0.00334785	CAFS_SP_G_123195_path1	XP_027219866.1 translation initiation factor eIF-2B subunit beta-like isoform X1 [Penaeus vannamei]	Genetic Information Processing;Human Diseases	Translation;Infectious diseases	ko03013//RNA transport;ko05168//Herpes simplex infection	K03754;K03754	GO:0005575//cellular_component;GO:0005622//intracellular;GO:0005623//cell;GO:0005634//nucleus;GO:0005737//cytoplasm;GO:0005739//mitochondrion;GO:0005829//cytosol;GO:0005851//eukaryotic translation initiation factor 2B complex;GO:0030424//axon;GO:0032045//guanyl-nucleotide exchange factor complex;GO:0032991//macromolecular complex;GO:0042995//cell projection;GO:0043005//neuron projection;GO:004322…	GO:0000166//nucleotide binding;GO:0001882//nucleoside binding;GO:0001883//purine nucleoside binding;GO:0003674//molecular_function;GO:0003676//nucleic acid binding;GO:0003723//RNA binding;GO:0003743//translation initiation factor activity;GO:0005085//guanyl-nucleotide exchange factor activity;GO:0005488//binding;GO:0005515//protein binding;GO:0005524//ATP binding;GO:0005525//GTP binding;GO:000813…	GO:0000003//reproduction;GO:0001541//ovarian follicle development;GO:0001558//regulation of cell growth;GO:0001666//response to hypoxia;GO:0002181//cytoplasmic translation;GO:0002183//cytoplasmic translational initiation;GO:0002253//activation of immune response;GO:0002376//immune system process;GO:0002429//immune response-activating cell surface receptor signaling pathway;GO:0002682//regulation …
CAFS_SP_G_120936_path1	CAFS_SP_G_120936_path1	0	0	0	0	0	CAFS_SP_G_120936_path1	XP_030853882.1 uncharacterized protein LOC100889248 [Strongylocentrotus purpuratus]	-	-	-	-	-	-	-
CAFS_SP_G_139122_path1	CAFS_SP_G_139122_path1	0	0	0	0	0	CAFS_SP_G_139122_path1	KAF2348343.1 Reverse transcriptase domain [Trinorchestia longiramus]	-	-	-	-	-	-	-
CAFS_SP_G_123094_path1	CAFS_SP_G_123094_path1	0	0	0	0	0	CAFS_SP_G_123094_path1	XP_018973265.1 PREDICTED: histone H3-like [Cyprinus carpio]	Human Diseases;Human Diseases;Human Diseases;Human Diseases	Substance dependence;Infectious diseases;Immune diseases;Cancers	ko05034//Alcoholism;ko05131//Shigellosis;ko05322//Systemic lupus erythematosus;ko05202//Transcriptional misregulation in cancers	K11253;K11253;K11253;K11253	-	GO:0003677//DNA binding	-
CAFS_SP_G_125986_path1	CAFS_SP_G_125986_path1	0.000259842	0.00377309	0	0	0	CAFS_SP_G_125986_path1	XP_021941609.1 histone H2A-like [Zootermopsis nevadensis]	Human Diseases;Human Diseases;Cellular Processes	Substance dependence;Immune diseases;Cell growth and death	ko05034//Alcoholism;ko05322//Systemic lupus erythematosus;ko04217//Necroptosis	K11251;K11251;K11251	-	GO:0003677//DNA binding	-
CAFS_SP_G_112108_path1	CAFS_SP_G_112108_path1	0.00392583	0.0186192	0.00597226	0.00260356	0.00278384	CAFS_SP_G_112108_path1	XP_027239277.1 Down syndrome cell adhesion molecule-like protein Dscam2 [Penaeus vannamei]	-	-	-	-	-	GO:0005515//protein binding	-
CAFS_SP_G_112102_path1	CAFS_SP_G_112102_path1	0	0	0	0	0	CAFS_SP_G_112102_path1	XP_011451816.1 PREDICTED: uncharacterized protein LOC105345383 [Crassostrea gigas]	-	-	-	-	-	GO:0003676//nucleic acid binding;GO:0008270//zinc ion binding	-
CAFS_SP_G_112094_path1	CAFS_SP_G_112094_path1	0.0148617	0.0755421	0.0146804	0.071649	0.0190786	CAFS_SP_G_112094_path1	-	-	-	-	-	-	-	-
SpO_Gene008742	SpO_Gene008742	0.0869451	0.453574	0.0889976	0.136582	0.0112709	SpO_Gene008742	-	-	-	-	-	-	-	-
CAFS_SP_G_140549_path1	CAFS_SP_G_140549_path1	0.000332925	0.0140577	0.00212662	0	0	CAFS_SP_G_140549_path1	-	-	-	-	-	-	-	-
CAFS_SP_G_140550_path1	CAFS_SP_G_140550_path1	0	0.000500391	0	0	0	CAFS_SP_G_140550_path1	-	-	-	-	-	-	-	-
CAFS_SP_G_125833_path1	CAFS_SP_G_125833_path1	0.0316313	0.04115	0.0220164	0.111632	0.0254129	CAFS_SP_G_125833_path1	XP_027216613.1 RB1-inducible coiled-coil protein 1-like, partial [Penaeus vannamei]	Human Diseases;Human Diseases;Cellular Processes;Human Diseases;Organismal Systems	Neurodegenerative diseases;Neurodegenerative diseases;Transport and catabolism;Neurodegenerative disease;Aging	ko05010//Alzheimer disease;ko05016//Huntington disease;ko04140//Autophagy - animal;ko05017//Spinocerebellar ataxia;ko04211//Longevity regulating pathway - mammal	K17589;K17589;K17589;K17589;K17589	GO:0000407//pre-autophagosomal structure;GO:0005575//cellular_component;GO:0005622//intracellular;GO:0005623//cell;GO:0005634//nucleus;GO:0005635//nuclear envelope;GO:0005737//cytoplasm;GO:0005783//endoplasmic reticulum;GO:0005789//endoplasmic reticulum membrane;GO:0005829//cytosol;GO:0012505//endomembrane system;GO:0016020//membrane;GO:0016021//integral component of membrane;GO:0031090//organell…	GO:0003674//molecular_function;GO:0003677//DNA binding;GO:0005198//structural molecule activity;GO:0005488//binding;GO:0005515//protein binding;GO:0019207//kinase regulator activity;GO:0019887//protein kinase regulator activity;GO:0019899//enzyme binding;GO:0019900//kinase binding;GO:0019901//protein kinase binding;GO:0030234//enzyme regulator activity;GO:0032947//protein complex scaffold;GO:0098…	GO:0000045//autophagosome assembly;GO:0000272//polysaccharide catabolic process;GO:0000422//mitophagy;GO:0001889//liver development;GO:0001894//tissue homeostasis;GO:0001932//regulation of protein phosphorylation;GO:0001934//positive regulation of protein phosphorylation;GO:0002165//instar larval or pupal development;GO:0003008//system process;GO:0005975//carbohydrate metabolic process;GO:0005976…
CAFS_SP_G_98037_path1	CAFS_SP_G_98037_path1	0	0.000168659	0	0	0	CAFS_SP_G_98037_path1	XP_017464770.1 PREDICTED: uncharacterized protein LOC108358117 [Rhagoletis zephyria]	-	-	-	-	-	-	-
CAFS_SP_G_83367_path1	CAFS_SP_G_83367_path1	0.000953911	0.0216407	0	0.00913075	0	CAFS_SP_G_83367_path1	PIK51299.1 hypothetical protein BSL78_11819 [Apostichopus japonicus]	-	-	-	-	-	-	-
CAFS_SP_G_83368_path1	CAFS_SP_G_83368_path1	0	0.0122468	0	0	0	CAFS_SP_G_83368_path1	-	-	-	-	-	-	-	-
CAFS_SP_G_83375_path1	CAFS_SP_G_83375_path1	0.000335773	0.0116595	0	0	0.00304299	CAFS_SP_G_83375_path1	-	-	-	-	-	-	-	-
CAFS_SP_G_83380_path1	CAFS_SP_G_83380_path1	0.00940371	0.272702	0.0237385	0.0129821	0.0217296	CAFS_SP_G_83380_path1	-	-	-	-	-	GO:0032040//small-subunit processome	-	-
CAFS_SP_G_41002_path1	CAFS_SP_G_41002_path1	0	0.000112955	0	0	0	CAFS_SP_G_41002_path1	XP_017464770.1 PREDICTED: uncharacterized protein LOC108358117 [Rhagoletis zephyria]	-	-	-	-	-	-	-
CAFS_SP_G_41010_path1	CAFS_SP_G_41010_path1	0	0.00672589	0.00293704	0	0	CAFS_SP_G_41010_path1	-	-	-	-	-	-	-	-
CAFS_SP_G_41015_path1	CAFS_SP_G_41015_path1	0	0	0	0	0	CAFS_SP_G_41015_path1	XP_013421325.1 uncharacterized protein LOC106181488 [Lingula anatina]	-	-	-	-	-	-	-
CAFS_SP_G_133822_path1	CAFS_SP_G_133822_path1	0.000575883	0	0	0	0	CAFS_SP_G_133822_path1	XP_027236101.1 anoctamin-8-like [Penaeus vannamei]	-	-	-	-	GO:0005575//cellular_component;GO:0005622//intracellular;GO:0005623//cell;GO:0005737//cytoplasm;GO:0005783//endoplasmic reticulum;GO:0005788//endoplasmic reticulum lumen;GO:0005886//plasma membrane;GO:0012505//endomembrane system;GO:0016020//membrane;GO:0016021//integral component of membrane;GO:0031224//intrinsic component of membrane;GO:0031974//membrane-enclosed lumen;GO:0043226//organelle;GO:…	GO:0003674//molecular_function;GO:0005215//transporter activity;GO:0005216//ion channel activity;GO:0005227//calcium activated cation channel activity;GO:0005229//intracellular calcium activated chloride channel activity;GO:0005253//anion channel activity;GO:0005254//chloride channel activity;GO:0005261//cation channel activity;GO:0008324//cation transmembrane transporter activity;GO:0008509//ani…	GO:0006464//cellular protein modification process;GO:0006807//nitrogen compound metabolic process;GO:0006810//transport;GO:0006811//ion transport;GO:0006812//cation transport;GO:0006820//anion transport;GO:0006821//chloride transport;GO:0008150//biological_process;GO:0008152//metabolic process;GO:0009987//cellular process;GO:0015698//inorganic anion transport;GO:0019538//protein metabolic process…
CAFS_SP_G_125347_path1	CAFS_SP_G_125347_path1	0.00175539	0.0019194	0.00496936	0	0	CAFS_SP_G_125347_path1	KAF0042476.1 hypothetical protein F2P81_006008 [Scophthalmus maximus]	Human Diseases	Cancers	ko05206//MicroRNAs in cancer	K11592	-	-	-
CAFS_SP_G_125020_path1	CAFS_SP_G_125020_path1	0.000949675	0.0030998	0	0	0	CAFS_SP_G_125020_path1	-	-	-	-	-	-	-	-
CAFS_SP_G_133184_path1	CAFS_SP_G_133184_path1	0.0496425	0.0480963	0.0219853	0.355105	0.0167664	CAFS_SP_G_133184_path1	-	-	-	-	-	-	-	-
SpO_Gene000109	SpO_Gene000109	0.0133175	0.173333	0.0239457	0.00716365	0.00365162	SpO_Gene000109	-	-	-	-	-	-	-	-
CAFS_SP_G_83269_path1	CAFS_SP_G_83269_path1	0	0	0	0	0	CAFS_SP_G_83269_path1	ROT63524.1 Protein NYNRIN [Penaeus vannamei]	-	-	-	-	-	GO:0000166//nucleotide binding;GO:0003677//DNA binding;GO:0003887//DNA-directed DNA polymerase activity	GO:0006260//DNA replication
CAFS_SP_G_128030_path1	CAFS_SP_G_128030_path1	0	0	0	0	0	CAFS_SP_G_128030_path1	ROT85838.1 hypothetical protein C7M84_005487 [Penaeus vannamei]	-	-	-	-	-	GO:0003964//RNA-directed DNA polymerase activity	GO:0000373//Group II intron splicing
CAFS_SP_G_143230_path1	CAFS_SP_G_143230_path1	0	0	0	0	0	CAFS_SP_G_143230_path1	XP_027717609.1 histone H3-like [Vombatus ursinus]	Human Diseases;Human Diseases;Human Diseases;Human Diseases	Substance dependence;Infectious diseases;Immune diseases;Cancers	ko05034//Alcoholism;ko05131//Shigellosis;ko05322//Systemic lupus erythematosus;ko05202//Transcriptional misregulation in cancers	K11253;K11253;K11253;K11253	GO:0000785//chromatin;GO:0000786//nucleosome;GO:0005575//cellular_component;GO:0005576//extracellular region;GO:0005622//intracellular;GO:0005623//cell;GO:0005634//nucleus;GO:0005654//nucleoplasm;GO:0005694//chromosome;GO:0031974//membrane-enclosed lumen;GO:0031981//nuclear lumen;GO:0032991//macromolecular complex;GO:0032993//protein-DNA complex;GO:0043226//organelle;GO:0043227//membrane-bounded …	GO:0003674//molecular_function;GO:0003676//nucleic acid binding;GO:0003677//DNA binding;GO:0003682//chromatin binding;GO:0005488//binding;GO:0005515//protein binding;GO:0031490//chromatin DNA binding;GO:0031491//nucleosome binding;GO:0031492//nucleosomal DNA binding;GO:0044877//macromolecular complex binding;GO:0046982//protein heterodimerization activity;GO:0046983//protein dimerization activity…	GO:0000122//negative regulation of transcription from RNA polymerase II promoter;GO:0000183//chromatin silencing at rDNA;GO:0002682//regulation of immune system process;GO:0006323//DNA packaging;GO:0006325//chromatin organization;GO:0006333//chromatin assembly or disassembly;GO:0006334//nucleosome assembly;GO:0006342//chromatin silencing;GO:0006355//regulation of transcription, DNA-templated;GO:0…
CAFS_SP_G_124296_path1	CAFS_SP_G_124296_path1	0	0	0	0	0	CAFS_SP_G_124296_path1	KAB0801795.1 hypothetical protein PPYR_03981 [Photinus pyralis]	Human Diseases;Human Diseases;Human Diseases;Human Diseases	Substance dependence;Infectious diseases;Immune diseases;Cancers	ko05034//Alcoholism;ko05131//Shigellosis;ko05322//Systemic lupus erythematosus;ko05202//Transcriptional misregulation in cancers	K11253;K11253;K11253;K11253	GO:0071821//FANCM-MHF complex	GO:0003677//DNA binding	-
CAFS_SP_G_123405_path1	CAFS_SP_G_123405_path1	0	0	0	0	0	CAFS_SP_G_123405_path1	XP_021928911.1 histone H2A-like [Zootermopsis nevadensis]	Human Diseases;Human Diseases;Cellular Processes	Substance dependence;Immune diseases;Cell growth and death	ko05034//Alcoholism;ko05322//Systemic lupus erythematosus;ko04217//Necroptosis	K11251;K11251;K11251	-	GO:0003677//DNA binding	-
CAFS_SP_G_109924_path1	CAFS_SP_G_109924_path1	0.0347263	0.0154788	0.0319805	0.0637418	0.0307305	CAFS_SP_G_109924_path1	-	-	-	-	-	-	-	-
CAFS_SP_G_109935_path1	CAFS_SP_G_109935_path1	0	0.00930019	0	0	0	CAFS_SP_G_109935_path1	-	-	-	-	-	-	-	-
CAFS_SP_G_42601_path1	CAFS_SP_G_42601_path1	0	0.000438251	0	0	0	CAFS_SP_G_42601_path1	XP_021941609.1 histone H2A-like [Zootermopsis nevadensis]	Human Diseases;Human Diseases;Cellular Processes	Substance dependence;Immune diseases;Cell growth and death	ko05034//Alcoholism;ko05322//Systemic lupus erythematosus;ko04217//Necroptosis	K11251;K11251;K11251	-	GO:0003677//DNA binding	-
CAFS_SP_G_139914_path1	CAFS_SP_G_139914_path1	0	0	0	0	0	CAFS_SP_G_139914_path1	ROT69004.1 putative RNA-directed DNA polymerase from transposon X-element [Penaeus vannamei]	-	-	-	-	-	GO:0003964//RNA-directed DNA polymerase activity	GO:0000373//Group II intron splicing
CAFS_SP_G_148665_path1	CAFS_SP_G_148665_path1	0.000424662	0.00118958	0	0	0.00240056	CAFS_SP_G_148665_path1	KAF0293806.1 uncharacterized protein FJT64_008443 [Amphibalanus amphitrite]	-	-	-	-	-	-	GO:0015074//DNA integration
CAFS_SP_G_10654_path1	CAFS_SP_G_10654_path1	0.013162	0.0966073	0.010401	0.102896	0.00566056	CAFS_SP_G_10654_path1	-	-	-	-	-	-	-	-
CAFS_SP_G_10659_path1	CAFS_SP_G_10659_path1	0.240211	0.381826	0.591831	0.612349	0.494063	CAFS_SP_G_10659_path1	XP_027237320.1 uncharacterized protein LOC113828529 [Penaeus vannamei]	-	-	-	-	-	-	-
CAFS_SP_G_10638_path1	CAFS_SP_G_10638_path1	0.0142773	0.0229934	0.022964	0.0244727	0.0261643	CAFS_SP_G_10638_path1	-	-	-	-	-	-	-	-
CAFS_SP_G_10642_path1	CAFS_SP_G_10642_path1	0.00462821	0.00202212	0	0.00343471	0.00258948	CAFS_SP_G_10642_path1	-	-	-	-	-	-	-	-
SpO_Gene000272	SpO_Gene000272	0.0022818	0.013262	0.00319896	0	0	SpO_Gene000272	-	-	-	-	-	-	-	-
CAFS_SP_G_10667_path1	CAFS_SP_G_10667_path1	1.35565	1.08488	1.9887	0.825233	0.386959	CAFS_SP_G_10667_path1	-	-	-	-	-	-	-	-
CAFS_SP_G_10632_path1	CAFS_SP_G_10632_path1	0.00636753	0.034957	0.00861771	0.0117102	0.0038425	CAFS_SP_G_10632_path1	XP_027220522.1 uncharacterized protein LOC113812805 [Penaeus vannamei]	-	-	-	-	GO:0016020//membrane	GO:0005272//sodium channel activity	GO:0006814//sodium ion transport
CAFS_SP_G_10676_path1	CAFS_SP_G_10676_path1	0.0697184	0.303755	0.0654477	0.0478016	0.22741	CAFS_SP_G_10676_path1	-	-	-	-	-	-	-	-
CAFS_SP_G_3092_path1	CAFS_SP_G_3092_path1	0.0978907	1.08884	0.172721	0.301636	0.124677	CAFS_SP_G_3092_path1	-	-	-	-	-	-	-	-
CAFS_SP_G_3069_path1	CAFS_SP_G_3069_path1	0.0598661	0.126287	0.092969	0.0974768	0.0853597	CAFS_SP_G_3069_path1	XP_027211266.1 negative elongation factor E-like [Penaeus vannamei]	-	-	-	-	GO:0005575//cellular_component;GO:0005622//intracellular;GO:0005623//cell;GO:0005634//nucleus;GO:0005654//nucleoplasm;GO:0005694//chromosome;GO:0005886//plasma membrane;GO:0008023//transcription elongation factor complex;GO:0016020//membrane;GO:0016604//nuclear body;GO:0017053//transcriptional repressor complex;GO:0031974//membrane-enclosed lumen;GO:0031981//nuclear lumen;GO:0032021//NELF complex…	GO:0003674//molecular_function;GO:0003676//nucleic acid binding;GO:0003682//chromatin binding;GO:0003723//RNA binding;GO:0003729//mRNA binding;GO:0005488//binding;GO:0097159//organic cyclic compound binding;GO:1901363//heterocyclic compound binding	GO:0000122//negative regulation of transcription from RNA polymerase II promoter;GO:0001932//regulation of protein phosphorylation;GO:0001934//positive regulation of protein phosphorylation;GO:0006139//nucleobase-containing compound metabolic process;GO:0006351//transcription, DNA-templated;GO:0006354//DNA-templated transcription, elongation;GO:0006355//regulation of transcription, DNA-templated;…
CAFS_SP_G_3087_path1	CAFS_SP_G_3087_path1	0.257613	0.42575	0.260096	0.338964	0.893636	CAFS_SP_G_3087_path1	-	-	-	-	-	-	-	-
SpO_Gene000276	SpO_Gene000276	0.687087	0.955878	1.02231	1.47269	4.41169	SpO_Gene000276	-	-	-	-	-	-	-	-
SpO_Gene000277	SpO_Gene000277	0.188053	0.60361	0.306915	0.42348	0.362186	SpO_Gene000277	-	-	-	-	-	-	-	-
CAFS_SP_G_2612_path1	CAFS_SP_G_2612_path1	0.24827	0.849495	0.214763	0.23226	0.310204	CAFS_SP_G_2612_path1	XP_027228143.1 kinetochore protein Spc24-like [Penaeus vannamei]	-	-	-	-	GO:0000145//exocyst;GO:0005577//fibrinogen complex;GO:0005886//plasma membrane;GO:0016592//mediator complex;GO:0033179//proton-transporting V-type ATPase, V0 domain	GO:0003674//molecular_function;GO:0003712//transcription cofactor activity;GO:0005102//receptor binding;GO:0005524//ATP binding;GO:0008855//exodeoxyribonuclease VII activity;GO:0015078//hydrogen ion transmembrane transporter activity	GO:0006357//regulation of transcription from RNA polymerase II promoter;GO:0006904//vesicle docking involved in exocytosis;GO:0007059//chromosome segregation;GO:0008150//biological_process;GO:0030168//platelet activation;GO:0030261//chromosome condensation;GO:0051258//protein polymerization;GO:1902600//hydrogen ion transmembrane transport
CAFS_SP_G_144854_path1	CAFS_SP_G_144854_path1	0.824584	0.305336	0.564128	0.469893	1.12517	CAFS_SP_G_144854_path1	-	-	-	-	-	-	-	-
CAFS_SP_G_2604_path1	CAFS_SP_G_2604_path1	0.0196232	0.00188214	0.0142312	0.00700908	0.0206208	CAFS_SP_G_2604_path1	-	-	-	-	-	-	-	-
CAFS_SP_G_2595_path1	CAFS_SP_G_2595_path1	0.00460981	0.00666761	0.0210508	1.54473	0.00102015	CAFS_SP_G_2595_path1	-	-	-	-	-	-	-	-
CAFS_SP_G_2593_path1	CAFS_SP_G_2593_path1	0.0113887	0.0250555	0.0212429	3.16171	0.00854801	CAFS_SP_G_2593_path1	-	-	-	-	-	-	-	-
CAFS_SP_G_11740_path1	CAFS_SP_G_11740_path1	0.0993961	0.555855	0.14213	0.181516	0.0948698	CAFS_SP_G_11740_path1	-	-	-	-	-	-	-	-
CAFS_SP_G_11738_path1	CAFS_SP_G_11738_path1	0.0055587	0.00693912	0.0061661	0.00531526	0	CAFS_SP_G_11738_path1	-	-	-	-	-	-	GO:0003677//DNA binding	GO:0006355//regulation of transcription, DNA-templated
CAFS_SP_G_11737_path1	CAFS_SP_G_11737_path1	0.00061816	0.00457869	0	0	0	CAFS_SP_G_11737_path1	-	-	-	-	-	-	-	-
CAFS_SP_G_11733_path1	CAFS_SP_G_11733_path1	0.00343857	0.0932199	0.000144952	0.0113521	0	CAFS_SP_G_11733_path1	-	-	-	-	-	GO:0005886//plasma membrane	GO:0003674//molecular_function;GO:0015221//lipopolysaccharide transmembrane transporter activity	GO:0015920//lipopolysaccharide transport;GO:0043386//mycotoxin biosynthetic process;GO:0051205//protein insertion into membrane
SpO_Gene000114	SpO_Gene000114	1.41411	1.52134	0.775996	1.37993	4.20385	SpO_Gene000114	-	-	-	-	-	-	-	-
CAFS_SP_G_11731_path1	CAFS_SP_G_11731_path1	0.00175878	0.00223857	0.00120738	0	0.017675	CAFS_SP_G_11731_path1	-	-	-	-	-	GO:0033179//proton-transporting V-type ATPase, V0 domain	GO:0015078//hydrogen ion transmembrane transporter activity	GO:0008380//RNA splicing;GO:1902600//hydrogen ion transmembrane transport
SpO_Gene000115	SpO_Gene000115	0.247	1.26612	0.474544	0.982521	0.300625	SpO_Gene000115	-	-	-	-	-	-	-	-
CAFS_SP_G_11726_path1	CAFS_SP_G_11726_path1	0.187013	1.12867	0.217646	0.350057	0.41438	CAFS_SP_G_11726_path1	XP_027237423.1 uncharacterized protein LOC113828617 [Penaeus vannamei]	-	-	-	-	-	-	-
CAFS_SP_G_11721_path1	CAFS_SP_G_11721_path1	0.141479	0.100323	0.112979	0.183386	0.390281	CAFS_SP_G_11721_path1	-	-	-	-	-	-	-	-
CAFS_SP_G_11714_path1	CAFS_SP_G_11714_path1	3.79144	0.648744	4.30798	0.879633	0.135779	CAFS_SP_G_11714_path1	-	-	-	-	-	-	-	-
CAFS_SP_G_11702_path1	CAFS_SP_G_11702_path1	0.176042	0.218634	0.204014	0.213856	0.231597	CAFS_SP_G_11702_path1	-	-	-	-	-	-	-	-
CAFS_SP_G_11706_path1	CAFS_SP_G_11706_path1	0.0517266	0.265161	0.0426904	0.102071	0.045692	CAFS_SP_G_11706_path1	XP_027223418.1 pyridoxal phosphate phosphatase PHOSPHO2-like isoform X1 [Penaeus vannamei]	Metabolism;Metabolism	Global and overview maps;Metabolism of cofactors and vitamins	ko01100//Metabolic pathways;ko00750//Vitamin B6 metabolism	K13248;K13248	GO:0005575//cellular_component;GO:0005737//cytoplasm	GO:0000287//magnesium ion binding;GO:0003674//molecular_function;GO:0003824//catalytic activity;GO:0004647//phosphoserine phosphatase activity;GO:0005488//binding;GO:0008253//5'-nucleotidase activity;GO:0016462//pyrophosphatase activity;GO:0016787//hydrolase activity;GO:0016788//hydrolase activity, acting on ester bonds;GO:0016791//phosphatase activity;GO:0016817//hydrolase activity, acting on ac…	GO:0000012//single strand break repair;GO:0006545//glycine biosynthetic process;GO:0006564//L-serine biosynthetic process;GO:0006793//phosphorus metabolic process;GO:0006796//phosphate-containing compound metabolic process;GO:0008150//biological_process;GO:0008152//metabolic process;GO:0009987//cellular process;GO:0016311//dephosphorylation;GO:0044237//cellular metabolic process
CAFS_SP_G_11701_path1	CAFS_SP_G_11701_path1	0.0200008	0.0960975	0.0622009	0.0477819	0.043993	CAFS_SP_G_11701_path1	ROT67584.1 putative voltage-gated hydrogen channel 1-like [Penaeus vannamei]	-	-	-	-	GO:0005575//cellular_component;GO:0005622//intracellular;GO:0005623//cell;GO:0005737//cytoplasm;GO:0005886//plasma membrane;GO:0005887//integral component of plasma membrane;GO:0012505//endomembrane system;GO:0012506//vesicle membrane;GO:0016020//membrane;GO:0016021//integral component of membrane;GO:0030141//secretory granule;GO:0030659//cytoplasmic vesicle membrane;GO:0030667//secretory granule…	GO:0003674//molecular_function;GO:0005215//transporter activity;GO:0005216//ion channel activity;GO:0005244//voltage-gated ion channel activity;GO:0005261//cation channel activity;GO:0005488//binding;GO:0005515//protein binding;GO:0008270//zinc ion binding;GO:0008324//cation transmembrane transporter activity;GO:0015075//ion transmembrane transporter activity;GO:0015077//monovalent inorganic cati…	GO:0000003//reproduction;GO:0001775//cell activation;GO:0002252//immune effector process;GO:0002263//cell activation involved in immune response;GO:0002274//myeloid leukocyte activation;GO:0002275//myeloid cell activation involved in immune response;GO:0002283//neutrophil activation involved in immune response;GO:0002366//leukocyte activation involved in immune response;GO:0002376//immune system …
CAFS_SP_G_11694_path1	CAFS_SP_G_11694_path1	0.279482	0.347366	0.228611	0.261424	0.155984	CAFS_SP_G_11694_path1	-	-	-	-	-	-	-	-
CAFS_SP_G_58407_path1	CAFS_SP_G_58407_path1	0.00527263	0.0103357	0.00738522	2.72134	0.023938	CAFS_SP_G_58407_path1	-	-	-	-	-	-	GO:0005515//protein binding	-
CAFS_SP_G_58412_path1	CAFS_SP_G_58412_path1	0.0216873	0.21589	0.040846	0.0341807	0.0208512	CAFS_SP_G_58412_path1	-	-	-	-	-	-	-	-
CAFS_SP_G_58422_path1	CAFS_SP_G_58422_path1	0.199041	0.548894	0.0268509	0.0949252	0.554064	CAFS_SP_G_58422_path1	-	-	-	-	-	-	-	-
CAFS_SP_G_58430_path1	CAFS_SP_G_58430_path1	0.00142438	0.00211773	0.00526131	0	0.014744	CAFS_SP_G_58430_path1	-	-	-	-	-	-	-	-
CAFS_SP_G_58427_path1	CAFS_SP_G_58427_path1	0.079329	0.331248	0.100406	0.138077	0.487415	CAFS_SP_G_58427_path1	-	-	-	-	-	-	-	-
CAFS_SP_G_60416_path1	CAFS_SP_G_60416_path1	1.18187	0.957525	0.532437	0.847917	2.91577	CAFS_SP_G_60416_path1	-	-	-	-	-	-	-	-
CAFS_SP_G_58388_path1	CAFS_SP_G_58388_path1	0.0698651	0.060242	0.0280942	0.0374436	0.194942	CAFS_SP_G_58388_path1	-	-	-	-	-	GO:0016020//membrane	GO:0004386//helicase activity;GO:0019903//protein phosphatase binding;GO:0046872//metal ion binding	GO:0008380//RNA splicing;GO:0009306//protein secretion;GO:0043666//regulation of phosphoprotein phosphatase activity
SpO_Gene000282	SpO_Gene000282	0.0723597	0.529781	0.125066	0.276948	0.0767311	SpO_Gene000282	-	-	-	-	-	-	-	-
CAFS_SP_G_60421_path1	CAFS_SP_G_60421_path1	0.0344179	0.315982	0.0814494	0.352144	0.515173	CAFS_SP_G_60421_path1	-	-	-	-	-	-	-	-
SpO_Gene000284	SpO_Gene000284	0.446405	0.847291	0.497276	1.42343	0.420659	SpO_Gene000284	-	-	-	-	-	-	-	-
SpO_Gene000285	SpO_Gene000285	0.965659	1.22713	1.10716	2.44291	1.69117	SpO_Gene000285	-	-	-	-	-	-	-	-
CAFS_SP_G_58705_path1	CAFS_SP_G_58705_path1	0	0	0	0	0	CAFS_SP_G_58705_path1	-	-	-	-	-	-	-	-
SpO_Gene000286	SpO_Gene000286	0.14087	0.379073	0.118424	0.137143	0.300126	SpO_Gene000286	-	-	-	-	-	-	-	-
CAFS_SP_G_58716_path1	CAFS_SP_G_58716_path1	0.169993	1.24348	0.214252	0.386312	0.208453	CAFS_SP_G_58716_path1	XP_027208069.1 ATPase ASNA1 homolog [Penaeus vannamei]	-	-	-	-	GO:0005575//cellular_component;GO:0005622//intracellular;GO:0005623//cell;GO:0005634//nucleus;GO:0005730//nucleolus;GO:0005737//cytoplasm;GO:0005783//endoplasmic reticulum;GO:0005789//endoplasmic reticulum membrane;GO:0005794//Golgi apparatus;GO:0005829//cytosol;GO:0012505//endomembrane system;GO:0016020//membrane;GO:0016592//mediator complex;GO:0016611//iron-iron nitrogenase complex;GO:0016612//…	GO:0000166//nucleotide binding;GO:0003674//molecular_function;GO:0003824//catalytic activity;GO:0003924//GTPase activity;GO:0005047//signal recognition particle binding;GO:0005048//signal sequence binding;GO:0005085//guanyl-nucleotide exchange factor activity;GO:0005215//transporter activity;GO:0005488//binding;GO:0005515//protein binding;GO:0005524//ATP binding;GO:0005525//GTP binding;GO:0008144…	GO:0000749//response to pheromone involved in conjugation with cellular fusion;GO:0000750//pheromone-dependent signal transduction involved in conjugation with cellular fusion;GO:0000918//barrier septum site selection;GO:0002791//regulation of peptide secretion;GO:0002793//positive regulation of peptide secretion;GO:0006259//DNA metabolic process;GO:0006281//DNA repair;GO:0006457//protein folding…
CAFS_SP_G_58706_path1	CAFS_SP_G_58706_path1	0.103017	0.898423	0.206471	0.304501	0.0958606	CAFS_SP_G_58706_path1	XP_027213006.1 DNA polymerase eta-like [Penaeus vannamei]	Genetic Information Processing;Human Diseases	Replication and repair;Drug resistance	ko03460//Fanconi anemia pathway;ko01524//Platinum drug resistance	K03509;K03509	GO:0000228//nuclear chromosome;GO:0000785//chromatin;GO:0000790//nuclear chromatin;GO:0005575//cellular_component;GO:0005622//intracellular;GO:0005623//cell;GO:0005634//nucleus;GO:0005654//nucleoplasm;GO:0005657//replication fork;GO:0005694//chromosome;GO:0005737//cytoplasm;GO:0005739//mitochondrion;GO:0005829//cytosol;GO:0031974//membrane-enclosed lumen;GO:0031981//nuclear lumen;GO:0035861//site…	GO:0003674//molecular_function;GO:0003676//nucleic acid binding;GO:0003677//DNA binding;GO:0003684//damaged DNA binding;GO:0003824//catalytic activity;GO:0003887//DNA-directed DNA polymerase activity;GO:0005488//binding;GO:0005515//protein binding;GO:0008080//N-acetyltransferase activity;GO:0016407//acetyltransferase activity;GO:0016410//N-acyltransferase activity;GO:0016740//transferase activity…	GO:0000003//reproduction;GO:0000070//mitotic sister chromatid segregation;GO:0000278//mitotic cell cycle;GO:0000280//nuclear division;GO:0000724//double-strand break repair via homologous recombination;GO:0000725//recombinational repair;GO:0000731//DNA synthesis involved in DNA repair;GO:0000819//sister chromatid segregation;GO:0006139//nucleobase-containing compound metabolic process;GO:0006259/…
SpO_Gene000119	SpO_Gene000119	0.0316788	0.162126	0.13573	0.0831799	0.0112342	SpO_Gene000119	-	-	-	-	-	-	-	-
CAFS_SP_G_58448_path1	CAFS_SP_G_58448_path1	0.0178069	0.141299	0.034236	0.0454807	0.0141805	CAFS_SP_G_58448_path1	-	-	-	-	-	-	-	-
CAFS_SP_G_58450_path1	CAFS_SP_G_58450_path1	0	0.000319266	0	0	0	CAFS_SP_G_58450_path1	-	-	-	-	-	-	-	-
CAFS_SP_G_96519_path1	CAFS_SP_G_96519_path1	0.136137	0.124976	0.111217	0.150889	0.397499	CAFS_SP_G_96519_path1	ROT73225.1 Axin-1 [Penaeus vannamei]	Human Diseases;Human Diseases;Human Diseases;Human Diseases;Environmental Information Processing;Environmental Information Processing;Human Diseases;Cellular Processes;Human Diseases;Human Diseases;Human Diseases;Human Diseases;Human Diseases	Neurodegenerative diseases;Cancers;Infectious diseases;Cancers;Signal transduction;Signal transduction;Endocrine and metabolic diseases;Cellular community - eukaryotes;Cancers;Cancers;Cancers;Cancers;Cancers	ko05010//Alzheimer disease;ko05200//Pathways in cancer;ko05165//Human papillomavirus infection;ko05225//Hepatocellular carcinoma;ko04310//Wnt signaling pathway;ko04390//Hippo signaling pathway;ko04934//Cushing syndrome;ko04550//Signaling pathways regulating pluripotency of stem cells;ko05226//Gastric cancer;ko05224//Breast cancer;ko05217//Basal cell carcinoma;ko05210//Colorectal cancer;ko05213//E…	K02157;K02157;K02157;K02157;K02157;K02157;K02157;K02157;K02157;K02157;K02157;K02157;K02157	GO:0005575//cellular_component;GO:0005622//intracellular;GO:0005623//cell;GO:0005634//nucleus;GO:0005737//cytoplasm;GO:0005886//plasma membrane;GO:0016020//membrane;GO:0030877//beta-catenin destruction complex;GO:0032991//macromolecular complex;GO:0043226//organelle;GO:0043227//membrane-bounded organelle;GO:0043229//intracellular organelle;GO:0043231//intracellular membrane-bounded organelle;GO:0…	GO:0003674//molecular_function;GO:0005096//GTPase activator activity;GO:0005102//receptor binding;GO:0005198//structural molecule activity;GO:0005488//binding;GO:0005515//protein binding;GO:0008013//beta-catenin binding;GO:0008047//enzyme activator activity;GO:0019899//enzyme binding;GO:0019900//kinase binding;GO:0019901//protein kinase binding;GO:0030159//receptor signaling complex scaffold acti…	GO:0000003//reproduction;GO:0002009//morphogenesis of an epithelium;GO:0002164//larval development;GO:0002165//instar larval or pupal development;GO:0002168//instar larval development;GO:0003002//regionalization;GO:0003006//developmental process involved in reproduction;GO:0006950//response to stress;GO:0007275//multicellular organism development;GO:0007276//gamete generation;GO:0007281//germ cel…
SpO_Gene000288	SpO_Gene000288	0.800093	0.757743	0.705407	1.83757	1.51036	SpO_Gene000288	-	-	-	-	-	-	-	-
CAFS_SP_G_96529_path1	CAFS_SP_G_96529_path1	0.00996621	0.00573213	0.00684398	0.0313934	0.00604679	CAFS_SP_G_96529_path1	-	-	-	-	-	-	-	-
CAFS_SP_G_96540_path1	CAFS_SP_G_96540_path1	0.407854	1.04567	0.413051	0.525111	0.390821	CAFS_SP_G_96540_path1	XP_027209205.1 uncharacterized protein LOC113802787 [Penaeus vannamei]	-	-	-	-	GO:0005575//cellular_component;GO:0005622//intracellular;GO:0005623//cell;GO:0005737//cytoplasm;GO:0005813//centrosome;GO:0005814//centriole;GO:0005815//microtubule organizing center;GO:0005856//cytoskeleton;GO:0015630//microtubule cytoskeleton;GO:0043226//organelle;GO:0043228//non-membrane-bounded organelle;GO:0043229//intracellular organelle;GO:0043232//intracellular non-membrane-bounded organe…	GO:0003674//molecular_function;GO:0005488//binding;GO:0005515//protein binding;GO:0005524//ATP binding;GO:0008022//protein C-terminus binding	GO:0000226//microtubule cytoskeleton organization;GO:0006397//mRNA processing;GO:0006810//transport;GO:0006996//organelle organization;GO:0007010//cytoskeleton organization;GO:0007017//microtubule-based process;GO:0007049//cell cycle;GO:0007051//spindle organization;GO:0007059//chromosome segregation;GO:0007097//nuclear migration;GO:0007098//centrosome cycle;GO:0007275//multicellular organism dev…
SpO_Gene000289	SpO_Gene000289	0.0814819	0.383279	0.105436	0.203311	0.205706	SpO_Gene000289	-	-	-	-	-	-	-	-
CAFS_SP_G_96280_path1	CAFS_SP_G_96280_path1	0	0.00242051	0.00281577	0	0	CAFS_SP_G_96280_path1	-	-	-	-	-	-	-	-
CAFS_SP_G_96893_path1	CAFS_SP_G_96893_path1	0.314675	0.765573	0.334137	0.410825	0.564222	CAFS_SP_G_96893_path1	-	-	-	-	-	-	-	-
SpO_Gene000290	SpO_Gene000290	0.192893	0.260364	0.195667	0.345267	0.408539	SpO_Gene000290	-	-	-	-	-	-	-	-
CAFS_SP_G_96894_path1	CAFS_SP_G_96894_path1	0.146107	0.230033	0.224459	0.380532	0.464552	CAFS_SP_G_96894_path1	-	-	-	-	-	-	-	-
CAFS_SP_G_96896_path1	CAFS_SP_G_96896_path1	0.36173	0.588177	0.244481	0.339442	0.550928	CAFS_SP_G_96896_path1	XP_027207046.1 glutamate--cysteine ligase regulatory subunit-like [Penaeus vannamei]	Metabolism;Metabolism;Cellular Processes;Metabolism	Global and overview maps;Metabolism of other amino acids;Cell growth and death;Amino acid metabolism	ko01100//Metabolic pathways;ko00480//Glutathione metabolism;ko04216//Ferroptosis;ko00270//Cysteine and methionine metabolism	K11205;K11205;K11205;K11205	GO:0005575//cellular_component;GO:0005622//intracellular;GO:0005623//cell;GO:0005737//cytoplasm;GO:0005829//cytosol;GO:0017109//glutamate-cysteine ligase complex;GO:0032991//macromolecular complex;GO:0044424//intracellular part;GO:0044444//cytoplasmic part;GO:0044464//cell part;GO:1902494//catalytic complex	GO:0003674//molecular_function;GO:0003824//catalytic activity;GO:0004357//glutamate-cysteine ligase activity;GO:0005488//binding;GO:0005515//protein binding;GO:0016874//ligase activity;GO:0016879//ligase activity, forming carbon-nitrogen bonds;GO:0016881//acid-amino acid ligase activity;GO:0019899//enzyme binding;GO:0030234//enzyme regulator activity;GO:0035226//glutamate-cysteine ligase catalyti…	GO:0000096//sulfur amino acid metabolic process;GO:0001101//response to acid chemical;GO:0001678//cellular glucose homeostasis;GO:0001775//cell activation;GO:0003008//system process;GO:0003013//circulatory system process;GO:0003018//vascular process in circulatory system;GO:0003254//regulation of membrane depolarization;GO:0006082//organic acid metabolic process;GO:0006518//peptide metabolic proc…
CAFS_SP_G_96898_path1	CAFS_SP_G_96898_path1	0.748479	0.524545	0.235635	0.3702	0.388257	CAFS_SP_G_96898_path1	-	-	-	-	-	-	-	-
SpO_Gene000123	SpO_Gene000123	0.775063	1.01339	0.679706	1.84031	1.35386	SpO_Gene000123	-	-	-	-	-	-	-	-
SpO_Gene000124	SpO_Gene000124	0.018716	0.0302305	0.0125098	0.0926493	0.0243736	SpO_Gene000124	-	-	-	-	-	-	-	-
CAFS_SP_G_96912_path1	CAFS_SP_G_96912_path1	0.177709	0.445951	0.155477	0.363539	0.311339	CAFS_SP_G_96912_path1	XP_027233648.1 phosphopantothenoylcysteine decarboxylase subunit SIS2-like [Penaeus vannamei]	Metabolism;Metabolism	Global and overview maps;Metabolism of cofactors and vitamins	ko01100//Metabolic pathways;ko00770//Pantothenate and CoA biosynthesis	K01598;K01598	GO:0005575//cellular_component;GO:0005622//intracellular;GO:0005623//cell;GO:0005737//cytoplasm;GO:0005829//cytosol;GO:0032991//macromolecular complex;GO:0044424//intracellular part;GO:0044444//cytoplasmic part;GO:0044464//cell part;GO:0071513//phosphopantothenoylcysteine decarboxylase complex;GO:1902494//catalytic complex;GO:1990143//CoA-synthesizing protein complex	GO:0000166//nucleotide binding;GO:0003674//molecular_function;GO:0003824//catalytic activity;GO:0004632//phosphopantothenate--cysteine ligase activity;GO:0004633//phosphopantothenoylcysteine decarboxylase activity;GO:0004799//thymidylate synthase activity;GO:0004857//enzyme inhibitor activity;GO:0005488//binding;GO:0005515//protein binding;GO:0008168//methyltransferase activity;GO:0010181//FMN bi…	GO:0001558//regulation of cell growth;GO:0006139//nucleobase-containing compound metabolic process;GO:0006163//purine nucleotide metabolic process;GO:0006164//purine nucleotide biosynthetic process;GO:0006220//pyrimidine nucleotide metabolic process;GO:0006221//pyrimidine nucleotide biosynthetic process;GO:0006231//dTMP biosynthetic process;GO:0006235//dTTP biosynthetic process;GO:0006725//cellul…
SpO_Gene000125	SpO_Gene000125	1.43811	0.438832	0.613008	2.47903	0.0581249	SpO_Gene000125	-	-	-	-	-	-	-	-
CAFS_SP_G_120388_path1	CAFS_SP_G_120388_path1	0.0559133	0.61775	0.12878	0.154162	0.0168178	CAFS_SP_G_120388_path1	-	-	-	-	-	-	-	-
CAFS_SP_G_114117_path1	CAFS_SP_G_114117_path1	0.00153452	0.0123174	0	0.0106911	0.0145388	CAFS_SP_G_114117_path1	-	-	-	-	-	-	-	-
SpO_Gene000126	SpO_Gene000126	0.0898009	0.930465	0.142774	0.206046	0.0347831	SpO_Gene000126	-	-	-	-	-	-	-	-
CAFS_SP_G_99223_path1	CAFS_SP_G_99223_path1	4.35469	1.99539	6.83972	1.14621	5.27172	CAFS_SP_G_99223_path1	-	-	-	-	-	-	-	-
CAFS_SP_G_98001_path1	CAFS_SP_G_98001_path1	0	0	0	0	0	CAFS_SP_G_98001_path1	ROT71363.1 receptor tyrosine phosphatase type r2a [Penaeus vannamei]	Organismal Systems;Human Diseases;Cellular Processes;Environmental Information Processing	Endocrine system;Endocrine and metabolic diseases;Cellular community - eukaryotes;Signaling molecules and interaction	ko04910//Insulin signaling pathway;ko04931//Insulin resistance;ko04520//Adherens junction;ko04514//Cell adhesion molecules (CAMs)	K05695;K05695;K05695;K05695	-	GO:0003993//acid phosphatase activity;GO:0005515//protein binding;GO:0046872//metal ion binding	-
CAFS_SP_G_128589_path1	CAFS_SP_G_128589_path1	0.00190695	0	0	0	0	CAFS_SP_G_128589_path1	-	-	-	-	-	-	-	-
CAFS_SP_G_44992_path1	CAFS_SP_G_44992_path1	0.255147	0.0395724	0.481871	0.0306241	0.414828	CAFS_SP_G_44992_path1	-	-	-	-	-	-	-	-
CAFS_SP_G_44993_path1	CAFS_SP_G_44993_path1	0.0693887	0.0123715	0.0708873	0.0172938	0.110063	CAFS_SP_G_44993_path1	-	-	-	-	-	-	-	-
CAFS_SP_G_16092_path1	CAFS_SP_G_16092_path1	4.59294	0.51371	7.99729	1.11986	3.58308	CAFS_SP_G_16092_path1	-	-	-	-	-	-	-	-
SpO_Gene000294	SpO_Gene000294	0.062733	0.389905	0.0964556	0.0779098	0.118284	SpO_Gene000294	-	-	-	-	-	-	-	-
CAFS_SP_G_17072_path1	CAFS_SP_G_17072_path1	0	0.0260526	0	0	0	CAFS_SP_G_17072_path1	XP_027226348.1 dynein assembly factor 3, axonemal-like [Penaeus vannamei]	-	-	-	-	GO:0005575//cellular_component;GO:0005622//intracellular;GO:0005623//cell;GO:0005737//cytoplasm;GO:0044424//intracellular part;GO:0044464//cell part	GO:0003674//molecular_function	GO:0000226//microtubule cytoskeleton organization;GO:0001578//microtubule bundle formation;GO:0006996//organelle organization;GO:0007010//cytoskeleton organization;GO:0007017//microtubule-based process;GO:0007275//multicellular organism development;GO:0007368//determination of left/right symmetry;GO:0007389//pattern specification process;GO:0007507//heart development;GO:0008150//biological_proces…
CAFS_SP_G_17066_path1	CAFS_SP_G_17066_path1	0.0157113	0.0261031	0.0190952	0.0228486	0.00496097	CAFS_SP_G_17066_path1	-	-	-	-	-	-	-	-
CAFS_SP_G_17047_path1	CAFS_SP_G_17047_path1	0.143502	1.0689	0.208164	0.224384	0.282883	CAFS_SP_G_17047_path1	-	-	-	-	-	-	-	-
SpO_Gene000128	SpO_Gene000128	0.0651532	0.107973	0.0603935	0.15454	0.0910919	SpO_Gene000128	-	-	-	-	-	-	-	-
CAFS_SP_G_16034_path1	CAFS_SP_G_16034_path1	0.0346397	0.280339	0.0898812	0.104943	0.907534	CAFS_SP_G_16034_path1	-	-	-	-	-	-	-	-
CAFS_SP_G_16028_path1	CAFS_SP_G_16028_path1	0.00560419	0.0344597	0.00816925	0.0194427	0.00414853	CAFS_SP_G_16028_path1	XP_027233400.1 chymotrypsin-1-like [Penaeus vannamei]	-	-	-	-	-	GO:0004252//serine-type endopeptidase activity	GO:0006508//proteolysis
CAFS_SP_G_16023_path1	CAFS_SP_G_16023_path1	0.00660545	0.0476315	0.0272759	0.00933254	0	CAFS_SP_G_16023_path1	-	-	-	-	-	-	-	-
SpO_Gene000297	SpO_Gene000297	0.0349185	0.474325	0.0880858	0.0745294	0.0325821	SpO_Gene000297	-	-	-	-	-	-	-	-
CAFS_SP_G_106339_path1	CAFS_SP_G_106339_path1	0	7.76071e-05	0	0	0	CAFS_SP_G_106339_path1	-	-	-	-	-	-	-	-
SpO_Gene000298	SpO_Gene000298	0.352805	0.216241	0.500494	0.31382	0.244484	SpO_Gene000298	-	-	-	-	-	-	-	-
CAFS_SP_G_106581_path1	CAFS_SP_G_106581_path1	4.99209	0.44364	3.13643	2.28453	1.13811	CAFS_SP_G_106581_path1	XP_027222110.1 nascent polypeptide-associated complex subunit alpha, muscle-specific form-like isoform X5 [Penaeus vannamei]	-	-	-	-	-	-	-
CAFS_SP_G_106498_path1	CAFS_SP_G_106498_path1	0.000494651	0.0104169	0	0	0	CAFS_SP_G_106498_path1	-	-	-	-	-	-	-	-
CAFS_SP_G_106491_path1	CAFS_SP_G_106491_path1	0.332775	0.573412	0.258887	0.684021	0.173531	CAFS_SP_G_106491_path1	-	-	-	-	-	-	-	-
CAFS_SP_G_106374_path1	CAFS_SP_G_106374_path1	0.00932103	0.0878372	0.00366017	0.0729593	0.0861331	CAFS_SP_G_106374_path1	XP_027234127.1 protein prune homolog 2-like [Penaeus vannamei]	-	-	-	-	GO:0005575//cellular_component;GO:0005622//intracellular;GO:0005623//cell;GO:0005737//cytoplasm;GO:0005739//mitochondrion;GO:0005740//mitochondrial envelope;GO:0016020//membrane;GO:0019028//viral capsid;GO:0030054//cell junction;GO:0030424//axon;GO:0030425//dendrite;GO:0031090//organelle membrane;GO:0031966//mitochondrial membrane;GO:0031967//organelle envelope;GO:0031975//envelope;GO:0036477//so…	GO:0003674//molecular_function;GO:0005488//binding;GO:0005515//protein binding;GO:0008092//cytoskeletal protein binding;GO:0019894//kinesin binding;GO:0019904//protein domain specific binding;GO:0050699//WW domain binding	GO:0000820//regulation of glutamine family amino acid metabolic process;GO:0006521//regulation of cellular amino acid metabolic process;GO:0006915//apoptotic process;GO:0006996//organelle organization;GO:0007005//mitochondrion organization;GO:0007275//multicellular organism development;GO:0007399//nervous system development;GO:0008104//protein localization;GO:0008150//biological_process;GO:000821…
CAFS_SP_G_123440_path1	CAFS_SP_G_123440_path1	1.62714	2.90225	1.19469	1.41611	0.883415	CAFS_SP_G_123440_path1	-	-	-	-	-	-	-	-
CAFS_SP_G_120653_path1	CAFS_SP_G_120653_path1	0.0492572	0.252074	0.0580854	0.0849433	0.125704	CAFS_SP_G_120653_path1	-	-	-	-	-	-	-	-
CAFS_SP_G_120650_path1	CAFS_SP_G_120650_path1	0.0857179	0.511982	0.123805	0.0765421	0.217161	CAFS_SP_G_120650_path1	XP_027223156.1 single-stranded DNA-binding protein, mitochondrial-like [Penaeus vannamei]	Genetic Information Processing;Genetic Information Processing;Genetic Information Processing	Replication and repair;Replication and repair;Replication and repair	ko03440//Homologous recombination;ko03030//DNA replication;ko03430//Mismatch repair	K03111;K03111;K03111	GO:0000229//cytoplasmic chromosome;GO:0000262//mitochondrial chromosome;GO:0005575//cellular_component;GO:0005622//intracellular;GO:0005623//cell;GO:0005694//chromosome;GO:0005737//cytoplasm;GO:0005739//mitochondrion;GO:0005759//mitochondrial matrix;GO:0009295//nucleoid;GO:0031974//membrane-enclosed lumen;GO:0042645//mitochondrial nucleoid;GO:0043226//organelle;GO:0043227//membrane-bounded organe…	GO:0003674//molecular_function;GO:0003676//nucleic acid binding;GO:0003677//DNA binding;GO:0003682//chromatin binding;GO:0003697//single-stranded DNA binding;GO:0005488//binding;GO:0097159//organic cyclic compound binding;GO:1901363//heterocyclic compound binding	GO:0000002//mitochondrial genome maintenance;GO:0006139//nucleobase-containing compound metabolic process;GO:0006259//DNA metabolic process;GO:0006260//DNA replication;GO:0006261//DNA-dependent DNA replication;GO:0006264//mitochondrial DNA replication;GO:0006281//DNA repair;GO:0006310//DNA recombination;GO:0006725//cellular aromatic compound metabolic process;GO:0006807//nitrogen compound metabol…
SpO_Gene000301	SpO_Gene000301	0.0660896	0.31792	0.0580554	0.055757	0.0393832	SpO_Gene000301	-	-	-	-	-	-	-	-
SpO_Gene000302	SpO_Gene000302	1.04597	1.63279	0.654616	0.86547	0.289354	SpO_Gene000302	-	-	-	-	-	-	-	-
CAFS_SP_G_123439_path1	CAFS_SP_G_123439_path1	0.141736	0.696444	0.16643	0.221149	0.254433	CAFS_SP_G_123439_path1	XP_027212804.1 39S ribosomal protein L14, mitochondrial-like [Penaeus vannamei]	Genetic Information Processing	Translation	ko03010//Ribosome	K02874	GO:0000313//organellar ribosome;GO:0000315//organellar large ribosomal subunit;GO:0005575//cellular_component;GO:0005622//intracellular;GO:0005623//cell;GO:0005737//cytoplasm;GO:0005739//mitochondrion;GO:0005740//mitochondrial envelope;GO:0005743//mitochondrial inner membrane;GO:0005759//mitochondrial matrix;GO:0005761//mitochondrial ribosome;GO:0005762//mitochondrial large ribosomal subunit;GO:0…	GO:0003674//molecular_function;GO:0003735//structural constituent of ribosome;GO:0005198//structural molecule activity	GO:0006412//translation;GO:0006414//translational elongation;GO:0006415//translational termination;GO:0006518//peptide metabolic process;GO:0006807//nitrogen compound metabolic process;GO:0008150//biological_process;GO:0008152//metabolic process;GO:0009058//biosynthetic process;GO:0009059//macromolecule biosynthetic process;GO:0009987//cellular process;GO:0010467//gene expression;GO:0016043//cell…
CAFS_SP_G_123434_path1	CAFS_SP_G_123434_path1	0.0689091	0.261025	0.0901451	0.124843	0.159118	CAFS_SP_G_123434_path1	-	-	-	-	-	-	-	-
CAFS_SP_G_123437_path1	CAFS_SP_G_123437_path1	0.012241	0.142737	0.032065	0.0156246	0.0193581	CAFS_SP_G_123437_path1	XP_027212796.1 uncharacterized protein LOC113805925 [Penaeus vannamei]	-	-	-	-	GO:0009279//cell outer membrane	-	-
CAFS_SP_G_124594_path1	CAFS_SP_G_124594_path1	1.3589	1.10022	1.5214	1.48301	2.9055	CAFS_SP_G_124594_path1	-	-	-	-	-	-	-	-
SpO_Gene000305	SpO_Gene000305	0.000871268	0.0125019	0.000947949	0	0	SpO_Gene000305	-	-	-	-	-	-	-	-
SpO_Gene000306	SpO_Gene000306	0.105134	0.0722302	0.0793177	0.17115	0.044471	SpO_Gene000306	-	-	-	-	-	-	-	-
CAFS_SP_G_144731_path1	CAFS_SP_G_144731_path1	0	0	0	0	0	CAFS_SP_G_144731_path1	XP_027227780.1 uncharacterized protein LOC113819787 [Penaeus vannamei]	-	-	-	-	-	-	-
CAFS_SP_G_111634_path1	CAFS_SP_G_111634_path1	0	0	0	0	0	CAFS_SP_G_111634_path1	-	-	-	-	-	-	-	-
CAFS_SP_G_143833_path1	CAFS_SP_G_143833_path1	0.0060677	0.0710762	0.0112186	0	0.0169787	CAFS_SP_G_143833_path1	-	-	-	-	-	-	-	-
CAFS_SP_G_117404_path1	CAFS_SP_G_117404_path1	0.000355075	0.000304326	0	0	0.00112143	CAFS_SP_G_117404_path1	ROT63524.1 Protein NYNRIN [Penaeus vannamei]	-	-	-	-	-	GO:0000166//nucleotide binding;GO:0003677//DNA binding;GO:0003887//DNA-directed DNA polymerase activity	GO:0006260//DNA replication
CAFS_SP_G_117416_path1	CAFS_SP_G_117416_path1	0.000501101	0.000266917	0	0	0	CAFS_SP_G_117416_path1	XP_027221145.1 uncharacterized protein LOC113813369 [Penaeus vannamei]	-	-	-	-	-	GO:0003824//catalytic activity	-
CAFS_SP_G_121777_path1	CAFS_SP_G_121777_path1	0.00161573	0.0111714	0	0	0.0024849	CAFS_SP_G_121777_path1	XP_027221145.1 uncharacterized protein LOC113813369 [Penaeus vannamei]	-	-	-	-	-	GO:0003824//catalytic activity	-
CAFS_SP_G_141588_path1	CAFS_SP_G_141588_path1	0	8.08197e-05	0.00279818	0	0	CAFS_SP_G_141588_path1	-	-	-	-	-	-	-	-
CAFS_SP_G_144566_path1	CAFS_SP_G_144566_path1	0.00138344	0.0103607	0	0	0.00311996	CAFS_SP_G_144566_path1	-	-	-	-	-	-	-	-
CAFS_SP_G_122516_path1	CAFS_SP_G_122516_path1	0.000208972	0.00127988	0	0.00540022	0	CAFS_SP_G_122516_path1	PIK48264.1 hypothetical protein BSL78_14867, partial [Apostichopus japonicus]	-	-	-	-	-	GO:0003964//RNA-directed DNA polymerase activity	GO:0000373//Group II intron splicing
CAFS_SP_G_139722_path1	CAFS_SP_G_139722_path1	0.00414331	0.00138675	0.00525613	0	0.00304299	CAFS_SP_G_139722_path1	VEN57615.1 unnamed protein product, partial [Callosobruchus maculatus]	-	-	-	-	-	GO:0003964//RNA-directed DNA polymerase activity;GO:0008168//methyltransferase activity;GO:0016706//oxidoreductase activity, acting on paired donors, with incorporation or reduction of molecular oxygen, 2-oxoglutarate as one donor, and incorporation of one atom each of oxygen into both donors	GO:0000373//Group II intron splicing;GO:0055114//oxidation-reduction process
CAFS_SP_G_144560_path1	CAFS_SP_G_144560_path1	0.000704096	0.0109905	0	0	0.0012251	CAFS_SP_G_144560_path1	KAF2360995.1 Amino acid/polyamine transporter I [Trinorchestia longiramus]	Organismal Systems	Digestive system	ko04974//Protein digestion and absorption	K13781	GO:0005575//cellular_component;GO:0005623//cell;GO:0005886//plasma membrane;GO:0005887//integral component of plasma membrane;GO:0016020//membrane;GO:0016021//integral component of membrane;GO:0031224//intrinsic component of membrane;GO:0031226//intrinsic component of plasma membrane;GO:0031594//neuromuscular junction;GO:0044425//membrane part;GO:0044459//plasma membrane part;GO:0044464//cell par…	GO:0003674//molecular_function;GO:0005215//transporter activity;GO:0005275//amine transmembrane transporter activity;GO:0005342//organic acid transmembrane transporter activity;GO:0008509//anion transmembrane transporter activity;GO:0008514//organic anion transmembrane transporter activity;GO:0015075//ion transmembrane transporter activity;GO:0015171//amino acid transmembrane transporter activity…	GO:0000003//reproduction;GO:0003333//amino acid transmembrane transport;GO:0006810//transport;GO:0006811//ion transport;GO:0006820//anion transport;GO:0006835//dicarboxylic acid transport;GO:0006865//amino acid transport;GO:0006897//endocytosis;GO:0006909//phagocytosis;GO:0006950//response to stress;GO:0006952//defense response;GO:0007610//behavior;GO:0007617//mating behavior;GO:0007618//mating;G…
CAFS_SP_G_131907_path1	CAFS_SP_G_131907_path1	0	0	0	0	0	CAFS_SP_G_131907_path1	VZI32862.1 unnamed protein product [Sparganum proliferum]	-	-	-	-	-	-	-
CAFS_SP_G_79682_path1	CAFS_SP_G_79682_path1	0	0	0	0	0.00236349	CAFS_SP_G_79682_path1	XP_030853882.1 uncharacterized protein LOC100889248 [Strongylocentrotus purpuratus]	-	-	-	-	-	GO:0003964//RNA-directed DNA polymerase activity	GO:0000373//Group II intron splicing
CAFS_SP_G_102760_path1	CAFS_SP_G_102760_path1	0.000520058	0.0141716	0.00460271	0	0.000838761	CAFS_SP_G_102760_path1	XP_027228265.1 fibrocystin-L-like [Penaeus vannamei]	-	-	-	-	-	-	-
CAFS_SP_G_102770_path1	CAFS_SP_G_102770_path1	1.17161	0.350587	1.27791	2.52048	0.88989	CAFS_SP_G_102770_path1	-	-	-	-	-	-	-	-
SpO_Gene000133	SpO_Gene000133	0.510966	0.0437447	0.436218	3.3293	0.0246662	SpO_Gene000133	-	-	-	-	-	-	-	-
CAFS_SP_G_59091_path1	CAFS_SP_G_59091_path1	0.254344	0.185163	0.190985	0.972594	0.0848398	CAFS_SP_G_59091_path1	-	-	-	-	-	-	-	-
SpO_Gene000134	SpO_Gene000134	0.271002	0.808599	0.364421	0.575193	0.283738	SpO_Gene000134	-	-	-	-	-	-	-	-
CAFS_SP_G_59082_path1	CAFS_SP_G_59082_path1	1.45581	1.17762	4.96824	1.11977	0.225646	CAFS_SP_G_59082_path1	-	-	-	-	-	-	-	-
SpO_Gene000135	SpO_Gene000135	0.125441	0.255771	0.148656	0.107788	0.017101	SpO_Gene000135	-	-	-	-	-	-	-	-
CAFS_SP_G_52983_path1	CAFS_SP_G_52983_path1	0.410197	0.399035	0.382133	0.479036	1.00702	CAFS_SP_G_52983_path1	-	-	-	-	-	-	-	-
SpO_Gene000309	SpO_Gene000309	0.192314	0.400848	0.108694	0.186931	0.0589891	SpO_Gene000309	-	-	-	-	-	-	-	-
CAFS_SP_G_52979_path1	CAFS_SP_G_52979_path1	0.489503	0.580906	0.363134	0.299236	0.551503	CAFS_SP_G_52979_path1	XP_027232212.1 protein singed wings 2-like [Penaeus vannamei]	-	-	-	-	-	GO:0003743//translation initiation factor activity;GO:0005515//protein binding	GO:0002165//instar larval or pupal development;GO:0006413//translational initiation;GO:0007154//cell communication;GO:0007165//signal transduction;GO:0007275//multicellular organism development;GO:0008150//biological_process;GO:0009719//response to endogenous stimulus;GO:0009725//response to hormone;GO:0009791//post-embryonic development;GO:0009987//cellular process;GO:0010033//response to organi…
CAFS_SP_G_47534_path1	CAFS_SP_G_47534_path1	0.145206	0.0875778	4.83539	0.163214	2.42016	CAFS_SP_G_47534_path1	XP_027226033.1 transcription factor SOX-8-like isoform X1 [Penaeus vannamei]	-	-	-	-	GO:0000785//chromatin;GO:0005575//cellular_component;GO:0005622//intracellular;GO:0005623//cell;GO:0005634//nucleus;GO:0005654//nucleoplasm;GO:0005694//chromosome;GO:0005737//cytoplasm;GO:0005739//mitochondrion;GO:0005740//mitochondrial envelope;GO:0005741//mitochondrial outer membrane;GO:0016020//membrane;GO:0019867//outer membrane;GO:0019898//extrinsic component of membrane;GO:0031090//organell…	GO:0000976//transcription regulatory region sequence-specific DNA binding;GO:0000977//RNA polymerase II regulatory region sequence-specific DNA binding;GO:0000978//RNA polymerase II core promoter proximal region sequence-specific DNA binding;GO:0000980//RNA polymerase II distal enhancer sequence-specific DNA binding;GO:0000981//RNA polymerase II transcription factor activity, sequence-specific DN…	GO:0000003//reproduction;GO:0001667//ameboidal-type cell migration;GO:0001701//in utero embryonic development;GO:0001755//neural crest cell migration;GO:0001763//morphogenesis of a branching structure;GO:0001837//epithelial to mesenchymal transition;GO:0002009//morphogenesis of an epithelium;GO:0002052//positive regulation of neuroblast proliferation;GO:0003006//developmental process involved in …
CAFS_SP_G_47535_path1	CAFS_SP_G_47535_path1	0.00850625	0.0259766	0.353649	0.0110132	0.260895	CAFS_SP_G_47535_path1	-	-	-	-	-	-	-	-
SpO_Gene000311	SpO_Gene000311	0.00395261	0.0469103	0.00599231	0.00515311	0.013649	SpO_Gene000311	-	-	-	-	-	-	-	-
CAFS_SP_G_132532_path1	CAFS_SP_G_132532_path1	0.000325446	0.00269122	0	0	0	CAFS_SP_G_132532_path1	RZF47529.1 hypothetical protein LSTR_LSTR009065 [Laodelphax striatellus]	-	-	-	-	-	-	-
CAFS_SP_G_99329_path1	CAFS_SP_G_99329_path1	0.0209591	0.0259882	0.034528	0.0413843	0.0688363	CAFS_SP_G_99329_path1	-	-	-	-	-	-	-	-
CAFS_SP_G_99336_path1	CAFS_SP_G_99336_path1	0.0691764	0.0349163	0.0815406	0.0366222	0.184379	CAFS_SP_G_99336_path1	-	-	-	-	-	-	-	-
CAFS_SP_G_144262_path1	CAFS_SP_G_144262_path1	0.127725	0.985532	0.0961184	0.22259	0.157444	CAFS_SP_G_144262_path1	XP_027238083.1 uncharacterized protein LOC113829176 [Penaeus vannamei]	-	-	-	-	-	-	-
CAFS_SP_G_109051_path1	CAFS_SP_G_109051_path1	0	0	0	0	0	CAFS_SP_G_109051_path1	-	-	-	-	-	-	-	-
CAFS_SP_G_109054_path1	CAFS_SP_G_109054_path1	0.018458	0.0109139	0.0082879	0.00619659	0.0448709	CAFS_SP_G_109054_path1	QFU80920.1 phosphoglycerate kinase [Penaeus vannamei]	Metabolism;Metabolism;Environmental Information Processing;Metabolism;Metabolism	Global and overview maps;Global and overview maps;Signal transduction;Global and overview maps;Carbohydrate metabolism	ko01100//Metabolic pathways;ko01200//Carbon metabolism;ko04066//HIF-1 signaling pathway;ko01230//Biosynthesis of amino acids;ko00010//Glycolysis / Gluconeogenesis	K00927;K00927;K00927;K00927;K00927	GO:0005575//cellular_component;GO:0005576//extracellular region;GO:0005615//extracellular space;GO:0005622//intracellular;GO:0005623//cell;GO:0005694//chromosome;GO:0005737//cytoplasm;GO:0005739//mitochondrion;GO:0005829//cytosol;GO:0005886//plasma membrane;GO:0016020//membrane;GO:0030016//myofibril;GO:0030017//sarcomere;GO:0030018//Z disc;GO:0031430//M band;GO:0031672//A band;GO:0031674//I band;…	GO:0000166//nucleotide binding;GO:0003674//molecular_function;GO:0003824//catalytic activity;GO:0004618//phosphoglycerate kinase activity;GO:0005488//binding;GO:0005515//protein binding;GO:0005516//calmodulin binding;GO:0005524//ATP binding;GO:0008144//drug binding;GO:0015036//disulfide oxidoreductase activity;GO:0016301//kinase activity;GO:0016491//oxidoreductase activity;GO:0016651//oxidoreduct…	GO:0000768//syncytium formation by plasma membrane fusion;GO:0001666//response to hypoxia;GO:0005975//carbohydrate metabolic process;GO:0005996//monosaccharide metabolic process;GO:0006006//glucose metabolic process;GO:0006007//glucose catabolic process;GO:0006082//organic acid metabolic process;GO:0006090//pyruvate metabolic process;GO:0006091//generation of precursor metabolites and energy;GO:0…
SpO_Gene000312	SpO_Gene000312	3.49554	2.02015	3.2333	3.4681	3.34538	SpO_Gene000312	-	-	-	-	-	-	-	-
CAFS_SP_G_88283_path1	CAFS_SP_G_88283_path1	0.779499	1.2893	1.12431	1.40964	2.29158	CAFS_SP_G_88283_path1	QFU80920.1 phosphoglycerate kinase [Penaeus vannamei]	Metabolism;Metabolism;Environmental Information Processing;Metabolism;Metabolism	Global and overview maps;Global and overview maps;Signal transduction;Global and overview maps;Carbohydrate metabolism	ko01100//Metabolic pathways;ko01200//Carbon metabolism;ko04066//HIF-1 signaling pathway;ko01230//Biosynthesis of amino acids;ko00010//Glycolysis / Gluconeogenesis	K00927;K00927;K00927;K00927;K00927	GO:0005575//cellular_component;GO:0005576//extracellular region;GO:0005615//extracellular space;GO:0005622//intracellular;GO:0005623//cell;GO:0005694//chromosome;GO:0005737//cytoplasm;GO:0005739//mitochondrion;GO:0005829//cytosol;GO:0005886//plasma membrane;GO:0016020//membrane;GO:0030016//myofibril;GO:0030017//sarcomere;GO:0030018//Z disc;GO:0031430//M band;GO:0031672//A band;GO:0031674//I band;…	GO:0000166//nucleotide binding;GO:0003674//molecular_function;GO:0003824//catalytic activity;GO:0004616//phosphogluconate dehydrogenase (decarboxylating) activity;GO:0004618//phosphoglycerate kinase activity;GO:0005488//binding;GO:0005515//protein binding;GO:0005516//calmodulin binding;GO:0005524//ATP binding;GO:0008144//drug binding;GO:0015036//disulfide oxidoreductase activity;GO:0016301//kinas…	GO:0000768//syncytium formation by plasma membrane fusion;GO:0001666//response to hypoxia;GO:0005975//carbohydrate metabolic process;GO:0005996//monosaccharide metabolic process;GO:0006006//glucose metabolic process;GO:0006007//glucose catabolic process;GO:0006082//organic acid metabolic process;GO:0006090//pyruvate metabolic process;GO:0006091//generation of precursor metabolites and energy;GO:0…
CAFS_SP_G_87567_path1	CAFS_SP_G_87567_path1	0.00102649	0	0	0	0.00131365	CAFS_SP_G_87567_path1	XP_012563443.1 PREDICTED: RNA-directed DNA polymerase from mobile element jockey-like [Hydra vulgaris]	-	-	-	-	-	-	-
SpO_Gene000137	SpO_Gene000137	1.02996	0.677196	1.1286	1.83985	3.25199	SpO_Gene000137	-	-	-	-	-	-	-	-
CAFS_SP_G_88166_path1	CAFS_SP_G_88166_path1	0	0	0	0	0	CAFS_SP_G_88166_path1	XP_023663219.1 jerky protein homolog [Paramormyrops kingsleyae]	-	-	-	-	-	GO:0003676//nucleic acid binding;GO:0003677//DNA binding	-
CAFS_SP_G_39781_path1	CAFS_SP_G_39781_path1	0.030286	0.127508	1.26526	0.033799	0.589635	CAFS_SP_G_39781_path1	-	-	-	-	-	-	-	-
CAFS_SP_G_39872_path1	CAFS_SP_G_39872_path1	0.0138441	0.040478	0.0128374	0	0.00061446	CAFS_SP_G_39872_path1	XP_027237474.1 golgin subfamily A member 2-like [Penaeus vannamei]	-	-	-	-	-	-	-
CAFS_SP_G_39875_path1	CAFS_SP_G_39875_path1	0.792585	0.474283	0.878759	1.04803	0.711038	CAFS_SP_G_39875_path1	-	-	-	-	-	-	-	-
CAFS_SP_G_39796_path1	CAFS_SP_G_39796_path1	0.00304524	0.00648267	0.00384168	0	0.00921106	CAFS_SP_G_39796_path1	QFU80920.1 phosphoglycerate kinase [Penaeus vannamei]	Metabolism;Metabolism;Environmental Information Processing;Metabolism;Metabolism	Global and overview maps;Global and overview maps;Signal transduction;Global and overview maps;Carbohydrate metabolism	ko01100//Metabolic pathways;ko01200//Carbon metabolism;ko04066//HIF-1 signaling pathway;ko01230//Biosynthesis of amino acids;ko00010//Glycolysis / Gluconeogenesis	K00927;K00927;K00927;K00927;K00927	GO:0005575//cellular_component;GO:0005576//extracellular region;GO:0005615//extracellular space;GO:0005622//intracellular;GO:0005623//cell;GO:0005694//chromosome;GO:0005737//cytoplasm;GO:0005739//mitochondrion;GO:0005829//cytosol;GO:0005886//plasma membrane;GO:0016020//membrane;GO:0030016//myofibril;GO:0030017//sarcomere;GO:0030018//Z disc;GO:0031430//M band;GO:0031672//A band;GO:0031674//I band;…	GO:0000166//nucleotide binding;GO:0003674//molecular_function;GO:0003824//catalytic activity;GO:0004618//phosphoglycerate kinase activity;GO:0005488//binding;GO:0005515//protein binding;GO:0005516//calmodulin binding;GO:0005524//ATP binding;GO:0008144//drug binding;GO:0015036//disulfide oxidoreductase activity;GO:0016301//kinase activity;GO:0016491//oxidoreductase activity;GO:0016651//oxidoreduct…	GO:0000768//syncytium formation by plasma membrane fusion;GO:0001666//response to hypoxia;GO:0005975//carbohydrate metabolic process;GO:0005996//monosaccharide metabolic process;GO:0006006//glucose metabolic process;GO:0006007//glucose catabolic process;GO:0006082//organic acid metabolic process;GO:0006090//pyruvate metabolic process;GO:0006091//generation of precursor metabolites and energy;GO:0…
CAFS_SP_G_39801_path1	CAFS_SP_G_39801_path1	0	0.000602071	0	0	0.0018494	CAFS_SP_G_39801_path1	XP_027214284.1 uncharacterized protein K02A2.6-like [Penaeus vannamei]	-	-	-	-	-	-	GO:0015074//DNA integration
CAFS_SP_G_39807_path1	CAFS_SP_G_39807_path1	0.251168	0.215775	0.346984	0.474224	0.888834	CAFS_SP_G_39807_path1	XP_013394424.1 uncharacterized protein LOC106161898 isoform X1 [Lingula anatina]	-	-	-	-	-	-	-
CAFS_SP_G_39802_path1	CAFS_SP_G_39802_path1	0	0	0	0	0	CAFS_SP_G_39802_path1	XP_027219644.1 uncharacterized protein LOC113811981 [Penaeus vannamei]	-	-	-	-	-	-	-
CAFS_SP_G_105949_path1	CAFS_SP_G_105949_path1	0.000834311	0.00555681	0	0	0	CAFS_SP_G_105949_path1	ROT64980.1 hypothetical protein C7M84_017070 [Penaeus vannamei]	-	-	-	-	-	-	GO:0015074//DNA integration
CAFS_SP_G_39841_path1	CAFS_SP_G_39841_path1	0.00108214	0.00338647	0	0	0.00153005	CAFS_SP_G_39841_path1	-	-	-	-	-	-	-	-
CAFS_SP_G_39858_path1	CAFS_SP_G_39858_path1	0.0492383	0.0979096	0.0598777	0.0967602	0.170507	CAFS_SP_G_39858_path1	-	-	-	-	-	-	-	-
CAFS_SP_G_99564_path1	CAFS_SP_G_99564_path1	0	8.58648e-05	0	0	0	CAFS_SP_G_99564_path1	-	-	-	-	-	GO:0000315//organellar large ribosomal subunit;GO:0005840//ribosome;GO:0022625//cytosolic large ribosomal subunit	GO:0003735//structural constituent of ribosome;GO:0016817//hydrolase activity, acting on acid anhydrides	GO:0006412//translation
CAFS_SP_G_86645_path1	CAFS_SP_G_86645_path1	0.00134971	0.0018255	0	0	0.00156765	CAFS_SP_G_86645_path1	-	-	-	-	-	-	-	-
CAFS_SP_G_86653_path1	CAFS_SP_G_86653_path1	0.000438659	0	0	0.0472965	0.00113186	CAFS_SP_G_86653_path1	-	-	-	-	-	GO:0005887//integral component of plasma membrane;GO:0009380//excinuclease repair complex;GO:0043190//ATP-binding cassette (ABC) transporter complex;GO:0055051//ATP-binding cassette (ABC) transporter complex, integrated substrate binding	GO:0003824//catalytic activity;GO:0004385//guanylate kinase activity;GO:0004527//exonuclease activity;GO:0004798//thymidylate kinase activity;GO:0005524//ATP binding;GO:0005525//GTP binding;GO:0009381//excinuclease ABC activity;GO:0016301//kinase activity;GO:0018835//carbon phosphorus lyase activity;GO:0033230//cysteine-transporting ATPase activity;GO:0042626//ATPase activity, coupled to transmem…	GO:0000910//cytokinesis;GO:0006260//DNA replication;GO:0006289//nucleotide-excision repair;GO:0006310//DNA recombination;GO:0006777//Mo-molybdopterin cofactor biosynthetic process;GO:0006810//transport;GO:0015949//nucleobase-containing small molecule interconversion;GO:0019634//organic phosphonate metabolic process;GO:0033228//cysteine export
CAFS_SP_G_33928_path1	CAFS_SP_G_33928_path1	0	0.00022921	0	0	0	CAFS_SP_G_33928_path1	KAB0801795.1 hypothetical protein PPYR_03981 [Photinus pyralis]	Human Diseases;Human Diseases;Human Diseases;Human Diseases	Substance dependence;Infectious diseases;Immune diseases;Cancers	ko05034//Alcoholism;ko05131//Shigellosis;ko05322//Systemic lupus erythematosus;ko05202//Transcriptional misregulation in cancers	K11253;K11253;K11253;K11253	GO:0071821//FANCM-MHF complex	GO:0003677//DNA binding	-
CAFS_SP_G_127871_path1	CAFS_SP_G_127871_path1	0	0.000351925	0	0	0	CAFS_SP_G_127871_path1	XP_015610268.1 histone H2B [Cephus cinctus]	Human Diseases;Human Diseases;Human Diseases	Substance dependence;Immune diseases;Cancers	ko05034//Alcoholism;ko05322//Systemic lupus erythematosus;ko05203//Viral carcinogenesis	K11252;K11252;K11252	GO:0000228//nuclear chromosome;GO:0000785//chromatin;GO:0000786//nucleosome;GO:0000788//nuclear nucleosome;GO:0000790//nuclear chromatin;GO:0005575//cellular_component;GO:0005622//intracellular;GO:0005623//cell;GO:0005634//nucleus;GO:0005669//transcription factor TFIID complex;GO:0005694//chromosome;GO:0031974//membrane-enclosed lumen;GO:0031981//nuclear lumen;GO:0032991//macromolecular complex;G…	GO:0003674//molecular_function;GO:0003676//nucleic acid binding;GO:0003677//DNA binding;GO:0005488//binding;GO:0005515//protein binding;GO:0046982//protein heterodimerization activity;GO:0046983//protein dimerization activity;GO:0097159//organic cyclic compound binding;GO:1901363//heterocyclic compound binding	GO:0006325//chromatin organization;GO:0006352//DNA-templated transcription, initiation;GO:0006996//organelle organization;GO:0008150//biological_process;GO:0009987//cellular process;GO:0016043//cellular component organization;GO:0051276//chromosome organization;GO:0071840//cellular component organization or biogenesis
CAFS_SP_G_133877_path1	CAFS_SP_G_133877_path1	0.0010088	0	0	0	0	CAFS_SP_G_133877_path1	PCG79106.1 hypothetical protein B5V51_2077 [Heliothis virescens]	-	-	-	-	GO:0005575//cellular_component;GO:0005622//intracellular;GO:0005623//cell;GO:0005737//cytoplasm;GO:0005739//mitochondrion;GO:0005740//mitochondrial envelope;GO:0005743//mitochondrial inner membrane;GO:0005758//mitochondrial intermembrane space;GO:0005829//cytosol;GO:0016020//membrane;GO:0019866//organelle inner membrane;GO:0030061//mitochondrial crista;GO:0031090//organelle membrane;GO:0031966//m…	GO:0003674//molecular_function;GO:0005215//transporter activity;GO:0005319//lipid transporter activity;GO:0005488//binding;GO:0005496//steroid binding;GO:0008289//lipid binding;GO:0015248//sterol transporter activity;GO:0015485//cholesterol binding;GO:0017127//cholesterol transporter activity;GO:0032934//sterol binding;GO:0036094//small molecule binding;GO:0043178//alcohol binding;GO:0097159//org…	GO:0000003//reproduction;GO:0000302//response to reactive oxygen species;GO:0001678//cellular glucose homeostasis;GO:0002237//response to molecule of bacterial origin;GO:0002376//immune system process;GO:0003006//developmental process involved in reproduction;GO:0006066//alcohol metabolic process;GO:0006082//organic acid metabolic process;GO:0006629//lipid metabolic process;GO:0006694//steroid bi…
CAFS_SP_G_142433_path1	CAFS_SP_G_142433_path1	0	0	0	0	0	CAFS_SP_G_142433_path1	KAF2345057.1 Reverse transcriptase domain [Trinorchestia longiramus]	-	-	-	-	-	GO:0003964//RNA-directed DNA polymerase activity	GO:0000373//Group II intron splicing
CAFS_SP_G_30710_path1	CAFS_SP_G_30710_path1	0.0875602	0.447169	0.142715	0.124647	0.150438	CAFS_SP_G_30710_path1	-	-	-	-	-	-	-	-
CAFS_SP_G_30728_path1	CAFS_SP_G_30728_path1	0	0	0	0	0	CAFS_SP_G_30728_path1	OXA53868.1 Retrovirus-related Pol polyprotein from type-1 retrotransposable element R1 [Folsomia candida]	-	-	-	-	-	-	-
CAFS_SP_G_30726_path1	CAFS_SP_G_30726_path1	0.00863437	0.0248425	0.0114816	0.00899462	0.00996692	CAFS_SP_G_30726_path1	XP_027224637.1 LOW QUALITY PROTEIN: ligand of Numb protein X 2-like [Penaeus vannamei]	-	-	-	-	GO:0030288//outer membrane-bounded periplasmic space	GO:0004252//serine-type endopeptidase activity;GO:0005515//protein binding	GO:0006508//proteolysis;GO:0006950//response to stress
CAFS_SP_G_30720_path1	CAFS_SP_G_30720_path1	0	0.00034006	0.0106376	0	0	CAFS_SP_G_30720_path1	-	-	-	-	-	-	-	-
SpO_Gene000314	SpO_Gene000314	0.263012	0.146794	8.15566	0.138172	0.0725426	SpO_Gene000314	-	-	-	-	-	-	-	-
CAFS_SP_G_126849_path1	CAFS_SP_G_126849_path1	0.00781727	0.0116724	0.215793	0.1574	0.0144793	CAFS_SP_G_126849_path1	-	-	-	-	-	-	-	-
CAFS_SP_G_43348_path1	CAFS_SP_G_43348_path1	0.0736523	1.19072	0.432595	0.288733	0.0593178	CAFS_SP_G_43348_path1	-	-	-	-	-	-	-	-
CAFS_SP_G_50111_path1	CAFS_SP_G_50111_path1	0.41196	1.10751	0.344249	0.519067	0.579232	CAFS_SP_G_50111_path1	-	-	-	-	-	-	-	-
CAFS_SP_G_50120_path1	CAFS_SP_G_50120_path1	0.0432001	0.413684	0.0632197	0.0936681	0.0270698	CAFS_SP_G_50120_path1	-	-	-	-	-	-	-	-
CAFS_SP_G_50124_path1	CAFS_SP_G_50124_path1	0.00437395	0.0313633	0.00423875	0.00707959	0.0100648	CAFS_SP_G_50124_path1	XP_027238165.1 LOW QUALITY PROTEIN: MAM and LDL-receptor class A domain-containing protein 1-like [Penaeus vannamei]	-	-	-	-	GO:0005575//cellular_component;GO:0005622//intracellular;GO:0005623//cell;GO:0005737//cytoplasm;GO:0005768//endosome;GO:0012505//endomembrane system;GO:0016020//membrane;GO:0016021//integral component of membrane;GO:0031224//intrinsic component of membrane;GO:0031410//cytoplasmic vesicle;GO:0031982//vesicle;GO:0043226//organelle;GO:0043227//membrane-bounded organelle;GO:0043229//intracellular org…	GO:0005515//protein binding	GO:0006810//transport;GO:0008104//protein localization;GO:0008150//biological_process;GO:0015031//protein transport;GO:0015833//peptide transport;GO:0033036//macromolecule localization;GO:0042886//amide transport;GO:0045184//establishment of protein localization;GO:0051179//localization;GO:0051234//establishment of localization;GO:0071702//organic substance transport;GO:0071705//nitrogen compound…
SpO_Gene000316	SpO_Gene000316	0.328021	0.810866	0.319812	0.575871	1.45183	SpO_Gene000316	-	-	-	-	-	-	-	-
CAFS_SP_G_50129_path1	CAFS_SP_G_50129_path1	0.159495	0.277774	0.140796	0.405012	0.529861	CAFS_SP_G_50129_path1	-	-	-	-	-	-	-	-
CAFS_SP_G_50139_path1	CAFS_SP_G_50139_path1	0.00994019	0.00890992	0.00872615	0.0150599	0.00624537	CAFS_SP_G_50139_path1	KAF2367174.1 CUB domain [Trinorchestia longiramus]	-	-	-	-	-	-	-
CAFS_SP_G_50142_path1	CAFS_SP_G_50142_path1	0	0	0	0	0	CAFS_SP_G_50142_path1	-	-	-	-	-	-	-	-
CAFS_SP_G_1003_path1	CAFS_SP_G_1003_path1	0.111102	0.224014	0.103441	0.0469158	0.0232575	CAFS_SP_G_1003_path1	KAF2368819.1 Alpha/beta hydrolase fold-1 [Trinorchestia longiramus]	-	-	-	-	-	GO:0016787//hydrolase activity;GO:0070205//2-succinyl-6-hydroxy-2,4-cyclohexadiene-1-carboxylate synthase activity	GO:0009234//menaquinone biosynthetic process
CAFS_SP_G_1005_path1	CAFS_SP_G_1005_path1	0.0155773	0.247584	0.040992	0.0915056	0.00909953	CAFS_SP_G_1005_path1	ROT64030.1 hypothetical protein C7M84_018072, partial [Penaeus vannamei]	-	-	-	-	-	-	-
CAFS_SP_G_1013_path1	CAFS_SP_G_1013_path1	0	0	0	0	0	CAFS_SP_G_1013_path1	KAB0790373.1 hypothetical protein PPYR_15258 [Photinus pyralis]	-	-	-	-	-	-	-
CAFS_SP_G_1017_path1	CAFS_SP_G_1017_path1	0.000494048	0.000923007	0.0013644	0	0	CAFS_SP_G_1017_path1	ROT81040.1 hypothetical protein C7M84_000199 [Penaeus vannamei]	-	-	-	-	-	-	-
CAFS_SP_G_1020_path1	CAFS_SP_G_1020_path1	0.00685008	0.139963	0.0150917	0.00436935	0.00215785	CAFS_SP_G_1020_path1	-	-	-	-	-	GO:0005634//nucleus;GO:0019867//outer membrane	-	GO:0009297//pilus assembly
CAFS_SP_G_3958_path1	CAFS_SP_G_3958_path1	0.364357	1.00452	0.289127	0.510072	0.47374	CAFS_SP_G_3958_path1	-	-	-	-	-	-	-	-
loci000300	loci000300	0.477034	1.68387	0.538761	0.628573	0.659542	loci000300	-	-	-	-	-	-	-	-
SpO_Gene000143	SpO_Gene000143	0.256692	1.34269	0.310368	0.383447	0.371022	SpO_Gene000143	-	-	-	-	-	-	-	-
CAFS_SP_G_6332_path1	CAFS_SP_G_6332_path1	1.06112	1.4588	0.857839	1.57288	0.916757	CAFS_SP_G_6332_path1	-	-	-	-	-	-	-	-
CAFS_SP_G_6329_path1	CAFS_SP_G_6329_path1	0.35185	1.21474	0.313186	0.507036	0.30327	CAFS_SP_G_6329_path1	XP_027216588.1 DNA replication complex GINS protein PSF3-like isoform X1 [Penaeus vannamei]	-	-	-	-	GO:0000228//nuclear chromosome;GO:0000785//chromatin;GO:0000790//nuclear chromatin;GO:0000811//GINS complex;GO:0005575//cellular_component;GO:0005622//intracellular;GO:0005623//cell;GO:0005634//nucleus;GO:0005654//nucleoplasm;GO:0005657//replication fork;GO:0005694//chromosome;GO:0031261//DNA replication preinitiation complex;GO:0031298//replication fork protection complex;GO:0031974//membrane-en…	GO:0003674//molecular_function	GO:0000278//mitotic cell cycle;GO:0000724//double-strand break repair via homologous recombination;GO:0000725//recombinational repair;GO:0000727//double-strand break repair via break-induced replication;GO:0006139//nucleobase-containing compound metabolic process;GO:0006259//DNA metabolic process;GO:0006260//DNA replication;GO:0006261//DNA-dependent DNA replication;GO:0006270//DNA replication ini…
SpO_Gene000144	SpO_Gene000144	0.00609087	0.0649072	0.0185996	0	0.00405743	SpO_Gene000144	-	-	-	-	-	-	-	-
SpO_Gene000145	SpO_Gene000145	0.066759	0.165027	0.0637911	0.15521	0.0526501	SpO_Gene000145	-	-	-	-	-	-	-	-
CAFS_SP_G_6321_path1	CAFS_SP_G_6321_path1	0	0	0	0	0	CAFS_SP_G_6321_path1	-	-	-	-	-	-	-	-
CAFS_SP_G_6311_path1	CAFS_SP_G_6311_path1	0.987565	1.10558	1.04069	1.50226	0.999193	CAFS_SP_G_6311_path1	-	-	-	-	-	-	-	-
CAFS_SP_G_125275_path1	CAFS_SP_G_125275_path1	0.0195064	0.0384986	0.0266199	0	0.0268514	CAFS_SP_G_125275_path1	XP_027229480.1 ribosomal protein S6 kinase alpha-5-like [Penaeus vannamei]	Human Diseases;Human Diseases;Environmental Information Processing;Human Diseases;Organismal Systems;Organismal Systems;Organismal Systems;Environmental Information Processing;Human Diseases	Infectious diseases;Cancers;Signal transduction;Cancers;Circulatory system;Nervous system;Environmental adaptation;Signal transduction;Cancers	ko05131//Shigellosis;ko05200//Pathways in cancer;ko04010//MAPK signaling pathway;ko05206//MicroRNAs in cancer;ko04261//Adrenergic signaling in cardiomyocytes;ko04722//Neurotrophin signaling pathway;ko04713//Circadian entrainment;ko04668//TNF signaling pathway;ko05219//Bladder cancer	K04445;K04445;K04445;K04445;K04445;K04445;K04445;K04445;K04445	GO:0000228//nuclear chromosome;GO:0000803//sex chromosome;GO:0000805//X chromosome;GO:0005575//cellular_component;GO:0005622//intracellular;GO:0005623//cell;GO:0005634//nucleus;GO:0005654//nucleoplasm;GO:0005694//chromosome;GO:0005700//polytene chromosome;GO:0005703//polytene chromosome puff;GO:0005705//polytene chromosome interband;GO:0005737//cytoplasm;GO:0016456//X chromosome located dosage co…	GO:0000166//nucleotide binding;GO:0000287//magnesium ion binding;GO:0003674//molecular_function;GO:0003824//catalytic activity;GO:0004672//protein kinase activity;GO:0004674//protein serine/threonine kinase activity;GO:0005488//binding;GO:0005515//protein binding;GO:0005524//ATP binding;GO:0008144//drug binding;GO:0016301//kinase activity;GO:0016740//transferase activity;GO:0016772//transferase a…	GO:0000003//reproduction;GO:0000723//telomere maintenance;GO:0001932//regulation of protein phosphorylation;GO:0001934//positive regulation of protein phosphorylation;GO:0003006//developmental process involved in reproduction;GO:0006139//nucleobase-containing compound metabolic process;GO:0006259//DNA metabolic process;GO:0006325//chromatin organization;GO:0006355//regulation of transcription, DN…
CAFS_SP_G_124186_path1	CAFS_SP_G_124186_path1	0	0.00105601	0	0	0	CAFS_SP_G_124186_path1	XP_022161829.1 uncharacterized protein LOC111027722 [Myzus persicae]	-	-	-	-	-	-	-
CAFS_SP_G_39791_path1	CAFS_SP_G_39791_path1	0	0.000332164	0	0	0	CAFS_SP_G_39791_path1	XP_027230045.1 uncharacterized protein K02A2.6-like [Penaeus vannamei]	-	-	-	-	-	-	GO:0015074//DNA integration
CAFS_SP_G_125326_path1	CAFS_SP_G_125326_path1	0.00448727	0.0205503	0.0041724	0	0.00431396	CAFS_SP_G_125326_path1	-	-	-	-	-	-	-	-
CAFS_SP_G_71885_path1	CAFS_SP_G_71885_path1	0.000536016	0.00262385	0	0	0	CAFS_SP_G_71885_path1	-	-	-	-	-	-	-	-
CAFS_SP_G_125334_path1	CAFS_SP_G_125334_path1	0	0.00187793	0	0	0	CAFS_SP_G_125334_path1	KAA0197117.1 hypothetical protein HAZT_HAZT010074 [Hyalella azteca]	-	-	-	-	-	GO:0016788//hydrolase activity, acting on ester bonds	-
CAFS_SP_G_126165_path1	CAFS_SP_G_126165_path1	0.0549152	0.228092	0.076487	0.0871348	0.0784841	CAFS_SP_G_126165_path1	-	-	-	-	-	-	-	-
CAFS_SP_G_126163_path1	CAFS_SP_G_126163_path1	0	0.000103939	0	0	0	CAFS_SP_G_126163_path1	AUV47160.1 type I crustin 3 [Scylla paramamosain]	-	-	-	-	GO:0005576//extracellular region	GO:0030414//peptidase inhibitor activity	-
CAFS_SP_G_126160_path1	CAFS_SP_G_126160_path1	0.00185295	0.00256071	0.00600679	0	0.00409547	CAFS_SP_G_126160_path1	AUV47160.1 type I crustin 3 [Scylla paramamosain]	-	-	-	-	GO:0005576//extracellular region	GO:0030414//peptidase inhibitor activity	-
CAFS_SP_G_47674_path1	CAFS_SP_G_47674_path1	1.03582	0.918887	1.77043	2.91828	1.97104	CAFS_SP_G_47674_path1	-	-	-	-	-	-	-	-
CAFS_SP_G_132909_path1	CAFS_SP_G_132909_path1	0.00126883	0.0116699	0	0.0153006	0	CAFS_SP_G_132909_path1	-	-	-	-	-	-	GO:0004564//beta-fructofuranosidase activity;GO:0004575//sucrose alpha-glucosidase activity	GO:0009292//genetic transfer
CAFS_SP_G_149447_path1	CAFS_SP_G_149447_path1	0.654445	0.785315	0.876814	0.166314	1.55048	CAFS_SP_G_149447_path1	-	-	-	-	-	-	-	-
CAFS_SP_G_58167_path1	CAFS_SP_G_58167_path1	0.0071388	0.0734697	0.010368	0	0.0125674	CAFS_SP_G_58167_path1	-	-	-	-	-	-	-	-
CAFS_SP_G_58150_path1	CAFS_SP_G_58150_path1	0.00696125	0.0851751	0.0110489	0.0206464	0.00162445	CAFS_SP_G_58150_path1	-	-	-	-	-	-	-	-
SpO_Gene000146	SpO_Gene000146	0.291484	0.320594	2.9287	0.202543	0.160148	SpO_Gene000146	-	-	-	-	-	-	-	-
SpO_Gene000324	SpO_Gene000324	0.207562	0.561102	0.313529	0.340901	0.533781	SpO_Gene000324	-	-	-	-	-	-	-	-
CAFS_SP_G_58145_path1	CAFS_SP_G_58145_path1	0.000586712	0.000259529	0	0	0	CAFS_SP_G_58145_path1	-	-	-	-	-	-	-	-
SpO_Gene000147	SpO_Gene000147	1.06661	1.01626	0.621993	0.700911	0.788424	SpO_Gene000147	-	-	-	-	-	-	-	-
CAFS_SP_G_58137_path1	CAFS_SP_G_58137_path1	0.0305611	0.111925	0.0279446	0.0310553	0.0457007	CAFS_SP_G_58137_path1	-	-	-	-	-	-	-	-
CAFS_SP_G_58128_path1	CAFS_SP_G_58128_path1	0.122377	0.444817	0.111494	0.19456	0.373791	CAFS_SP_G_58128_path1	PNF29310.1 DNA topoisomerase 3-alpha [Cryptotermes secundus]	Genetic Information Processing;Genetic Information Processing	Replication and repair;Replication and repair	ko03440//Homologous recombination;ko03460//Fanconi anemia pathway	K03165;K03165	GO:0005575//cellular_component;GO:0005622//intracellular;GO:0005623//cell;GO:0005634//nucleus;GO:0005654//nucleoplasm;GO:0005694//chromosome;GO:0005737//cytoplasm;GO:0005739//mitochondrion;GO:0016604//nuclear body;GO:0016605//PML body;GO:0031422//RecQ helicase-Topo III complex;GO:0031974//membrane-enclosed lumen;GO:0031981//nuclear lumen;GO:0032991//macromolecular complex;GO:0035861//site of doub…	GO:0000166//nucleotide binding;GO:0003674//molecular_function;GO:0003676//nucleic acid binding;GO:0003677//DNA binding;GO:0003678//DNA helicase activity;GO:0003824//catalytic activity;GO:0003916//DNA topoisomerase activity;GO:0003917//DNA topoisomerase type I activity;GO:0003918//DNA topoisomerase type II (ATP-hydrolyzing) activity;GO:0004386//helicase activity;GO:0005488//binding;GO:0005524//ATP…	GO:0000002//mitochondrial genome maintenance;GO:0000003//reproduction;GO:0000018//regulation of DNA recombination;GO:0000070//mitotic sister chromatid segregation;GO:0000278//mitotic cell cycle;GO:0000280//nuclear division;GO:0000712//resolution of meiotic recombination intermediates;GO:0000723//telomere maintenance;GO:0000724//double-strand break repair via homologous recombination;GO:0000725//r…
CAFS_SP_G_58135_path1	CAFS_SP_G_58135_path1	0.0989104	0.194973	0.110463	0.181024	0.294149	CAFS_SP_G_58135_path1	-	-	-	-	-	-	-	-
SpO_Gene000326	SpO_Gene000326	0.0493016	0.275116	0.060338	0.093909	0.122755	SpO_Gene000326	-	-	-	-	-	-	-	-
SpO_Gene000327	SpO_Gene000327	0.773388	3.63507	1.0041	1.23438	0.757385	SpO_Gene000327	-	-	-	-	-	-	-	-
CAFS_SP_G_57734_path1	CAFS_SP_G_57734_path1	0.0214914	0.382909	0.0323665	0.0431069	0.0217199	CAFS_SP_G_57734_path1	-	-	-	-	-	-	-	-
CAFS_SP_G_65418_path1	CAFS_SP_G_65418_path1	0.00737707	0.018901	0.0050511	0.00654217	0.0145415	CAFS_SP_G_65418_path1	-	-	-	-	-	-	-	-
CAFS_SP_G_141179_path1	CAFS_SP_G_141179_path1	0.000775799	0.00197092	0	0	0	CAFS_SP_G_141179_path1	XP_031346357.1 uncharacterized protein LOC116173176 [Photinus pyralis]	-	-	-	-	-	-	-
CAFS_SP_G_143285_path1	CAFS_SP_G_143285_path1	2.28701	0.0927601	0.10912	0.0535579	1.75795	CAFS_SP_G_143285_path1	AYD41595.1 TNFSF, partial [Procambarus clarkii]	-	-	-	-	GO:0005575//cellular_component;GO:0005576//extracellular region;GO:0005581//collagen trimer;GO:0005615//extracellular space;GO:0005622//intracellular;GO:0005623//cell;GO:0005737//cytoplasm;GO:0005783//endoplasmic reticulum;GO:0005789//endoplasmic reticulum membrane;GO:0005811//lipid particle;GO:0005856//cytoskeleton;GO:0005886//plasma membrane;GO:0005887//integral component of plasma membrane;GO:…	GO:0003674//molecular_function;GO:0005102//receptor binding;GO:0005123//death receptor binding;GO:0005126//cytokine receptor binding;GO:0005164//tumor necrosis factor receptor binding;GO:0005488//binding;GO:0005515//protein binding;GO:0030545//receptor regulator activity;GO:0032813//tumor necrosis factor receptor superfamily binding;GO:0038177//death receptor agonist activity;GO:0048018//receptor…	GO:0000165//MAPK cascade;GO:0001709//cell fate determination;GO:0001942//hair follicle development;GO:0002376//immune system process;GO:0006355//regulation of transcription, DNA-templated;GO:0006464//cellular protein modification process;GO:0006468//protein phosphorylation;GO:0006582//melanin metabolic process;GO:0006725//cellular aromatic compound metabolic process;GO:0006793//phosphorus metabol…
CAFS_SP_G_124313_path1	CAFS_SP_G_124313_path1	0.013507	0.00470592	0.00642349	0.00896597	0	CAFS_SP_G_124313_path1	-	-	-	-	-	-	-	-
CAFS_SP_G_144562_path1	CAFS_SP_G_144562_path1	0	0.00338194	0.0018419	0.0352511	0.00149398	CAFS_SP_G_144562_path1	-	-	-	-	-	-	-	-
SpO_Gene000328	SpO_Gene000328	0.136484	1.2739	0.189301	0.163282	0.0322178	SpO_Gene000328	-	-	-	-	-	-	-	-
SpO_Gene000329	SpO_Gene000329	0.00255165	0.0846124	0.0115732	0.0157499	0.00468361	SpO_Gene000329	-	-	-	-	-	-	-	-
CAFS_SP_G_26336_path1	CAFS_SP_G_26336_path1	0.176335	0.026522	0.101473	0.0399663	0.230972	CAFS_SP_G_26336_path1	-	-	-	-	-	-	-	-
SpO_Gene000330	SpO_Gene000330	0.238326	0.874126	0.257056	0.648314	0.234796	SpO_Gene000330	-	-	-	-	-	-	-	-
SpO_Gene000150	SpO_Gene000150	0.0061454	0.0906757	0.00981313	0.0512519	0.00346801	SpO_Gene000150	-	-	-	-	-	-	-	-
CAFS_SP_G_26325_path1	CAFS_SP_G_26325_path1	2.49092	0.499249	4.3061	1.77507	1.85865	CAFS_SP_G_26325_path1	XP_027209621.1 kinesin-like protein Klp61F [Penaeus vannamei]	-	-	-	-	GO:0000922//spindle pole;GO:0005575//cellular_component;GO:0005622//intracellular;GO:0005623//cell;GO:0005737//cytoplasm;GO:0005813//centrosome;GO:0005815//microtubule organizing center;GO:0005819//spindle;GO:0005829//cytosol;GO:0005856//cytoskeleton;GO:0005871//kinesin complex;GO:0005874//microtubule;GO:0005875//microtubule associated complex;GO:0005876//spindle microtubule;GO:0015630//microtubu…	GO:0000166//nucleotide binding;GO:0003674//molecular_function;GO:0003774//motor activity;GO:0003777//microtubule motor activity;GO:0003824//catalytic activity;GO:0005198//structural molecule activity;GO:0005488//binding;GO:0005515//protein binding;GO:0005524//ATP binding;GO:0008017//microtubule binding;GO:0008092//cytoskeletal protein binding;GO:0008144//drug binding;GO:0008574//ATP-dependent mic…	GO:0000226//microtubule cytoskeleton organization;GO:0000278//mitotic cell cycle;GO:0000280//nuclear division;GO:0002376//immune system process;GO:0002478//antigen processing and presentation of exogenous peptide antigen;GO:0002495//antigen processing and presentation of peptide antigen via MHC class II;GO:0002504//antigen processing and presentation of peptide or polysaccharide antigen via MHC c…
CAFS_SP_G_26337_path1	CAFS_SP_G_26337_path1	0.0569117	0.397592	0.0821916	0.185884	0.0726775	CAFS_SP_G_26337_path1	-	-	-	-	-	-	-	-
SpO_Gene000152	SpO_Gene000152	0.0968939	0.582007	0.166906	0.217976	0.153254	SpO_Gene000152	-	-	-	-	-	-	-	-
SpO_Gene000153	SpO_Gene000153	0.228762	0.86194	0.550459	1.33284	1.44069	SpO_Gene000153	-	-	-	-	-	-	-	-
CAFS_SP_G_26327_path1	CAFS_SP_G_26327_path1	0.0921717	0.529663	0.0849281	0.186581	0.123677	CAFS_SP_G_26327_path1	-	-	-	-	-	-	-	-
SpO_Gene000331	SpO_Gene000331	0.471427	3.72579	0.620737	1.09669	0.186417	SpO_Gene000331	-	-	-	-	-	-	-	-
SpO_Gene000332	SpO_Gene000332	2.64948	0.461646	0.814658	1.53548	0.0495851	SpO_Gene000332	-	-	-	-	-	-	-	-
SpO_Gene000155	SpO_Gene000155	0.146645	0.343131	0.160471	0.232294	0.245682	SpO_Gene000155	-	-	-	-	-	-	-	-
CAFS_SP_G_8314_path1	CAFS_SP_G_8314_path1	0.207649	0.559157	0.251951	0.261812	0.186634	CAFS_SP_G_8314_path1	AET34922.1 interferon-related developmental regulator 1 [Macrobrachium rosenbergii]	-	-	-	-	GO:0005575//cellular_component;GO:0005622//intracellular;GO:0005623//cell;GO:0005634//nucleus;GO:0043226//organelle;GO:0043227//membrane-bounded organelle;GO:0043229//intracellular organelle;GO:0043231//intracellular membrane-bounded organelle;GO:0044424//intracellular part;GO:0044464//cell part	-	-
CAFS_SP_G_8315_path1	CAFS_SP_G_8315_path1	0.0267909	0.10371	0.0186366	0.0348519	0.0265037	CAFS_SP_G_8315_path1	-	-	-	-	-	-	-	-
CAFS_SP_G_8084_path1	CAFS_SP_G_8084_path1	0.000579448	0.00781003	0.00265153	0	0.00168901	CAFS_SP_G_8084_path1	ROT67243.1 hypothetical protein C7M84_014682 [Penaeus vannamei]	-	-	-	-	-	-	-
SpO_Gene000157	SpO_Gene000157	0.0555455	0.195597	0.0287013	0.0373383	0.17238	SpO_Gene000157	-	-	-	-	-	-	-	-
CAFS_SP_G_18204_path1	CAFS_SP_G_18204_path1	0.156166	0.376117	0.131244	0.348388	0.261289	CAFS_SP_G_18204_path1	-	-	-	-	-	-	-	-
CAFS_SP_G_17845_path1	CAFS_SP_G_17845_path1	0.318902	0.219683	2.57692	0.198812	0.719502	CAFS_SP_G_17845_path1	-	-	-	-	-	-	-	-
CAFS_SP_G_17844_path1	CAFS_SP_G_17844_path1	0.0360197	0.155717	0.0250294	0.0891651	0.019445	CAFS_SP_G_17844_path1	PIK39241.1 hypothetical protein BSL78_23915 [Apostichopus japonicus]	-	-	-	-	-	-	-
CAFS_SP_G_17781_path1	CAFS_SP_G_17781_path1	0.288976	1.517	0.321898	0.383023	0.242376	CAFS_SP_G_17781_path1	ROT71534.1 S-phase kinase-associated protein 1 [Penaeus vannamei]	Human Diseases;Human Diseases;Genetic Information Processing;Human Diseases;Genetic Information Processing;Human Diseases;Environmental Information Processing;Cellular Processes;Cellular Processes;Environmental Information Processing;Environmental Information Processing;Organismal Systems	Infectious diseases;Cancers;Folding, sorting and degradation;Infectious diseases;Folding, sorting and degradation;Infectious disease: viral;Signal transduction;Cell growth and death;Cell growth and death;Signal transduction;Signal transduction;Environmental adaptation	ko05131//Shigellosis;ko05200//Pathways in cancer;ko04141//Protein processing in endoplasmic reticulum;ko05132//Salmonella infection;ko04120//Ubiquitin mediated proteolysis;ko05170//Human immunodeficiency virus 1 infection;ko04310//Wnt signaling pathway;ko04110//Cell cycle;ko04114//Oocyte meiosis;ko04350//TGF-beta signaling pathway;ko04341//Hedgehog signaling pathway - fly;ko04710//Circadian rhythm	K03094;K03094;K03094;K03094;K03094;K03094;K03094;K03094;K03094;K03094;K03094;K03094	GO:0000151//ubiquitin ligase complex;GO:0000152//nuclear ubiquitin ligase complex;GO:0000775//chromosome, centromeric region;GO:0000776//kinetochore;GO:0000777//condensed chromosome kinetochore;GO:0000779//condensed chromosome, centromeric region;GO:0000793//condensed chromosome;GO:0005575//cellular_component;GO:0005622//intracellular;GO:0005623//cell;GO:0005634//nucleus;GO:0005654//nucleoplasm;G…	GO:0003674//molecular_function;GO:0003676//nucleic acid binding;GO:0003677//DNA binding;GO:0003688//DNA replication origin binding;GO:0003690//double-stranded DNA binding;GO:0003824//catalytic activity;GO:0004842//ubiquitin-protein transferase activity;GO:0005488//binding;GO:0005515//protein binding;GO:0008013//beta-catenin binding;GO:0016740//transferase activity;GO:0019787//ubiquitin-like prote…	GO:0000018//regulation of DNA recombination;GO:0000082//G1/S transition of mitotic cell cycle;GO:0000086//G2/M transition of mitotic cell cycle;GO:0000165//MAPK cascade;GO:0000209//protein polyubiquitination;GO:0000278//mitotic cell cycle;GO:0000280//nuclear division;GO:0000921//septin ring assembly;GO:0006325//chromatin organization;GO:0006417//regulation of translation;GO:0006464//cellular prot…
CAFS_SP_G_17745_path1	CAFS_SP_G_17745_path1	0.330301	0.0688186	0.170726	0.0977303	1.05657	CAFS_SP_G_17745_path1	XP_027218201.1 cytochrome c oxidase subunit 7A, mitochondrial-like [Penaeus vannamei]	Metabolism;Human Diseases;Human Diseases;Organismal Systems;Human Diseases;Human Diseases;Metabolism;Organismal Systems	Global and overview maps;Neurodegenerative diseases;Neurodegenerative diseases;Environmental adaptation;Endocrine and metabolic diseases;Neurodegenerative diseases;Energy metabolism;Circulatory system	ko01100//Metabolic pathways;ko05010//Alzheimer disease;ko05016//Huntington disease;ko04714//Thermogenesis;ko04932//Non-alcoholic fatty liver disease (NAFLD);ko05012//Parkinson disease;ko00190//Oxidative phosphorylation;ko04260//Cardiac muscle contraction	K02270;K02270;K02270;K02270;K02270;K02270;K02270;K02270	GO:0005575//cellular_component;GO:0005622//intracellular;GO:0005623//cell;GO:0005737//cytoplasm;GO:0005739//mitochondrion;GO:0005740//mitochondrial envelope;GO:0005743//mitochondrial inner membrane;GO:0005746//mitochondrial respiratory chain;GO:0016020//membrane;GO:0019866//organelle inner membrane;GO:0031090//organelle membrane;GO:0031966//mitochondrial membrane;GO:0031967//organelle envelope;GO…	GO:0003674//molecular_function;GO:0003824//catalytic activity;GO:0004129//cytochrome-c oxidase activity;GO:0005215//transporter activity;GO:0008324//cation transmembrane transporter activity;GO:0009055//electron carrier activity;GO:0015002//heme-copper terminal oxidase activity;GO:0015075//ion transmembrane transporter activity;GO:0015077//monovalent inorganic cation transmembrane transporter act…	GO:0006091//generation of precursor metabolites and energy;GO:0006810//transport;GO:0006811//ion transport;GO:0006812//cation transport;GO:0008150//biological_process;GO:0008152//metabolic process;GO:0009987//cellular process;GO:0015672//monovalent inorganic cation transport;GO:0022900//electron transport chain;GO:0034220//ion transmembrane transport;GO:0044237//cellular metabolic process;GO:0051…
SpO_Gene000161	SpO_Gene000161	1.51081	0.11464	1.11778	0.488593	8.51751	SpO_Gene000161	-	-	-	-	-	-	-	-
CAFS_SP_G_19441_path1	CAFS_SP_G_19441_path1	0.450584	2.94904	0.660123	0.794146	0.74093	CAFS_SP_G_19441_path1	ACG60661.1 hypothetical protein, partial [Macrobrachium rosenbergii]	Metabolism;Organismal Systems;Metabolism	Global and overview maps;Environmental adaptation;Energy metabolism	ko01100//Metabolic pathways;ko04714//Thermogenesis;ko00190//Oxidative phosphorylation	K02130;K02130;K02130	GO:0000276//mitochondrial proton-transporting ATP synthase complex, coupling factor F(o);GO:0005575//cellular_component;GO:0005622//intracellular;GO:0005623//cell;GO:0005737//cytoplasm;GO:0005739//mitochondrion;GO:0005740//mitochondrial envelope;GO:0005743//mitochondrial inner membrane;GO:0005753//mitochondrial proton-transporting ATP synthase complex;GO:0016020//membrane;GO:0016021//integral com…	GO:0003674//molecular_function;GO:0003824//catalytic activity;GO:0005215//transporter activity;GO:0016462//pyrophosphatase activity;GO:0016787//hydrolase activity;GO:0016817//hydrolase activity, acting on acid anhydrides;GO:0016818//hydrolase activity, acting on acid anhydrides, in phosphorus-containing anhydrides;GO:0016887//ATPase activity;GO:0017111//nucleoside-triphosphatase activity;GO:00228…	GO:0006091//generation of precursor metabolites and energy;GO:0006119//oxidative phosphorylation;GO:0006139//nucleobase-containing compound metabolic process;GO:0006163//purine nucleotide metabolic process;GO:0006164//purine nucleotide biosynthetic process;GO:0006725//cellular aromatic compound metabolic process;GO:0006753//nucleoside phosphate metabolic process;GO:0006754//ATP biosynthetic proce…
SpO_Gene000334	SpO_Gene000334	0.379151	0.755307	0.27305	0.499047	0.788991	SpO_Gene000334	-	-	-	-	-	-	-	-
CAFS_SP_G_19434_path1	CAFS_SP_G_19434_path1	0.123906	0.208219	0.176012	0.171771	0.281448	CAFS_SP_G_19434_path1	-	-	-	-	-	-	-	-
SpO_Gene000335	SpO_Gene000335	0.078176	0.445056	0.118925	0.0464552	0.0565912	SpO_Gene000335	-	-	-	-	-	-	-	-
CAFS_SP_G_19423_path1	CAFS_SP_G_19423_path1	0.590485	0.664563	0.550475	0.740216	0.617988	CAFS_SP_G_19423_path1	-	-	-	-	-	-	-	-
CAFS_SP_G_19426_path1	CAFS_SP_G_19426_path1	1.21509	0.947803	1.34589	0.333533	0.0896009	CAFS_SP_G_19426_path1	QEE82489.1 putative cyclase, partial [Procambarus clarkii]	-	-	-	-	-	-	-
SpO_Gene000337	SpO_Gene000337	0.288242	3.56009	0.576437	0.671874	0.155367	SpO_Gene000337	-	-	-	-	-	-	-	-
CAFS_SP_G_19053_path1	CAFS_SP_G_19053_path1	0.0744263	0.34143	0.100052	0.119177	0.120053	CAFS_SP_G_19053_path1	-	-	-	-	-	-	-	-
CAFS_SP_G_19047_path1	CAFS_SP_G_19047_path1	0.289423	0.837156	0.328899	0.528491	0.341481	CAFS_SP_G_19047_path1	-	-	-	-	-	-	-	-
SpO_Gene000166	SpO_Gene000166	0.0293153	0.320056	0.0600817	0.103153	0.0309788	SpO_Gene000166	-	-	-	-	-	-	-	-
CAFS_SP_G_19046_path1	CAFS_SP_G_19046_path1	0.0129132	0.106295	0.0281669	0.0693102	0.00782604	CAFS_SP_G_19046_path1	-	-	-	-	-	-	-	-
CAFS_SP_G_19044_path1	CAFS_SP_G_19044_path1	0.0029521	0.0358703	0.00828134	0	0.00240028	CAFS_SP_G_19044_path1	ROT78275.1 hypothetical protein C7M84_003005 [Penaeus vannamei]	-	-	-	-	-	-	-
SpO_Gene000167	SpO_Gene000167	0.0859566	0.795823	0.120591	0.232833	0.0737859	SpO_Gene000167	-	-	-	-	-	-	-	-
SpO_Gene000168	SpO_Gene000168	0.0234564	0.324562	0.0640536	0.0694309	0.0241508	SpO_Gene000168	-	-	-	-	-	-	-	-
CAFS_SP_G_19023_path1	CAFS_SP_G_19023_path1	0.0846256	0.664772	0.144968	0.0927854	0.0702971	CAFS_SP_G_19023_path1	XP_027224777.1 protein PBDC1-like [Penaeus vannamei]	-	-	-	-	GO:0005575//cellular_component;GO:0005622//intracellular;GO:0005623//cell;GO:0005737//cytoplasm;GO:0044424//intracellular part;GO:0044464//cell part	GO:0003674//molecular_function	GO:0008150//biological_process
CAFS_SP_G_78682_path1	CAFS_SP_G_78682_path1	0	0	0	0	0	CAFS_SP_G_78682_path1	ROT69722.1 pol [Penaeus vannamei]	-	-	-	-	-	-	-
CAFS_SP_G_136179_path1	CAFS_SP_G_136179_path1	0	0	0	0	0	CAFS_SP_G_136179_path1	ROT64666.1 putative RNA-directed DNA polymerase from mobile element jockey-like [Penaeus vannamei]	Environmental Information Processing	Signaling molecules and interaction	ko04060//Cytokine-cytokine receptor interaction	K22679	-	-	-
CAFS_SP_G_129274_path1	CAFS_SP_G_129274_path1	0	0	0	0	0	CAFS_SP_G_129274_path1	ROT69018.1 putative reverse transcriptase - house mosquito [Penaeus vannamei]	-	-	-	-	-	-	-
CAFS_SP_G_136261_path1	CAFS_SP_G_136261_path1	0	0	0	0	0	CAFS_SP_G_136261_path1	XP_022253958.1 histone H2A-like [Limulus polyphemus]	Human Diseases;Human Diseases;Cellular Processes	Substance dependence;Immune diseases;Cell growth and death	ko05034//Alcoholism;ko05322//Systemic lupus erythematosus;ko04217//Necroptosis	K11251;K11251;K11251	-	GO:0003677//DNA binding;GO:0003824//catalytic activity;GO:0003908//methylated-DNA-[protein]-cysteine S-methyltransferase activity	GO:0006281//DNA repair
CAFS_SP_G_136209_path1	CAFS_SP_G_136209_path1	0	0	0	0	0	CAFS_SP_G_136209_path1	XP_027717609.1 histone H3-like [Vombatus ursinus]	Human Diseases;Human Diseases;Human Diseases;Human Diseases	Substance dependence;Infectious diseases;Immune diseases;Cancers	ko05034//Alcoholism;ko05131//Shigellosis;ko05322//Systemic lupus erythematosus;ko05202//Transcriptional misregulation in cancers	K11253;K11253;K11253;K11253	GO:0000785//chromatin;GO:0000786//nucleosome;GO:0005575//cellular_component;GO:0005576//extracellular region;GO:0005622//intracellular;GO:0005623//cell;GO:0005634//nucleus;GO:0005654//nucleoplasm;GO:0005694//chromosome;GO:0031974//membrane-enclosed lumen;GO:0031981//nuclear lumen;GO:0032991//macromolecular complex;GO:0032993//protein-DNA complex;GO:0043226//organelle;GO:0043227//membrane-bounded …	GO:0003674//molecular_function;GO:0003676//nucleic acid binding;GO:0003677//DNA binding;GO:0003682//chromatin binding;GO:0005488//binding;GO:0005515//protein binding;GO:0031490//chromatin DNA binding;GO:0031491//nucleosome binding;GO:0031492//nucleosomal DNA binding;GO:0044877//macromolecular complex binding;GO:0046982//protein heterodimerization activity;GO:0046983//protein dimerization activity…	GO:0000122//negative regulation of transcription from RNA polymerase II promoter;GO:0000183//chromatin silencing at rDNA;GO:0002682//regulation of immune system process;GO:0006323//DNA packaging;GO:0006325//chromatin organization;GO:0006333//chromatin assembly or disassembly;GO:0006334//nucleosome assembly;GO:0006342//chromatin silencing;GO:0006355//regulation of transcription, DNA-templated;GO:0…
CAFS_SP_G_128638_path1	CAFS_SP_G_128638_path1	0	6.63138e-05	0	0	0	CAFS_SP_G_128638_path1	ALH21108.1 histone H2B, partial [Eriocheir sinensis]	Human Diseases;Human Diseases;Human Diseases	Substance dependence;Immune diseases;Cancers	ko05034//Alcoholism;ko05322//Systemic lupus erythematosus;ko05203//Viral carcinogenesis	K11252;K11252;K11252	-	GO:0003677//DNA binding	-
CAFS_SP_G_24323_path1	CAFS_SP_G_24323_path1	0	0.000329498	0	0	0	CAFS_SP_G_24323_path1	XP_027210799.1 uncharacterized protein LOC113804160 [Penaeus vannamei]	-	-	-	-	-	-	-
CAFS_SP_G_24682_path1	CAFS_SP_G_24682_path1	4.58641	1.10093	3.51882	2.64024	3.41822	CAFS_SP_G_24682_path1	-	-	-	-	-	-	-	-
CAFS_SP_G_24673_path1	CAFS_SP_G_24673_path1	1.17412	0.795571	2.85778	4.0352	0.167594	CAFS_SP_G_24673_path1	QCU71416.1 Nuclear factor interleukin 3-regulated transcription factor [Scylla paramamosain]	Organismal Systems	Environmental adaptation	ko04711//Circadian rhythm - fly	K12114	GO:0005575//cellular_component;GO:0005622//intracellular;GO:0005623//cell;GO:0005634//nucleus;GO:0005672//transcription factor TFIIA complex;GO:0005737//cytoplasm;GO:0043226//organelle;GO:0043227//membrane-bounded organelle;GO:0043229//intracellular organelle;GO:0043231//intracellular membrane-bounded organelle;GO:0044424//intracellular part;GO:0044464//cell part	GO:0000976//transcription regulatory region sequence-specific DNA binding;GO:0000977//RNA polymerase II regulatory region sequence-specific DNA binding;GO:0000978//RNA polymerase II core promoter proximal region sequence-specific DNA binding;GO:0000981//RNA polymerase II transcription factor activity, sequence-specific DNA binding;GO:0000982//transcription factor activity, RNA polymerase II core …	GO:0000122//negative regulation of transcription from RNA polymerase II promoter;GO:0002009//morphogenesis of an epithelium;GO:0002165//instar larval or pupal development;GO:0002376//immune system process;GO:0006139//nucleobase-containing compound metabolic process;GO:0006351//transcription, DNA-templated;GO:0006355//regulation of transcription, DNA-templated;GO:0006357//regulation of transcripti…
CAFS_SP_G_123311_path1	CAFS_SP_G_123311_path1	0.199811	0.0156939	0.0141993	0.0184137	0.014859	CAFS_SP_G_123311_path1	-	-	-	-	-	-	-	-
loci000164	loci000164	0.881631	0.839242	0.685883	1.45625	1.05325	loci000164	-	-	-	-	-	-	-	-
CAFS_SP_G_24581_path1	CAFS_SP_G_24581_path1	0	0	0	0	0	CAFS_SP_G_24581_path1	-	-	-	-	-	-	-	-
CAFS_SP_G_24582_path1	CAFS_SP_G_24582_path1	0.0011533	0.00226468	0	0	0	CAFS_SP_G_24582_path1	AOW70279.1 Spatzle [Macrobrachium rosenbergii]	-	-	-	-	-	-	-
CAFS_SP_G_24587_path1	CAFS_SP_G_24587_path1	0	0.000163722	0	0	0	CAFS_SP_G_24587_path1	-	-	-	-	-	-	-	-
CAFS_SP_G_24583_path1	CAFS_SP_G_24583_path1	0.0356151	0.0606321	0.0436536	0.0111554	0.0321239	CAFS_SP_G_24583_path1	AOW70279.1 Spatzle [Macrobrachium rosenbergii]	-	-	-	-	-	-	-
CAFS_SP_G_24366_path1	CAFS_SP_G_24366_path1	0.204398	0.166659	0.044981	0.00965251	0.298582	CAFS_SP_G_24366_path1	XP_027221273.1 homeobox protein homothorax-like isoform X1 [Penaeus vannamei]	-	-	-	-	-	-	-
CAFS_SP_G_24372_path1	CAFS_SP_G_24372_path1	0	0.000428689	0	0	0.000516452	CAFS_SP_G_24372_path1	-	-	-	-	-	-	-	-
CAFS_SP_G_24378_path1	CAFS_SP_G_24378_path1	0.0279338	0.557318	0.222781	0.047834	0.0126542	CAFS_SP_G_24378_path1	-	-	-	-	-	-	-	-
CAFS_SP_G_24379_path1	CAFS_SP_G_24379_path1	0.00863334	0.150957	0.0535534	0.0210882	0.00791507	CAFS_SP_G_24379_path1	-	-	-	-	-	-	-	-
SpO_Gene000173	SpO_Gene000173	0.0182164	0.0945352	0.0332495	0.0655499	0.00191328	SpO_Gene000173	-	-	-	-	-	-	-	-
CAFS_SP_G_24406_path1	CAFS_SP_G_24406_path1	0.250431	1.47185	0.331224	0.600548	0.203211	CAFS_SP_G_24406_path1	-	-	-	-	-	-	-	-
CAFS_SP_G_24413_path1	CAFS_SP_G_24413_path1	0	0.00186341	0	0	0	CAFS_SP_G_24413_path1	AEE25770.1 chymotrypsin [Scylla paramamosain]	-	-	-	-	-	GO:0004252//serine-type endopeptidase activity	GO:0006508//proteolysis
CAFS_SP_G_24424_path1	CAFS_SP_G_24424_path1	0.00813023	0.060985	0.0120396	0	0.0103315	CAFS_SP_G_24424_path1	-	-	-	-	-	-	-	-
CAFS_SP_G_24426_path1	CAFS_SP_G_24426_path1	0.000427863	0.00388156	0.0121097	0	0.00225078	CAFS_SP_G_24426_path1	-	-	-	-	-	-	-	-
CAFS_SP_G_24419_path1	CAFS_SP_G_24419_path1	0.000804789	0.00655152	0.00421274	0	0.00425369	CAFS_SP_G_24419_path1	ROT70200.1 DN cadherin-like protein [Penaeus vannamei]	-	-	-	-	GO:0016020//membrane	GO:0005509//calcium ion binding	GO:0007156//homophilic cell adhesion via plasma membrane adhesion molecules
CAFS_SP_G_24420_path1	CAFS_SP_G_24420_path1	0.00864425	0.132555	0.0382723	0.0186175	0.00412785	CAFS_SP_G_24420_path1	-	-	-	-	-	-	-	-
CAFS_SP_G_24422_path1	CAFS_SP_G_24422_path1	0.00150147	0.00760156	0.00502116	0	0.00437466	CAFS_SP_G_24422_path1	-	-	-	-	-	-	-	-
CAFS_SP_G_24800_path1	CAFS_SP_G_24800_path1	0.0249613	0.117715	0.495031	0	0.0507147	CAFS_SP_G_24800_path1	-	-	-	-	-	-	-	-
SpO_Gene000175	SpO_Gene000175	0.537105	0.157075	0.0607739	0.124115	0.754108	SpO_Gene000175	-	-	-	-	-	-	-	-
CAFS_SP_G_24815_path1	CAFS_SP_G_24815_path1	0.000238129	0.00710633	0.00448109	0	0	CAFS_SP_G_24815_path1	-	-	-	-	-	-	-	-
CAFS_SP_G_24433_path1	CAFS_SP_G_24433_path1	0.000869408	0.00802627	0	0.00733155	0.00276452	CAFS_SP_G_24433_path1	-	-	-	-	-	-	-	-
CAFS_SP_G_24441_path1	CAFS_SP_G_24441_path1	0	0	0	0	0	CAFS_SP_G_24441_path1	EZA54533.1 hypothetical protein X777_05512, partial [Ooceraea biroi]	-	-	-	-	-	-	-
CAFS_SP_G_24445_path1	CAFS_SP_G_24445_path1	0.0184979	0.0241021	0.016532	0.0223272	0.00453716	CAFS_SP_G_24445_path1	-	-	-	-	-	-	-	-
CAFS_SP_G_24448_path1	CAFS_SP_G_24448_path1	1.23449	0.0341445	0.0394576	0.154506	0.0385036	CAFS_SP_G_24448_path1	ROT85838.1 hypothetical protein C7M84_005487 [Penaeus vannamei]	-	-	-	-	-	GO:0003964//RNA-directed DNA polymerase activity	GO:0000373//Group II intron splicing
SpO_Gene000176	SpO_Gene000176	2.36568	0.0282764	0.0449146	0.223518	0.0591913	SpO_Gene000176	-	-	-	-	-	-	-	-
CAFS_SP_G_24452_path1	CAFS_SP_G_24452_path1	0.0165037	0.000141392	0	0	0	CAFS_SP_G_24452_path1	ROT85838.1 hypothetical protein C7M84_005487 [Penaeus vannamei]	-	-	-	-	-	GO:0003964//RNA-directed DNA polymerase activity	GO:0000373//Group II intron splicing
CAFS_SP_G_24455_path1	CAFS_SP_G_24455_path1	0.000273079	0	0	0	0.00127053	CAFS_SP_G_24455_path1	APF29561.1 endo-beta-1,4-glucanase, partial [Coenobita rugosus]	Metabolism;Metabolism	Global and overview maps;Carbohydrate metabolism	ko01100//Metabolic pathways;ko00500//Starch and sucrose metabolism	K01179;K01179	-	GO:0004553//hydrolase activity, hydrolyzing O-glycosyl compounds	GO:0005975//carbohydrate metabolic process
CAFS_SP_G_24463_path1	CAFS_SP_G_24463_path1	0.00407759	0.0126311	0.000688491	0	0	CAFS_SP_G_24463_path1	-	-	-	-	-	-	-	-
CAFS_SP_G_24467_path1	CAFS_SP_G_24467_path1	0.00328928	0.00941916	0	0.00724974	0.00122347	CAFS_SP_G_24467_path1	-	-	-	-	-	-	-	-
CAFS_SP_G_24473_path1	CAFS_SP_G_24473_path1	0	0	0	0	0	CAFS_SP_G_24473_path1	-	-	-	-	-	-	-	-
CAFS_SP_G_126109_path1	CAFS_SP_G_126109_path1	0	0	0	0	0	CAFS_SP_G_126109_path1	ROT81477.1 hypothetical protein C7M84_025359 [Penaeus vannamei]	-	-	-	-	-	-	-
CAFS_SP_G_24478_path1	CAFS_SP_G_24478_path1	0	0	0	0	0	CAFS_SP_G_24478_path1	XP_023663219.1 jerky protein homolog [Paramormyrops kingsleyae]	-	-	-	-	-	GO:0003676//nucleic acid binding;GO:0003677//DNA binding	-
CAFS_SP_G_38596_path1	CAFS_SP_G_38596_path1	0	0	0	0	0	CAFS_SP_G_38596_path1	-	-	-	-	-	-	-	-
CAFS_SP_G_38770_path1	CAFS_SP_G_38770_path1	0.0777292	0.0920882	0.357302	0.0234732	0.0162915	CAFS_SP_G_38770_path1	ROT66812.1 putative proto-oncogene tyrosine-protein kinase receptor Ret, partial [Penaeus vannamei]	Human Diseases;Human Diseases;Human Diseases	Cancers;Cancers;Cancers	ko05200//Pathways in cancer;ko05230//Central carbon metabolism in cancer;ko05216//Thyroid cancer	K05126;K05126;K05126	GO:0005575//cellular_component;GO:0005622//intracellular;GO:0005623//cell;GO:0005737//cytoplasm;GO:0005768//endosome;GO:0005769//early endosome;GO:0005829//cytosol;GO:0005886//plasma membrane;GO:0005887//integral component of plasma membrane;GO:0009986//cell surface;GO:0010008//endosome membrane;GO:0012505//endomembrane system;GO:0016020//membrane;GO:0016021//integral component of membrane;GO:003…	GO:0000166//nucleotide binding;GO:0003674//molecular_function;GO:0003824//catalytic activity;GO:0004672//protein kinase activity;GO:0004713//protein tyrosine kinase activity;GO:0004714//transmembrane receptor protein tyrosine kinase activity;GO:0004888//transmembrane signaling receptor activity;GO:0005085//guanyl-nucleotide exchange factor activity;GO:0005088//Ras guanyl-nucleotide exchange facto…	GO:0000165//MAPK cascade;GO:0000187//activation of MAPK activity;GO:0000902//cell morphogenesis;GO:0000904//cell morphogenesis involved in differentiation;GO:0001101//response to acid chemical;GO:0001654//eye development;GO:0001655//urogenital system development;GO:0001656//metanephros development;GO:0001657//ureteric bud development;GO:0001667//ameboidal-type cell migration;GO:0001755//neural cr…
CAFS_SP_G_38769_path1	CAFS_SP_G_38769_path1	0.770481	0.17593	6.47227	0.0990381	0.205117	CAFS_SP_G_38769_path1	ROT66813.1 hypothetical protein C7M84_015120 [Penaeus vannamei]	-	-	-	-	GO:0000124//SAGA complex;GO:0005672//transcription factor TFIIA complex;GO:0016020//membrane	GO:0003712//transcription cofactor activity	GO:0006367//transcription initiation from RNA polymerase II promoter
CAFS_SP_G_38600_path1	CAFS_SP_G_38600_path1	0.181164	0.568886	0.676641	0.253973	0.211917	CAFS_SP_G_38600_path1	-	-	-	-	-	-	-	-
CAFS_SP_G_38603_path1	CAFS_SP_G_38603_path1	0.0892959	0.582883	0.182966	0.280625	0.028517	CAFS_SP_G_38603_path1	-	-	-	-	-	-	-	-
CAFS_SP_G_38606_path1	CAFS_SP_G_38606_path1	0.192563	1.22781	0.381068	0.661067	0.064041	CAFS_SP_G_38606_path1	-	-	-	-	-	GO:0005576//extracellular region	GO:0030414//peptidase inhibitor activity;GO:0046872//metal ion binding	GO:0009878//nodule morphogenesis
SpO_Gene000179	SpO_Gene000179	0.010579	0.125864	0.0231392	0.0266312	0.00801666	SpO_Gene000179	-	-	-	-	-	-	-	-
SpO_Gene000180	SpO_Gene000180	0.0204346	0.0628742	0.0194159	0.0426584	0.0433207	SpO_Gene000180	-	-	-	-	-	-	-	-
CAFS_SP_G_38608_path1	CAFS_SP_G_38608_path1	0.0568309	0.161432	0.0649532	0.168393	0.0941265	CAFS_SP_G_38608_path1	XP_027231066.1 UPF0687 protein C20orf27 homolog [Penaeus vannamei]	-	-	-	-	-	-	-
CAFS_SP_G_38617_path1	CAFS_SP_G_38617_path1	0.0206872	0.0215835	0.0200742	0.0814945	0.00654269	CAFS_SP_G_38617_path1	-	-	-	-	-	-	-	-
CAFS_SP_G_38623_path1	CAFS_SP_G_38623_path1	0	0	0	0	0	CAFS_SP_G_38623_path1	-	-	-	-	-	-	-	-
CAFS_SP_G_38625_path1	CAFS_SP_G_38625_path1	0.00280291	0.0090648	0.00178529	0.453854	0.0137583	CAFS_SP_G_38625_path1	XP_027224014.1 tripartite motif-containing protein 10-like isoform X2 [Penaeus vannamei]	-	-	-	-	GO:0000109//nucleotide-excision repair complex	GO:0003755//peptidyl-prolyl cis-trans isomerase activity;GO:0008270//zinc ion binding;GO:0046872//metal ion binding	GO:0000413//protein peptidyl-prolyl isomerization;GO:0006289//nucleotide-excision repair
CAFS_SP_G_38624_path1	CAFS_SP_G_38624_path1	0.205075	0.368338	0.168741	0.265304	0.372844	CAFS_SP_G_38624_path1	XP_027224016.1 LOW QUALITY PROTEIN: putative lipoyltransferase 2, mitochondrial [Penaeus vannamei]	Metabolism;Metabolism	Global and overview maps;Metabolism of cofactors and vitamins	ko01100//Metabolic pathways;ko00785//Lipoic acid metabolism	K23735;K23735	GO:0005575//cellular_component;GO:0005622//intracellular;GO:0005623//cell;GO:0005737//cytoplasm;GO:0005739//mitochondrion;GO:0005759//mitochondrial matrix;GO:0031974//membrane-enclosed lumen;GO:0043226//organelle;GO:0043227//membrane-bounded organelle;GO:0043229//intracellular organelle;GO:0043231//intracellular membrane-bounded organelle;GO:0043233//organelle lumen;GO:0044422//organelle part;GO:…	GO:0003674//molecular_function;GO:0003824//catalytic activity;GO:0016415//octanoyltransferase activity;GO:0016740//transferase activity;GO:0016746//transferase activity, transferring acyl groups;GO:0016747//transferase activity, transferring acyl groups other than amino-acyl groups;GO:0016874//ligase activity;GO:0016979//lipoate-protein ligase activity;GO:0033819//lipoyl(octanoyl) transferase act…	GO:0006082//organic acid metabolic process;GO:0006464//cellular protein modification process;GO:0006629//lipid metabolic process;GO:0006631//fatty acid metabolic process;GO:0006633//fatty acid biosynthetic process;GO:0006732//coenzyme metabolic process;GO:0006790//sulfur compound metabolic process;GO:0006807//nitrogen compound metabolic process;GO:0008150//biological_process;GO:0008152//metabolic…
CAFS_SP_G_38626_path1	CAFS_SP_G_38626_path1	0.0259441	0.0671274	0.0349586	0.028132	0.062793	CAFS_SP_G_38626_path1	XP_027224019.1 AP-3 complex subunit mu-1-like [Penaeus vannamei]	Cellular Processes	Transport and catabolism	ko04142//Lysosome	K12398	GO:0000323//lytic vacuole;GO:0005575//cellular_component;GO:0005622//intracellular;GO:0005623//cell;GO:0005737//cytoplasm;GO:0005764//lysosome;GO:0005768//endosome;GO:0005773//vacuole;GO:0005794//Golgi apparatus;GO:0010008//endosome membrane;GO:0012505//endomembrane system;GO:0012506//vesicle membrane;GO:0016020//membrane;GO:0030117//membrane coat;GO:0030118//clathrin coat;GO:0030119//AP-type mem…	GO:0003674//molecular_function;GO:0005215//transporter activity;GO:0005488//binding;GO:0005515//protein binding;GO:0008565//protein transporter activity;GO:0017016//Ras GTPase binding;GO:0017137//Rab GTPase binding;GO:0019899//enzyme binding;GO:0030276//clathrin binding;GO:0031267//small GTPase binding;GO:0051020//GTPase binding	GO:0006725//cellular aromatic compound metabolic process;GO:0006726//eye pigment biosynthetic process;GO:0006727//ommochrome biosynthetic process;GO:0006807//nitrogen compound metabolic process;GO:0006810//transport;GO:0006886//intracellular protein transport;GO:0006887//exocytosis;GO:0006892//post-Golgi vesicle-mediated transport;GO:0006896//Golgi to vacuole transport;GO:0006897//endocytosis;GO:…
CAFS_SP_G_38631_path1	CAFS_SP_G_38631_path1	0.0880331	0.323504	0.0943608	0.13896	0.222991	CAFS_SP_G_38631_path1	XP_027233784.1 tRNA (guanine(10)-N2)-methyltransferase homolog [Penaeus vannamei]	-	-	-	-	-	GO:0003677//DNA binding;GO:0008168//methyltransferase activity;GO:0008170//N-methyltransferase activity;GO:0009007//site-specific DNA-methyltransferase (adenine-specific) activity	GO:0006306//DNA methylation;GO:0032775//DNA methylation on adenine
CAFS_SP_G_38630_path1	CAFS_SP_G_38630_path1	0.171758	0.742394	0.220084	0.343423	0.227765	CAFS_SP_G_38630_path1	-	-	-	-	-	-	-	-
CAFS_SP_G_38654_path1	CAFS_SP_G_38654_path1	0.0649005	0.556582	0.107643	0.177587	0.0287501	CAFS_SP_G_38654_path1	-	-	-	-	-	-	-	-
CAFS_SP_G_38664_path1	CAFS_SP_G_38664_path1	0	0.000142502	0	0	0	CAFS_SP_G_38664_path1	-	-	-	-	-	-	-	-
SpO_Gene000344	SpO_Gene000344	0.143692	0.400495	0.156106	0.292057	0.20919	SpO_Gene000344	-	-	-	-	-	-	-	-
CAFS_SP_G_125335_path1	CAFS_SP_G_125335_path1	0.0177111	0.166343	0.0172133	0.054311	0.0010329	CAFS_SP_G_125335_path1	ROT84263.1 Cj-cadherin [Penaeus vannamei]	-	-	-	-	GO:0005575//cellular_component;GO:0005623//cell;GO:0005886//plasma membrane;GO:0005887//integral component of plasma membrane;GO:0005911//cell-cell junction;GO:0005912//adherens junction;GO:0005913//cell-cell adherens junction;GO:0016020//membrane;GO:0016021//integral component of membrane;GO:0016342//catenin complex;GO:0019897//extrinsic component of plasma membrane;GO:0019898//extrinsic compone…	GO:0003674//molecular_function;GO:0005488//binding;GO:0005509//calcium ion binding;GO:0005515//protein binding;GO:0008013//beta-catenin binding;GO:0042802//identical protein binding;GO:0042803//protein homodimerization activity;GO:0043167//ion binding;GO:0043169//cation binding;GO:0045296//cadherin binding;GO:0046872//metal ion binding;GO:0046983//protein dimerization activity;GO:0050839//cell ad…	GO:0000132//establishment of mitotic spindle orientation;GO:0000226//microtubule cytoskeleton organization;GO:0000278//mitotic cell cycle;GO:0000902//cell morphogenesis;GO:0000904//cell morphogenesis involved in differentiation;GO:0001558//regulation of cell growth;GO:0001654//eye development;GO:0001667//ameboidal-type cell migration;GO:0001736//establishment of planar polarity;GO:0001738//morpho…
CAFS_SP_G_119265_path1	CAFS_SP_G_119265_path1	0.00272528	0.0147821	0.00371086	0	0.00638858	CAFS_SP_G_119265_path1	-	-	-	-	-	-	-	-
SpO_Gene000345	SpO_Gene000345	0.481927	0.373683	0.35684	0.425717	0.30559	SpO_Gene000345	-	-	-	-	-	-	-	-
CAFS_SP_G_15163_path1	CAFS_SP_G_15163_path1	0	0.00400361	0	0	0.00330028	CAFS_SP_G_15163_path1	-	-	-	-	-	-	-	-
SpO_Gene000346	SpO_Gene000346	0.370346	2.00482	0.577316	0.878113	0.388783	SpO_Gene000346	-	-	-	-	-	-	-	-
CAFS_SP_G_15186_path1	CAFS_SP_G_15186_path1	0.00146706	0.0368642	0.0140254	0.00580079	0.00483785	CAFS_SP_G_15186_path1	XP_027216143.1 zwei Ig domain protein zig-8-like [Penaeus vannamei]	-	-	-	-	GO:0005575//cellular_component;GO:0005623//cell;GO:0005886//plasma membrane;GO:0005887//integral component of plasma membrane;GO:0016020//membrane;GO:0016021//integral component of membrane;GO:0031224//intrinsic component of membrane;GO:0031226//intrinsic component of plasma membrane;GO:0044425//membrane part;GO:0044459//plasma membrane part;GO:0044464//cell part;GO:0071944//cell periphery	GO:0003674//molecular_function	GO:0003008//system process;GO:0007600//sensory perception;GO:0007606//sensory perception of chemical stimulus;GO:0007610//behavior;GO:0008150//biological_process;GO:0009636//response to toxic substance;GO:0009987//cellular process;GO:0010033//response to organic substance;GO:0016032//viral process;GO:0016043//cellular component organization;GO:0030534//adult behavior;GO:0032501//multicellular org…
CAFS_SP_G_73152_path1	CAFS_SP_G_73152_path1	0.0744756	0.547894	0.84268	25.4279	0.112392	CAFS_SP_G_73152_path1	-	-	-	-	-	-	-	-
SpO_Gene000184	SpO_Gene000184	0.0395679	0.255763	0.0504355	0.0956145	0.170071	SpO_Gene000184	-	-	-	-	-	-	-	-
CAFS_SP_G_73241_path1	CAFS_SP_G_73241_path1	0.0737221	0.252577	0.0782215	0.109167	0.201652	CAFS_SP_G_73241_path1	-	-	-	-	-	-	-	-
SpO_Gene000348	SpO_Gene000348	0.821402	3.61183	1.30956	1.65016	1.7588	SpO_Gene000348	-	-	-	-	-	-	-	-
CAFS_SP_G_73240_path1	CAFS_SP_G_73240_path1	0.00201739	0.015923	0	0.00959767	0.00103383	CAFS_SP_G_73240_path1	-	-	-	-	-	-	-	-
CAFS_SP_G_73138_path1	CAFS_SP_G_73138_path1	0.0101484	0.205847	0.0163622	0.0382953	0.00818114	CAFS_SP_G_73138_path1	-	-	-	-	-	-	-	-
CAFS_SP_G_73264_path1	CAFS_SP_G_73264_path1	0.154728	0.155164	0.116885	0.130359	0.334465	CAFS_SP_G_73264_path1	-	-	-	-	-	-	-	-
CAFS_SP_G_73262_path1	CAFS_SP_G_73262_path1	0.122422	0.356379	0.1002	0.11416	0.169379	CAFS_SP_G_73262_path1	-	-	-	-	-	-	-	-
CAFS_SP_G_54923_path1	CAFS_SP_G_54923_path1	0	0.000346434	0	0	0	CAFS_SP_G_54923_path1	-	-	-	-	-	-	-	-
CAFS_SP_G_54924_path1	CAFS_SP_G_54924_path1	0.000299052	0.00220303	0	0	0	CAFS_SP_G_54924_path1	-	-	-	-	-	-	-	-
CAFS_SP_G_75978_path1	CAFS_SP_G_75978_path1	0.599256	0.699645	0.719307	1.64033	0.109065	CAFS_SP_G_75978_path1	-	-	-	-	-	-	-	-
CAFS_SP_G_75979_path1	CAFS_SP_G_75979_path1	0.399729	1.78003	0.546351	0.79259	0.347467	CAFS_SP_G_75979_path1	-	-	-	-	-	-	-	-
SpO_Gene000351	SpO_Gene000351	0.343253	0.484611	0.32654	0.600863	0.733029	SpO_Gene000351	-	-	-	-	-	-	-	-
CAFS_SP_G_76257_path1	CAFS_SP_G_76257_path1	0.396275	0.819657	0.477368	0.662033	1.03294	CAFS_SP_G_76257_path1	XP_027211642.1 mediator of RNA polymerase II transcription subunit 23-like isoform X2 [Penaeus vannamei]	-	-	-	-	GO:0000151//ubiquitin ligase complex;GO:0005575//cellular_component;GO:0005622//intracellular;GO:0005623//cell;GO:0005634//nucleus;GO:0005654//nucleoplasm;GO:0005667//transcription factor complex;GO:0016592//mediator complex;GO:0031974//membrane-enclosed lumen;GO:0031981//nuclear lumen;GO:0032991//macromolecular complex;GO:0043226//organelle;GO:0043227//membrane-bounded organelle;GO:0043229//intr…	GO:0003674//molecular_function;GO:0003712//transcription cofactor activity;GO:0003713//transcription coactivator activity;GO:0005488//binding;GO:0005515//protein binding	GO:0002682//regulation of immune system process;GO:0002684//positive regulation of immune system process;GO:0002685//regulation of leukocyte migration;GO:0002687//positive regulation of leukocyte migration;GO:0002691//regulation of cellular extravasation;GO:0002693//positive regulation of cellular extravasation;GO:0006139//nucleobase-containing compound metabolic process;GO:0006351//transcription…
CAFS_SP_G_76125_path1	CAFS_SP_G_76125_path1	0.211982	0.322722	0.205568	0.286885	0.732202	CAFS_SP_G_76125_path1	-	-	-	-	-	-	-	-
SpO_Gene000187	SpO_Gene000187	0.0284579	0.44125	0.0795454	0.0483659	0.0869643	SpO_Gene000187	-	-	-	-	-	-	-	-
CAFS_SP_G_122756_path1	CAFS_SP_G_122756_path1	0.374102	0.562448	0.517219	0.99229	0.752267	CAFS_SP_G_122756_path1	-	-	-	-	-	-	-	-
CAFS_SP_G_66461_path1	CAFS_SP_G_66461_path1	0.000275303	0.000710387	0	0.0850034	0	CAFS_SP_G_66461_path1	XP_027235771.1 U4/U6.U5 tri-snRNP-associated protein 2-like [Penaeus vannamei]	Genetic Information Processing	Transcription	ko03040//Spliceosome	K12847	GO:0005575//cellular_component;GO:0005622//intracellular;GO:0005623//cell;GO:0005634//nucleus;GO:0005654//nucleoplasm;GO:0005681//spliceosomal complex;GO:0031974//membrane-enclosed lumen;GO:0031981//nuclear lumen;GO:0032991//macromolecular complex;GO:0043226//organelle;GO:0043227//membrane-bounded organelle;GO:0043229//intracellular organelle;GO:0043231//intracellular membrane-bounded organelle;G…	GO:0003674//molecular_function;GO:0003824//catalytic activity;GO:0004843//thiol-dependent ubiquitin-specific protease activity;GO:0005488//binding;GO:0008233//peptidase activity;GO:0008234//cysteine-type peptidase activity;GO:0008270//zinc ion binding;GO:0016787//hydrolase activity;GO:0019783//ubiquitin-like protein-specific protease activity;GO:0036459//thiol-dependent ubiquitinyl hydrolase acti…	GO:0000245//spliceosomal complex assembly;GO:0000375//RNA splicing, via transesterification reactions;GO:0000377//RNA splicing, via transesterification reactions with bulged adenosine as nucleophile;GO:0000398//mRNA splicing, via spliceosome;GO:0006139//nucleobase-containing compound metabolic process;GO:0006396//RNA processing;GO:0006397//mRNA processing;GO:0006464//cellular protein modification…
CAFS_SP_G_66455_path1	CAFS_SP_G_66455_path1	0.202456	1.43088	0.273447	0.439835	0.272813	CAFS_SP_G_66455_path1	-	-	-	-	-	-	-	-
CAFS_SP_G_66453_path1	CAFS_SP_G_66453_path1	0.345551	0.316107	0.198674	0.319181	0.256902	CAFS_SP_G_66453_path1	-	-	-	-	-	-	-	-
CAFS_SP_G_66452_path1	CAFS_SP_G_66452_path1	0.645456	1.05775	0.545594	0.613482	0.656708	CAFS_SP_G_66452_path1	XP_027239599.1 uncharacterized protein LOC113830592 [Penaeus vannamei]	-	-	-	-	-	-	-
CAFS_SP_G_65031_path1	CAFS_SP_G_65031_path1	0.00580781	0.0721539	0.00760216	0.0195832	0.0105701	CAFS_SP_G_65031_path1	-	-	-	-	-	-	-	-
CAFS_SP_G_65035_path1	CAFS_SP_G_65035_path1	0.000342869	0.00125469	0	0.00421034	0	CAFS_SP_G_65035_path1	-	-	-	-	-	-	-	-
CAFS_SP_G_65038_path1	CAFS_SP_G_65038_path1	0.0209858	0.455565	0.0386355	0.0641443	0.0177585	CAFS_SP_G_65038_path1	-	-	-	-	-	-	-	-
SpO_Gene000189	SpO_Gene000189	0.251791	0.995593	0.289765	0.375678	0.344368	SpO_Gene000189	-	-	-	-	-	-	-	-
CAFS_SP_G_65065_path1	CAFS_SP_G_65065_path1	0.00350283	0.00616186	0.000138159	0.0122779	0.119025	CAFS_SP_G_65065_path1	-	-	-	-	-	-	-	-
CAFS_SP_G_65069_path1	CAFS_SP_G_65069_path1	0.102984	0.113844	0.0719971	0.125511	0.192902	CAFS_SP_G_65069_path1	-	-	-	-	-	-	-	-
SpO_Gene000190	SpO_Gene000190	1.39819	0.932381	1.60734	3.00282	1.60762	SpO_Gene000190	-	-	-	-	-	-	-	-
CAFS_SP_G_65086_path1	CAFS_SP_G_65086_path1	0.0958939	0.0718496	0.0827117	0.15284	0.095726	CAFS_SP_G_65086_path1	-	-	-	-	-	-	-	-
CAFS_SP_G_65093_path1	CAFS_SP_G_65093_path1	0.0110649	0.135631	0.0204132	0.014698	0.0423569	CAFS_SP_G_65093_path1	-	-	-	-	-	-	-	-
CAFS_SP_G_65095_path1	CAFS_SP_G_65095_path1	0.00082734	0.0438735	0.000784779	0.00423993	0.0110713	CAFS_SP_G_65095_path1	-	-	-	-	-	-	-	-
CAFS_SP_G_65089_path1	CAFS_SP_G_65089_path1	0.184683	0.493956	0.209303	0.417012	0.510587	CAFS_SP_G_65089_path1	AKS04550.1 GCP2 [Penaeus vannamei]	-	-	-	-	GO:0000922//spindle pole;GO:0000923//equatorial microtubule organizing center;GO:0000930//gamma-tubulin complex;GO:0005575//cellular_component;GO:0005622//intracellular;GO:0005623//cell;GO:0005634//nucleus;GO:0005654//nucleoplasm;GO:0005737//cytoplasm;GO:0005813//centrosome;GO:0005815//microtubule organizing center;GO:0005816//spindle pole body;GO:0005819//spindle;GO:0005822//inner plaque of spin…	GO:0003674//molecular_function;GO:0005198//structural molecule activity;GO:0005200//structural constituent of cytoskeleton;GO:0005488//binding;GO:0005515//protein binding;GO:0008017//microtubule binding;GO:0008092//cytoskeletal protein binding;GO:0015631//tubulin binding;GO:0043015//gamma-tubulin binding	GO:0000003//reproduction;GO:0000226//microtubule cytoskeleton organization;GO:0000278//mitotic cell cycle;GO:0000280//nuclear division;GO:0000281//mitotic cytokinesis;GO:0000910//cytokinesis;GO:0000917//barrier septum assembly;GO:0006810//transport;GO:0006928//movement of cell or subcellular component;GO:0006996//organelle organization;GO:0007010//cytoskeleton organization;GO:0007017//microtubule…
CAFS_SP_G_65061_path1	CAFS_SP_G_65061_path1	0.413658	1.89101	0.521495	0.584666	0.58974	CAFS_SP_G_65061_path1	-	-	-	-	-	-	-	-
CAFS_SP_G_65109_path1	CAFS_SP_G_65109_path1	0.0764683	0.709897	0.0788023	0.173707	0.15411	CAFS_SP_G_65109_path1	-	-	-	-	-	-	-	-
CAFS_SP_G_65114_path1	CAFS_SP_G_65114_path1	3.37185	2.35432	3.76476	4.78495	3.45856	CAFS_SP_G_65114_path1	-	-	-	-	-	GO:0009522//photosystem I;GO:0009538//photosystem I reaction center	-	GO:0015979//photosynthesis
SpO_Gene000192	SpO_Gene000192	0.139623	0.403459	0.157107	0.273909	0.345077	SpO_Gene000192	-	-	-	-	-	-	-	-
CAFS_SP_G_65119_path1	CAFS_SP_G_65119_path1	0.00762393	0.0171248	0.00227797	0	0.0476588	CAFS_SP_G_65119_path1	XP_027207120.1 putative inorganic phosphate cotransporter [Penaeus vannamei]	Cellular Processes	Transport and catabolism	ko04142//Lysosome	K12301	GO:0000323//lytic vacuole;GO:0005575//cellular_component;GO:0005622//intracellular;GO:0005623//cell;GO:0005737//cytoplasm;GO:0005764//lysosome;GO:0005765//lysosomal membrane;GO:0005773//vacuole;GO:0005774//vacuolar membrane;GO:0005829//cytosol;GO:0005886//plasma membrane;GO:0005887//integral component of plasma membrane;GO:0008021//synaptic vesicle;GO:0012505//endomembrane system;GO:0012506//vesi…	GO:0003674//molecular_function;GO:0005215//transporter activity;GO:0005342//organic acid transmembrane transporter activity;GO:0005351//sugar:proton symporter activity;GO:0005402//cation:sugar symporter activity;GO:0008324//cation transmembrane transporter activity;GO:0008509//anion transmembrane transporter activity;GO:0008514//organic anion transmembrane transporter activity;GO:0015075//ion tra…	GO:0006810//transport;GO:0006811//ion transport;GO:0006812//cation transport;GO:0006820//anion transport;GO:0006855//drug transmembrane transport;GO:0006865//amino acid transport;GO:0008150//biological_process;GO:0008643//carbohydrate transport;GO:0009605//response to external stimulus;GO:0009607//response to biotic stimulus;GO:0009617//response to bacterium;GO:0015672//monovalent inorganic catio…
CAFS_SP_G_65125_path1	CAFS_SP_G_65125_path1	0.186386	0.210718	0.242956	0.302095	0.480184	CAFS_SP_G_65125_path1	XP_027225176.1 putative inorganic phosphate cotransporter isoform X1 [Penaeus vannamei]	Cellular Processes	Transport and catabolism	ko04142//Lysosome	K12301	GO:0005575//cellular_component;GO:0005623//cell;GO:0005886//plasma membrane;GO:0005887//integral component of plasma membrane;GO:0016020//membrane;GO:0016021//integral component of membrane;GO:0031224//intrinsic component of membrane;GO:0044425//membrane part;GO:0044464//cell part;GO:0071944//cell periphery	GO:0003674//molecular_function;GO:0005215//transporter activity;GO:0015169//glycerol-3-phosphate transmembrane transporter activity;GO:0015238//drug transmembrane transporter activity;GO:0015295//solute:proton symporter activity;GO:0015307//drug:proton antiporter activity;GO:0022857//transmembrane transporter activity;GO:0042910//xenobiotic transporter activity	GO:0006810//transport;GO:0006811//ion transport;GO:0006820//anion transport;GO:0006855//drug transmembrane transport;GO:0008150//biological_process;GO:0015794//glycerol-3-phosphate transport;GO:0015893//drug transport;GO:0042493//response to drug;GO:0042908//xenobiotic transport;GO:0051179//localization;GO:0051234//establishment of localization;GO:0055085//transmembrane transport
CAFS_SP_G_65187_path1	CAFS_SP_G_65187_path1	0.435752	0.13343	0.0832419	0.0463991	0.0432648	CAFS_SP_G_65187_path1	-	-	-	-	-	-	-	-
SpO_Gene000360	SpO_Gene000360	0.0471159	0.335791	0.0567642	0.0923148	0.00992029	SpO_Gene000360	-	-	-	-	-	-	-	-
CAFS_SP_G_65132_path1	CAFS_SP_G_65132_path1	0.0110582	0.110318	0.0240136	0.0160113	0	CAFS_SP_G_65132_path1	-	-	-	-	-	-	-	-
CAFS_SP_G_65135_path1	CAFS_SP_G_65135_path1	0.000431963	0.00337864	0	0	0	CAFS_SP_G_65135_path1	-	-	-	-	-	-	-	-
CAFS_SP_G_65203_path1	CAFS_SP_G_65203_path1	0.00377409	0.0256243	0	0.00592698	0	CAFS_SP_G_65203_path1	-	-	-	-	-	-	-	-
CAFS_SP_G_65217_path1	CAFS_SP_G_65217_path1	0.0388724	0.929813	0.11849	0.108575	0.0409528	CAFS_SP_G_65217_path1	-	-	-	-	-	GO:0000276//mitochondrial proton-transporting ATP synthase complex, coupling factor F(o);GO:0016012//sarcoglycan complex;GO:0016021//integral component of membrane	GO:0015078//hydrogen ion transmembrane transporter activity	GO:0006811//ion transport;GO:0015986//ATP synthesis coupled proton transport
CAFS_SP_G_121906_path1	CAFS_SP_G_121906_path1	0.0281633	0.128831	0.0306858	0.0301629	0.0319666	CAFS_SP_G_121906_path1	-	-	-	-	-	GO:0000124//SAGA complex;GO:0005765//lysosomal membrane;GO:0005886//plasma membrane;GO:0016020//membrane;GO:0016021//integral component of membrane	GO:0003712//transcription cofactor activity;GO:0004190//aspartic-type endopeptidase activity;GO:0008137//NADH dehydrogenase (ubiquinone) activity;GO:0009055//electron carrier activity;GO:0016491//oxidoreductase activity	GO:0016485//protein processing;GO:0055114//oxidation-reduction process
SpO_Gene000361	SpO_Gene000361	0.0906786	1.55871	0.193479	0.210708	0.0999918	SpO_Gene000361	-	-	-	-	-	-	-	-
CAFS_SP_G_74542_path1	CAFS_SP_G_74542_path1	0.00128172	0.0266462	0.00409554	0	0.00314864	CAFS_SP_G_74542_path1	-	-	-	-	-	-	-	-
CAFS_SP_G_74627_path1	CAFS_SP_G_74627_path1	1.16879	1.04442	0.613496	0.815502	0.538261	CAFS_SP_G_74627_path1	ROT77021.1 putative C-reactive protein-like [Penaeus vannamei]	-	-	-	-	GO:0005575//cellular_component;GO:0016020//membrane;GO:0016021//integral component of membrane;GO:0031224//intrinsic component of membrane;GO:0044425//membrane part	GO:0003674//molecular_function;GO:0004888//transmembrane signaling receptor activity;GO:0005215//transporter activity;GO:0005216//ion channel activity;GO:0005230//extracellular ligand-gated ion channel activity;GO:0005253//anion channel activity;GO:0005254//chloride channel activity;GO:0005515//protein binding;GO:0008509//anion transmembrane transporter activity;GO:0015075//ion transmembrane tran…	GO:0006810//transport;GO:0006811//ion transport;GO:0006820//anion transport;GO:0006821//chloride transport;GO:0007154//cell communication;GO:0007165//signal transduction;GO:0007267//cell-cell signaling;GO:0007268//synaptic transmission;GO:0008150//biological_process;GO:0009987//cellular process;GO:0010646//regulation of cell communication;GO:0010648//negative regulation of cell communication;GO:0…
CAFS_SP_G_74544_path1	CAFS_SP_G_74544_path1	0	0.000514169	0.00246989	0	0	CAFS_SP_G_74544_path1	ROT77751.1 hypothetical protein C7M84_003558 [Penaeus vannamei]	-	-	-	-	-	GO:0005515//protein binding	-
CAFS_SP_G_22095_path1	CAFS_SP_G_22095_path1	0.00261054	0.00382204	0.00209537	0.0035667	0	CAFS_SP_G_22095_path1	XP_031346357.1 uncharacterized protein LOC116173176 [Photinus pyralis]	-	-	-	-	-	-	-
CAFS_SP_G_74634_path1	CAFS_SP_G_74634_path1	0.221898	1.41172	0.389291	0.583131	0.418774	CAFS_SP_G_74634_path1	-	-	-	-	-	-	-	-
CAFS_SP_G_74641_path1	CAFS_SP_G_74641_path1	0.000728324	0.000690174	0	0	0.079805	CAFS_SP_G_74641_path1	-	-	-	-	-	-	-	-
CAFS_SP_G_74559_path1	CAFS_SP_G_74559_path1	0.00133459	0.0159158	0.00321061	0	0	CAFS_SP_G_74559_path1	-	-	-	-	-	-	-	-
CAFS_SP_G_74565_path1	CAFS_SP_G_74565_path1	0	0.00318845	0	0	0	CAFS_SP_G_74565_path1	-	-	-	-	-	-	-	-
CAFS_SP_G_74564_path1	CAFS_SP_G_74564_path1	0.035528	0.344608	0.0462763	0.0892506	0.174216	CAFS_SP_G_74564_path1	-	-	-	-	-	-	-	-
CAFS_SP_G_143920_path1	CAFS_SP_G_143920_path1	0.0133122	0.00459477	0.0185292	0	0.0612764	CAFS_SP_G_143920_path1	-	-	-	-	-	-	-	-
CAFS_SP_G_9191_path1	CAFS_SP_G_9191_path1	1.73578	1.08279	1.91306	1.70063	0.323907	CAFS_SP_G_9191_path1	-	-	-	-	-	-	-	-
CAFS_SP_G_9192_path1	CAFS_SP_G_9192_path1	0.0785986	0.403275	0.113689	0.111426	0.297774	CAFS_SP_G_9192_path1	XP_027214728.1 cell division control protein 45 homolog [Penaeus vannamei]	Cellular Processes	Cell growth and death	ko04110//Cell cycle	K06628	GO:0000228//nuclear chromosome;GO:0000785//chromatin;GO:0000790//nuclear chromatin;GO:0005575//cellular_component;GO:0005622//intracellular;GO:0005623//cell;GO:0005634//nucleus;GO:0005654//nucleoplasm;GO:0005656//nuclear pre-replicative complex;GO:0005657//replication fork;GO:0005694//chromosome;GO:0005737//cytoplasm;GO:0005813//centrosome;GO:0005815//microtubule organizing center;GO:0005856//cyt…	GO:0003674//molecular_function;GO:0003676//nucleic acid binding;GO:0003677//DNA binding;GO:0003678//DNA helicase activity;GO:0003682//chromatin binding;GO:0003688//DNA replication origin binding;GO:0003690//double-stranded DNA binding;GO:0003697//single-stranded DNA binding;GO:0003824//catalytic activity;GO:0004386//helicase activity;GO:0005488//binding;GO:0016462//pyrophosphatase activity;GO:001…	GO:0000075//cell cycle checkpoint;GO:0000076//DNA replication checkpoint;GO:0000077//DNA damage checkpoint;GO:0000082//G1/S transition of mitotic cell cycle;GO:0000083//regulation of transcription involved in G1/S transition of mitotic cell cycle;GO:0000278//mitotic cell cycle;GO:0000724//double-strand break repair via homologous recombination;GO:0000725//recombinational repair;GO:0000727//double…
CAFS_SP_G_9189_path1	CAFS_SP_G_9189_path1	1.30416	3.66754	1.50729	1.18914	1.18458	CAFS_SP_G_9189_path1	ROT73321.1 putative nucleolar protein 4-like isoform X1 [Penaeus vannamei]	-	-	-	-	GO:0000775//chromosome, centromeric region	GO:0003677//DNA binding;GO:0003682//chromatin binding	-
[truncated: 17,035 more rows]
