# Supplementary material for: A Single‐Cell Atlas of Crab Ovary Provides New Insights Into Oogenesis in Crustaceans
Source: Adv Sci (Weinh). 2024 Nov 18;12(2):2409688. doi: 10.1002/advs.202409688 (PMC11727118; doi:10.1002/advs.202409688)
Supplement: Supplementary file 3 — Supplemental Data 3 [file ADVS-12-2409688-s004.xlsx]

## Sheet: 亚群all DEGs
Target_Cluster	Gene ID	Gene Name	Target_Cluster_pct	Other_Cluster_pct	Target_Cluster_mean	Other_Cluster_mean	Log2FC	Pvalue	FDR	Symbol	Description	KEGG_A_class	KEGG_B_class	Pathway	K_ID	GO Component	GO Function	GO Process
Mitotic oogonia	SpO_Gene005245	SpO_Gene005245	0.599	0.263	10.9478	1.17127	3.22449	0	0	SpO_Gene005245	-	-	-	-	-	-	-	-
Mitotic oogonia	CAFS_SP_G_15694_path1	CAFS_SP_G_15694_path1	0.922	0.786	78.9184	8.91316	3.14635	0	0	CAFS_SP_G_15694_path1	ROT65731.1 hypothetical protein C7M84_016290 [Penaeus vannamei]	-	-	-	-	-	-	-
Mitotic oogonia	CAFS_SP_G_105863_path1	CAFS_SP_G_105863_path1	0.693	0.421	21.0259	2.51339	3.06446	0	0	CAFS_SP_G_105863_path1	XP_018023404.1 PREDICTED: uncharacterized protein LOC108679317 [Hyalella azteca]	-	-	-	-	-	-	-
Mitotic oogonia	CAFS_SP_G_61371_path1	CAFS_SP_G_61371_path1	0.897	0.852	118.234	14.338	3.04374	0	0	CAFS_SP_G_61371_path1	-	-	-	-	-	-	-	-
Mitotic oogonia	SpO_Gene007216	SpO_Gene007216	0.87	0.62	34.2654	4.37499	2.9694	0	0	SpO_Gene007216	-	-	-	-	-	-	-	-
Mitotic oogonia	CAFS_SP_G_134459_path1	CAFS_SP_G_134459_path1	0.772	0.521	22.7246	2.92191	2.95927	0	0	CAFS_SP_G_134459_path1	KAF0311599.1 Kielin/chordin-like protein [Amphibalanus amphitrite]	-	-	-	-	GO:0005575//cellular_component;GO:0005576//extracellular region;GO:0005604//basement membrane;GO:0005615//extracellular space;GO:0031012//extracellular matrix;GO:0044421//extracellular region part	GO:0003674//molecular_function;GO:0003824//catalytic activity;GO:0004857//enzyme inhibitor activity;GO:0004866//endopeptidase inhibitor activity;GO:0004867//serine-type endopeptidase inhibitor activity;GO:0005198//structural molecule activity;GO:0005201//extracellular matrix structural constituent;GO:0005515//protein binding;GO:0008233//peptidase activity;GO:0016787//hydrolase activity;GO:0030234…	GO:0002244//hematopoietic progenitor cell differentiation;GO:0002376//immune system process;GO:0002520//immune system development;GO:0006355//regulation of transcription, DNA-templated;GO:0006357//regulation of transcription from RNA polymerase II promoter;GO:0006508//proteolysis;GO:0006807//nitrogen compound metabolic process;GO:0007275//multicellular organism development;GO:0008150//biological_…
Mitotic oogonia	CAFS_SP_G_30584_path1	CAFS_SP_G_30584_path1	0.726	0.5	28.4849	3.70326	2.94333	0	0	CAFS_SP_G_30584_path1	-	-	-	-	-	-	-	-
Mitotic oogonia	loci003803	loci003803	0.88	0.821	82.2608	10.7519	2.93561	0	0	loci003803	XP_018023404.1 PREDICTED: uncharacterized protein LOC108679317 [Hyalella azteca]	-	-	-	-	-	-	-
Mitotic oogonia	CAFS_SP_G_105862_path1	CAFS_SP_G_105862_path1	0.83	0.689	47.4529	6.43883	2.88163	0	0	CAFS_SP_G_105862_path1	-	-	-	-	-	-	-	-
Mitotic oogonia	SpO_Gene003936	SpO_Gene003936	0.71	0.458	15.8234	2.27231	2.79983	0	0	SpO_Gene003936	-	-	-	-	-	-	-	-
Mitotic oogonia	CAFS_SP_G_62026_path1	CAFS_SP_G_62026_path1	0.782	0.534	19.1145	2.8936	2.72373	0	0	CAFS_SP_G_62026_path1	-	-	-	-	-	-	-	-
Mitotic oogonia	SpO_Gene006549	SpO_Gene006549	0.79	0.565	22.1172	3.6551	2.59719	0	0	SpO_Gene006549	-	-	-	-	-	-	-	-
Mitotic oogonia	SpO_Gene000747	SpO_Gene000747	0.771	0.519	14.641	2.53753	2.52852	0	0	SpO_Gene000747	-	-	-	-	-	-	-	-
Mitotic oogonia	SpO_Gene006533	SpO_Gene006533	0.69	0.423	10.9022	1.99713	2.44862	0	0	SpO_Gene006533	-	-	-	-	-	-	-	-
Mitotic oogonia	CAFS_SP_G_41069_path1	CAFS_SP_G_41069_path1	0.709	0.48	10.5224	2.18313	2.269	0	0	CAFS_SP_G_41069_path1	AEN94572.1 calreticulin [Scylla paramamosain]	Human Diseases;Genetic Information Processing;Human Diseases;Cellular Processes;Human Diseases;Human Diseases;Human Diseases;Human Diseases;Organismal Systems	Infectious diseases;Folding, sorting and degradation;Infectious disease: viral;Transport and catabolism;Infectious diseases;Infectious diseases;Infectious diseases;Infectious diseases;Immune system	ko05168//Herpes simplex infection;ko04141//Protein processing in endoplasmic reticulum;ko05170//Human immunodeficiency virus 1 infection;ko04145//Phagosome;ko05166//HTLV-I infection;ko05163//Human cytomegalovirus infection;ko05169//Epstein-Barr virus infection;ko05142//Chagas disease (American trypanosomiasis);ko04612//Antigen processing and presentation	K08057;K08057;K08057;K08057;K08057;K08057;K08057;K08057;K08057	GO:0001669//acrosomal vesicle;GO:0005575//cellular_component;GO:0005576//extracellular region;GO:0005615//extracellular space;GO:0005622//intracellular;GO:0005623//cell;GO:0005634//nucleus;GO:0005635//nuclear envelope;GO:0005737//cytoplasm;GO:0005783//endoplasmic reticulum;GO:0005788//endoplasmic reticulum lumen;GO:0005789//endoplasmic reticulum membrane;GO:0005790//smooth endoplasmic reticulum;G…	GO:0001846//opsonin binding;GO:0001848//complement binding;GO:0001849//complement component C1q binding;GO:0003674//molecular_function;GO:0003676//nucleic acid binding;GO:0003677//DNA binding;GO:0003723//RNA binding;GO:0003729//mRNA binding;GO:0005102//receptor binding;GO:0005178//integrin binding;GO:0005488//binding;GO:0005506//iron ion binding;GO:0005509//calcium ion binding;GO:0005515//protein…	GO:0000003//reproduction;GO:0000122//negative regulation of transcription from RNA polymerase II promoter;GO:0002376//immune system process;GO:0002396//MHC protein complex assembly;GO:0002397//MHC class I protein complex assembly;GO:0002474//antigen processing and presentation of peptide antigen via MHC class I;GO:0002478//antigen processing and presentation of exogenous peptide antigen;GO:000247…
Mitotic oogonia	SpO_Gene005439	SpO_Gene005439	0.709	0.486	10.3554	2.16905	2.25525	0	0	SpO_Gene005439	-	-	-	-	-	-	-	-
Mitotic oogonia	CAFS_SP_G_66777_path1	CAFS_SP_G_66777_path1	0.722	0.469	9.78291	2.12586	2.20221	0	0	CAFS_SP_G_66777_path1	-	-	-	-	-	-	-	-
Mitotic oogonia	SpO_Gene001163	SpO_Gene001163	0.747	0.569	12.7828	2.89988	2.14014	0	0	SpO_Gene001163	-	-	-	-	-	-	-	-
Mitotic oogonia	CAFS_SP_G_13755_path1	CAFS_SP_G_13755_path1	0.758	0.537	14.029	3.19181	2.13596	0	0	CAFS_SP_G_13755_path1	-	-	-	-	-	-	-	-
Mitotic oogonia	SpO_Gene007596	SpO_Gene007596	0.786	0.593	13.2194	3.34841	1.9811	0	0	SpO_Gene007596	-	-	-	-	-	-	-	-
Mitotic oogonia	CAFS_SP_G_68628_path1	CAFS_SP_G_68628_path1	0.743	0.566	11.715	3.03119	1.9504	0	0	CAFS_SP_G_68628_path1	-	-	-	-	-	-	-	-
Mitotic oogonia	SpO_Gene007933	SpO_Gene007933	0.759	0.594	12.3183	3.34537	1.88057	0	0	SpO_Gene007933	-	-	-	-	-	-	-	-
Mitotic oogonia	CAFS_SP_G_32981_path1	CAFS_SP_G_32981_path1	0.742	0.549	10.8606	2.96404	1.87347	0	0	CAFS_SP_G_32981_path1	-	-	-	-	-	-	-	-
Mitotic oogonia	CAFS_SP_G_10067_path1	CAFS_SP_G_10067_path1	0.766	0.584	14.9807	4.10901	1.86624	0	0	CAFS_SP_G_10067_path1	-	-	-	-	-	-	-	-
Mitotic oogonia	SpO_Gene006353	SpO_Gene006353	0.788	0.627	15.3582	4.2677	1.84748	0	0	SpO_Gene006353	-	-	-	-	-	-	-	-
Mitotic oogonia	CAFS_SP_G_116800_path1	CAFS_SP_G_116800_path1	0.759	0.615	11.8522	3.70285	1.67845	0	0	CAFS_SP_G_116800_path1	-	-	-	-	-	-	-	-
Mitotic oogonia	loci005593	loci005593	0.828	0.713	14.6501	5.20249	1.49364	0	0	loci005593	AEL23133.1 60S ribosomal protein L13A, partial [Cherax quadricarinatus]	Genetic Information Processing	Translation	ko03010//Ribosome	K02872	GO:0000315//organellar large ribosomal subunit;GO:0005575//cellular_component;GO:0005622//intracellular;GO:0005623//cell;GO:0005737//cytoplasm;GO:0005829//cytosol;GO:0005840//ribosome;GO:0015934//large ribosomal subunit;GO:0022625//cytosolic large ribosomal subunit;GO:0022626//cytosolic ribosome;GO:0032991//macromolecular complex;GO:0043226//organelle;GO:0043228//non-membrane-bounded organelle;GO…	GO:0003674//molecular_function;GO:0003676//nucleic acid binding;GO:0003723//RNA binding;GO:0003729//mRNA binding;GO:0003735//structural constituent of ribosome;GO:0005198//structural molecule activity;GO:0005488//binding;GO:0097159//organic cyclic compound binding;GO:1901363//heterocyclic compound binding	GO:0000184//nuclear-transcribed mRNA catabolic process, nonsense-mediated decay;GO:0000956//nuclear-transcribed mRNA catabolic process;GO:0002181//cytoplasmic translation;GO:0002376//immune system process;GO:0006139//nucleobase-containing compound metabolic process;GO:0006401//RNA catabolic process;GO:0006402//mRNA catabolic process;GO:0006412//translation;GO:0006413//translational initiation;GO:…
Mitotic oogonia	CAFS_SP_G_53950_path1	CAFS_SP_G_53950_path1	0.896	0.802	20.7051	7.54799	1.45582	0	0	CAFS_SP_G_53950_path1	AFN08747.1 elongation factor 1A [Scylla paramamosain]	Genetic Information Processing;Human Diseases;Human Diseases	Translation;Infectious diseases;Infectious diseases	ko03013//RNA transport;ko05140//Leishmaniasis;ko05134//Legionellosis	K03231;K03231;K03231	-	GO:0003746//translation elongation factor activity;GO:0003924//GTPase activity;GO:0004781//sulfate adenylyltransferase (ATP) activity;GO:0005525//GTP binding;GO:0009973//adenylyl-sulfate reductase activity;GO:0016620//oxidoreductase activity, acting on the aldehyde or oxo group of donors, NAD or NADP as acceptor;GO:0046983//protein dimerization activity	GO:0000103//sulfate assimilation;GO:0001514//selenocysteine incorporation;GO:0006412//translation;GO:0006414//translational elongation;GO:0006950//response to stress;GO:0008652//cellular amino acid biosynthetic process;GO:0019420//dissimilatory sulfate reduction
Mitotic oogonia	loci004985	loci004985	0.935	0.926	32.1523	17.532	0.874931	0	0	loci004985	XP_027235738.1 testicular acid phosphatase homolog [Penaeus vannamei]	Metabolism;Cellular Processes;Metabolism	Global and overview maps;Transport and catabolism;Metabolism of cofactors and vitamins	ko01100//Metabolic pathways;ko04142//Lysosome;ko00740//Riboflavin metabolism	K14410;K14410;K14410	GO:0005575//cellular_component;GO:0005576//extracellular region;GO:0005615//extracellular space;GO:0005622//intracellular;GO:0005623//cell;GO:0005634//nucleus;GO:0016021//integral component of membrane;GO:0031982//vesicle;GO:0043226//organelle;GO:0043227//membrane-bounded organelle;GO:0043229//intracellular organelle;GO:0043230//extracellular organelle;GO:0043231//intracellular membrane-bounded o…	GO:0003674//molecular_function;GO:0003824//catalytic activity;GO:0003993//acid phosphatase activity;GO:0005488//binding;GO:0005515//protein binding;GO:0016787//hydrolase activity;GO:0016788//hydrolase activity, acting on ester bonds;GO:0016791//phosphatase activity;GO:0042578//phosphoric ester hydrolase activity;GO:0042802//identical protein binding;GO:0042803//protein homodimerization activity;G…	GO:0006793//phosphorus metabolic process;GO:0006796//phosphate-containing compound metabolic process;GO:0008150//biological_process;GO:0008152//metabolic process;GO:0009987//cellular process;GO:0016311//dephosphorylation;GO:0044237//cellular metabolic process
Mitotic oogonia	loci002055	loci002055	0.927	0.93	27.4091	15.6675	0.806884	0	0	loci002055	XP_027215759.1 probable ATP-dependent RNA helicase DHX34 [Penaeus vannamei]	-	-	-	-	GO:0005575//cellular_component;GO:0005622//intracellular;GO:0005623//cell;GO:0005737//cytoplasm;GO:0044424//intracellular part;GO:0044464//cell part	GO:0000166//nucleotide binding;GO:0003674//molecular_function;GO:0003676//nucleic acid binding;GO:0003723//RNA binding;GO:0003724//RNA helicase activity;GO:0003824//catalytic activity;GO:0004004//ATP-dependent RNA helicase activity;GO:0004386//helicase activity;GO:0005488//binding;GO:0005524//ATP binding;GO:0008026//ATP-dependent helicase activity;GO:0008144//drug binding;GO:0008186//RNA-dependen…	GO:0000956//nuclear-transcribed mRNA catabolic process;GO:0006139//nucleobase-containing compound metabolic process;GO:0006396//RNA processing;GO:0006401//RNA catabolic process;GO:0006402//mRNA catabolic process;GO:0006725//cellular aromatic compound metabolic process;GO:0006807//nitrogen compound metabolic process;GO:0008150//biological_process;GO:0008152//metabolic process;GO:0009056//catabolic…
Mitotic oogonia	SpO_Gene000616	SpO_Gene000616	0.719	0.562	10.6234	2.74268	1.95358	2.03495e-303	3.73292e-299	SpO_Gene000616	-	-	-	-	-	-	-	-
Mitotic oogonia	CAFS_SP_G_105730_path1	CAFS_SP_G_105730_path1	0.69	0.468	30.0432	3.54064	3.08495	6.77121e-292	1.24211e-287	CAFS_SP_G_105730_path1	ROT79988.1 hypothetical protein C7M84_001259 [Penaeus vannamei]	-	-	-	-	-	-	-
Mitotic oogonia	SpO_Gene007754	SpO_Gene007754	0.685	0.447	26.126	3.61251	2.85441	2.27343e-282	4.17039e-278	SpO_Gene007754	-	-	-	-	-	-	-	-
Mitotic oogonia	CAFS_SP_G_57365_path1	CAFS_SP_G_57365_path1	0.669	0.446	7.92504	1.85366	2.09604	5.96525e-280	1.09427e-275	CAFS_SP_G_57365_path1	XP_018024310.1 PREDICTED: profilin-like [Hyalella azteca]	Human Diseases;Human Diseases;Environmental Information Processing;Environmental Information Processing;Cellular Processes	Infectious diseases;Infectious diseases;Signal transduction;Signal transduction;Cell motility	ko05131//Shigellosis;ko05132//Salmonella infection;ko04015//Rap1 signaling pathway;ko04013//MAPK signaling pathway - fly;ko04810//Regulation of actin cytoskeleton	K05759;K05759;K05759;K05759;K05759	-	GO:0003779//actin binding	-
Mitotic oogonia	CAFS_SP_G_117506_path1	CAFS_SP_G_117506_path1	0.681	0.48	8.32361	2.10054	1.98645	7.33387e-275	1.34532e-270	CAFS_SP_G_117506_path1	-	-	-	-	-	-	-	-
Mitotic oogonia	loci006386	loci006386	0.978	0.97	46.7886	30.7759	0.604357	8.96457e-269	1.64446e-264	loci006386	XP_027206801.1 uncharacterized protein LOC113800255 [Penaeus vannamei]	-	-	-	-	-	GO:0003676//nucleic acid binding;GO:0003964//RNA-directed DNA polymerase activity;GO:0004523//RNA-DNA hybrid ribonuclease activity	GO:0000373//Group II intron splicing
Mitotic oogonia	CAFS_SP_G_44145_path1	CAFS_SP_G_44145_path1	0.731	0.56	9.69139	3.10348	1.64282	1.55122e-267	2.84556e-263	CAFS_SP_G_44145_path1	-	-	-	-	-	-	-	-
Mitotic oogonia	CAFS_SP_G_4313_path1	CAFS_SP_G_4313_path1	0.705	0.556	9.79026	2.59484	1.9157	3.79346e-266	6.95873e-262	CAFS_SP_G_4313_path1	ROT70985.1 N-alpha-acetyltransferase 40 [Penaeus vannamei]	-	-	-	-	GO:0005575//cellular_component;GO:0005622//intracellular;GO:0005623//cell;GO:0005634//nucleus;GO:0005737//cytoplasm;GO:0043226//organelle;GO:0043227//membrane-bounded organelle;GO:0043229//intracellular organelle;GO:0043231//intracellular membrane-bounded organelle;GO:0044424//intracellular part;GO:0044464//cell part	GO:0003674//molecular_function;GO:0003824//catalytic activity;GO:0004402//histone acetyltransferase activity;GO:0004596//peptide alpha-N-acetyltransferase activity;GO:0008080//N-acetyltransferase activity;GO:0008999//ribosomal-protein-alanine N-acetyltransferase activity;GO:0010485//H4 histone acetyltransferase activity;GO:0016407//acetyltransferase activity;GO:0016410//N-acyltransferase activity…	GO:0006325//chromatin organization;GO:0006355//regulation of transcription, DNA-templated;GO:0006464//cellular protein modification process;GO:0006473//protein acetylation;GO:0006474//N-terminal protein amino acid acetylation;GO:0006475//internal protein amino acid acetylation;GO:0006629//lipid metabolic process;GO:0006807//nitrogen compound metabolic process;GO:0006996//organelle organization;GO…
Mitotic oogonia	CAFS_SP_G_41154_path1	CAFS_SP_G_41154_path1	0.682	0.49	10.214	2.4963	2.03269	2.65433e-264	4.8691e-260	CAFS_SP_G_41154_path1	-	-	-	-	-	-	-	-
Mitotic oogonia	SpO_Gene005521	SpO_Gene005521	0.588	0.314	5.94253	1.04739	2.50428	2.45253e-261	4.49892e-257	SpO_Gene005521	-	-	-	-	-	-	-	-
Mitotic oogonia	SpO_Gene002440	SpO_Gene002440	0.751	0.603	11.5887	3.84511	1.59162	3.46572e-259	6.35751e-255	SpO_Gene002440	-	-	-	-	-	-	-	-
Mitotic oogonia	CAFS_SP_G_85133_path1	CAFS_SP_G_85133_path1	0.618	0.362	15.6106	2.08487	2.9045	8.5597e-253	1.57019e-248	CAFS_SP_G_85133_path1	ADF27340.1 mannose-binding protein [Scylla paramamosain]	-	-	-	-	-	GO:0003674//molecular_function;GO:0005488//binding;GO:0030246//carbohydrate binding	-
Mitotic oogonia	loci004300	loci004300	0.87	0.854	18.6331	10.0503	0.890636	4.53493e-251	8.31887e-247	loci004300	XP_027239109.1 BRISC and BRCA1-A complex member 2-like [Penaeus vannamei]	Genetic Information Processing	Replication and repair	ko03440//Homologous recombination	K12173	GO:0000151//ubiquitin ligase complex;GO:0000152//nuclear ubiquitin ligase complex;GO:0005575//cellular_component;GO:0005622//intracellular;GO:0005623//cell;GO:0005634//nucleus;GO:0005654//nucleoplasm;GO:0005737//cytoplasm;GO:0005829//cytosol;GO:0031974//membrane-enclosed lumen;GO:0031981//nuclear lumen;GO:0032991//macromolecular complex;GO:0043226//organelle;GO:0043227//membrane-bounded organelle…	GO:0000268//peroxisome targeting sequence binding;GO:0003674//molecular_function;GO:0005048//signal sequence binding;GO:0005102//receptor binding;GO:0005126//cytokine receptor binding;GO:0005164//tumor necrosis factor receptor binding;GO:0005488//binding;GO:0005515//protein binding;GO:0031593//polyubiquitin binding;GO:0032813//tumor necrosis factor receptor superfamily binding;GO:0033218//amide b…	GO:0000075//cell cycle checkpoint;GO:0000077//DNA damage checkpoint;GO:0000726//non-recombinational repair;GO:0006139//nucleobase-containing compound metabolic process;GO:0006259//DNA metabolic process;GO:0006281//DNA repair;GO:0006282//regulation of DNA repair;GO:0006302//double-strand break repair;GO:0006303//double-strand break repair via nonhomologous end joining;GO:0006325//chromatin organiz…
Mitotic oogonia	CAFS_SP_G_63689_path1	CAFS_SP_G_63689_path1	0.684	0.507	9.47223	2.60645	1.86162	3.03974e-250	5.5761e-246	CAFS_SP_G_63689_path1	-	-	-	-	-	-	-	-
Mitotic oogonia	CAFS_SP_G_62930_path1	CAFS_SP_G_62930_path1	0.735	0.649	12.1025	3.73637	1.6956	1.00435e-249	1.84238e-245	CAFS_SP_G_62930_path1	AGC54636.1 heat shock protein 90 [Scylla paramamosain]	Human Diseases;Genetic Information Processing;Human Diseases;Environmental Information Processing;Human Diseases;Organismal Systems;Organismal Systems;Organismal Systems;Human Diseases	Cancers;Folding, sorting and degradation;Infectious diseases;Signal transduction;Cardiovascular diseases;Endocrine system;Endocrine system;Immune system;Cancers	ko05200//Pathways in cancer;ko04141//Protein processing in endoplasmic reticulum;ko05132//Salmonella infection;ko04151//PI3K-Akt signaling pathway;ko05418//Fluid shear stress and atherosclerosis;ko04918//Thyroid hormone synthesis;ko04915//Estrogen signaling pathway;ko04657//IL-17 signaling pathway;ko05215//Prostate cancer	K09487;K09487;K09487;K09487;K09487;K09487;K09487;K09487;K09487	GO:0005575//cellular_component;GO:0005576//extracellular region;GO:0005615//extracellular space;GO:0005622//intracellular;GO:0005623//cell;GO:0005737//cytoplasm;GO:0005783//endoplasmic reticulum;GO:0005788//endoplasmic reticulum lumen;GO:0005789//endoplasmic reticulum membrane;GO:0005790//smooth endoplasmic reticulum;GO:0005794//Golgi apparatus;GO:0005798//Golgi-associated vesicle;GO:0005829//cyt…	GO:0000166//nucleotide binding;GO:0003674//molecular_function;GO:0003676//nucleic acid binding;GO:0003723//RNA binding;GO:0005102//receptor binding;GO:0005488//binding;GO:0005509//calcium ion binding;GO:0005515//protein binding;GO:0005524//ATP binding;GO:0008144//drug binding;GO:0016887//ATPase activity;GO:0017076//purine nucleotide binding;GO:0019899//enzyme binding;GO:0019902//phosphatase bindi…	GO:0001666//response to hypoxia;GO:0002218//activation of innate immune response;GO:0002221//pattern recognition receptor signaling pathway;GO:0002224//toll-like receptor signaling pathway;GO:0002253//activation of immune response;GO:0002376//immune system process;GO:0002682//regulation of immune system process;GO:0002684//positive regulation of immune system process;GO:0002757//immune response-a…
Mitotic oogonia	SpO_Gene000506	SpO_Gene000506	0.731	0.572	10.6129	3.54244	1.583	5.16152e-241	9.46829e-237	SpO_Gene000506	-	-	-	-	-	-	-	-
Mitotic oogonia	CAFS_SP_G_53886_path1	CAFS_SP_G_53886_path1	0.677	0.522	7.88807	2.24516	1.81285	6.86323e-241	1.25899e-236	CAFS_SP_G_53886_path1	-	-	-	-	-	-	-	-
Mitotic oogonia	CAFS_SP_G_3593_path1	CAFS_SP_G_3593_path1	0.569	0.305	9.63474	1.32759	2.85943	2.77462e-240	5.08976e-236	CAFS_SP_G_3593_path1	-	-	-	-	-	-	-	-
Mitotic oogonia	CAFS_SP_G_52126_path1	CAFS_SP_G_52126_path1	0.567	0.305	9.17026	1.45421	2.65673	5.37552e-233	9.86086e-229	CAFS_SP_G_52126_path1	-	-	-	-	-	-	-	-
Mitotic oogonia	SpO_Gene005242	SpO_Gene005242	0.486	0.188	5.74351	0.780879	2.87876	4.82146e-231	8.84449e-227	SpO_Gene005242	-	-	-	-	-	-	-	-
Mitotic oogonia	SpO_Gene007217	SpO_Gene007217	0.472	0.177	4.00848	0.525966	2.93001	6.10297e-230	1.11953e-225	SpO_Gene007217	-	-	-	-	-	-	-	-
Mitotic oogonia	CAFS_SP_G_72888_path1	CAFS_SP_G_72888_path1	0.609	0.399	6.89177	1.50966	2.19065	3.37679e-222	6.19439e-218	CAFS_SP_G_72888_path1	-	-	-	-	-	-	-	-
Mitotic oogonia	CAFS_SP_G_61079_path1	CAFS_SP_G_61079_path1	0.431	0.137	3.92377	0.453365	3.11349	1.00575e-221	1.84494e-217	CAFS_SP_G_61079_path1	-	-	-	-	-	-	-	-
Mitotic oogonia	SpO_Gene007703	SpO_Gene007703	0.726	0.597	9.9451	3.59654	1.46738	2.53447e-218	4.64924e-214	SpO_Gene007703	-	-	-	-	-	-	-	-
Mitotic oogonia	CAFS_SP_G_67313_path1	CAFS_SP_G_67313_path1	0.752	0.674	13.4095	5.68392	1.2383	5.42391e-217	9.94962e-213	CAFS_SP_G_67313_path1	-	-	-	-	-	-	-	-
Mitotic oogonia	CAFS_SP_G_2425_path1	CAFS_SP_G_2425_path1	0.705	0.566	9.29638	3.05509	1.60546	3.82575e-216	7.01795e-212	CAFS_SP_G_2425_path1	-	-	-	-	-	-	-	-
Mitotic oogonia	CAFS_SP_G_32999_path1	CAFS_SP_G_32999_path1	0.705	0.587	10.3899	3.46424	1.58458	1.13455e-211	2.08121e-207	CAFS_SP_G_32999_path1	-	-	-	-	-	-	-	-
Mitotic oogonia	CAFS_SP_G_32322_path1	CAFS_SP_G_32322_path1	0.734	0.625	11.5796	4.46549	1.37469	2.66804e-211	4.89425e-207	CAFS_SP_G_32322_path1	-	-	-	-	-	-	-	-
Mitotic oogonia	SpO_Gene003270	SpO_Gene003270	0.664	0.491	7.43984	2.23821	1.73293	7.50677e-211	1.37704e-206	SpO_Gene003270	-	-	-	-	-	-	-	-
Mitotic oogonia	CAFS_SP_G_59929_path1	CAFS_SP_G_59929_path1	0.629	0.441	6.90305	1.76353	1.96877	1.3768e-209	2.5256e-205	CAFS_SP_G_59929_path1	KAF3857057.1 hypothetical protein F7725_008916 [Dissostichus mawsoni]	Human Diseases;Human Diseases;Cellular Processes;Human Diseases;Cellular Processes;Cellular Processes;Cellular Processes	Neurodegenerative diseases;Neurodegenerative diseases;Cell growth and death;Infectious diseases;Transport and catabolism;Cellular community - eukaryotes;Cellular community - eukaryotes	ko05010//Alzheimer disease;ko05016//Huntington disease;ko04210//Apoptosis;ko05130//Pathogenic Escherichia coli infection;ko04145//Phagosome;ko04540//Gap junction;ko04530//Tight junction	K07374;K07374;K07374;K07374;K07374;K07374;K07374	GO:0005575//cellular_component;GO:0005622//intracellular;GO:0005623//cell;GO:0005737//cytoplasm;GO:0005856//cytoskeleton;GO:0005874//microtubule;GO:0005881//cytoplasmic microtubule;GO:0015630//microtubule cytoskeleton;GO:0032991//macromolecular complex;GO:0043226//organelle;GO:0043228//non-membrane-bounded organelle;GO:0043229//intracellular organelle;GO:0043232//intracellular non-membrane-bounde…	GO:0000166//nucleotide binding;GO:0001882//nucleoside binding;GO:0001883//purine nucleoside binding;GO:0003674//molecular_function;GO:0003824//catalytic activity;GO:0003924//GTPase activity;GO:0005198//structural molecule activity;GO:0005200//structural constituent of cytoskeleton;GO:0005488//binding;GO:0005525//GTP binding;GO:0016462//pyrophosphatase activity;GO:0016787//hydrolase activity;GO:00…	GO:0000226//microtubule cytoskeleton organization;GO:0000280//nuclear division;GO:0006996//organelle organization;GO:0007010//cytoskeleton organization;GO:0007017//microtubule-based process;GO:0008150//biological_process;GO:0009987//cellular process;GO:0016043//cellular component organization;GO:0022607//cellular component assembly;GO:0031109//microtubule polymerization or depolymerization;GO:003…
Mitotic oogonia	CAFS_SP_G_4411_path1	CAFS_SP_G_4411_path1	0.479	0.204	6.75821	0.924721	2.86955	1.14739e-208	2.10477e-204	CAFS_SP_G_4411_path1	AAO73307.1 ovary development-related protein [Eriocheir sinensis]	-	-	-	-	GO:0005575//cellular_component;GO:0005576//extracellular region;GO:0005615//extracellular space;GO:0005622//intracellular;GO:0005623//cell;GO:0005737//cytoplasm;GO:0005794//Golgi apparatus;GO:0005796//Golgi lumen;GO:0005886//plasma membrane;GO:0012505//endomembrane system;GO:0016020//membrane;GO:0031974//membrane-enclosed lumen;GO:0043226//organelle;GO:0043227//membrane-bounded organelle;GO:00432…	GO:0003674//molecular_function;GO:0003823//antigen binding;GO:0005198//structural molecule activity;GO:0005201//extracellular matrix structural constituent;GO:0005488//binding;GO:0046790//virion binding	GO:0001558//regulation of cell growth;GO:0001775//cell activation;GO:0001894//tissue homeostasis;GO:0002218//activation of innate immune response;GO:0002220//innate immune response activating cell surface receptor signaling pathway;GO:0002223//stimulatory C-type lectin receptor signaling pathway;GO:0002252//immune effector process;GO:0002253//activation of immune response;GO:0002263//cell activat…
Mitotic oogonia	SpO_Gene003287	SpO_Gene003287	0.468	0.191	5.43087	0.742627	2.87047	1.81801e-208	3.33495e-204	SpO_Gene003287	-	-	-	-	-	-	-	-
Mitotic oogonia	SpO_Gene003406	SpO_Gene003406	0.61	0.423	7.86102	1.77176	2.14954	1.07775e-207	1.97702e-203	SpO_Gene003406	-	-	-	-	-	-	-	-
Mitotic oogonia	CAFS_SP_G_116801_path1	CAFS_SP_G_116801_path1	0.619	0.426	7.26752	1.86695	1.96078	7.89797e-205	1.4488e-200	CAFS_SP_G_116801_path1	-	-	-	-	-	-	-	-
Mitotic oogonia	SpO_Gene004435	SpO_Gene004435	0.478	0.205	5.37702	0.823272	2.70737	1.64913e-202	3.02516e-198	SpO_Gene004435	-	-	-	-	-	-	-	-
Mitotic oogonia	CAFS_SP_G_18662_path1	CAFS_SP_G_18662_path1	0.564	0.336	6.00246	1.24871	2.26512	9.42759e-200	1.7294e-195	CAFS_SP_G_18662_path1	-	-	-	-	-	-	-	-
Mitotic oogonia	CAFS_SP_G_72479_path1	CAFS_SP_G_72479_path1	0.731	0.632	9.64494	3.8983	1.30693	1.00613e-199	1.84564e-195	CAFS_SP_G_72479_path1	-	-	-	-	-	-	-	-
Mitotic oogonia	CAFS_SP_G_44412_path1	CAFS_SP_G_44412_path1	0.48	0.215	4.85302	0.740789	2.71175	1.0526e-199	1.93089e-195	CAFS_SP_G_44412_path1	XP_027222914.1 uncharacterized protein LOC113815025 [Penaeus vannamei]	-	-	-	-	GO:0016021//integral component of membrane	GO:0005244//voltage-gated ion channel activity;GO:0005262//calcium channel activity	-
Mitotic oogonia	CAFS_SP_G_68207_path1	CAFS_SP_G_68207_path1	0.599	0.386	6.71327	1.63872	2.03444	8.00091e-199	1.46769e-194	CAFS_SP_G_68207_path1	-	-	-	-	-	-	-	-
Mitotic oogonia	SpO_Gene005315	SpO_Gene005315	0.611	0.406	7.51433	1.90787	1.97768	8.68086e-198	1.59242e-193	SpO_Gene005315	-	-	-	-	-	-	-	-
Mitotic oogonia	CAFS_SP_G_59419_path1	CAFS_SP_G_59419_path1	0.535	0.295	4.91802	0.973522	2.33679	2.95756e-197	5.42534e-193	CAFS_SP_G_59419_path1	DAA34391.1 TPA_inf: X-box binding protein 1, partial [Amblyomma variegatum]	Human Diseases;Genetic Information Processing;Human Diseases;Human Diseases	Neurodegenerative diseases;Folding, sorting and degradation;Endocrine and metabolic diseases;Neurodegenerative disease	ko05010//Alzheimer disease;ko04141//Protein processing in endoplasmic reticulum;ko04932//Non-alcoholic fatty liver disease (NAFLD);ko05017//Spinocerebellar ataxia	K09027;K09027;K09027;K09027	GO:0005575//cellular_component;GO:0005622//intracellular;GO:0005623//cell;GO:0005634//nucleus;GO:0005654//nucleoplasm;GO:0005737//cytoplasm;GO:0005783//endoplasmic reticulum;GO:0005789//endoplasmic reticulum membrane;GO:0005829//cytosol;GO:0012505//endomembrane system;GO:0016020//membrane;GO:0016021//integral component of membrane;GO:0030176//integral component of endoplasmic reticulum membrane;G…	GO:0000976//transcription regulatory region sequence-specific DNA binding;GO:0000977//RNA polymerase II regulatory region sequence-specific DNA binding;GO:0000978//RNA polymerase II core promoter proximal region sequence-specific DNA binding;GO:0000981//RNA polymerase II transcription factor activity, sequence-specific DNA binding;GO:0000987//core promoter proximal region sequence-specific DNA bi…	GO:0000122//negative regulation of transcription from RNA polymerase II promoter;GO:0001101//response to acid chemical;GO:0001505//regulation of neurotransmitter levels;GO:0001525//angiogenesis;GO:0001558//regulation of cell growth;GO:0001568//blood vessel development;GO:0001678//cellular glucose homeostasis;GO:0001817//regulation of cytokine production;GO:0001819//positive regulation of cytokine…
Mitotic oogonia	SpO_Gene002035	SpO_Gene002035	0.485	0.221	9.05607	1.26729	2.83714	3.11564e-197	5.71533e-193	SpO_Gene002035	-	-	-	-	-	-	-	-
Mitotic oogonia	CAFS_SP_G_117510_path1	CAFS_SP_G_117510_path1	0.431	0.158	3.57233	0.499525	2.83824	7.36116e-197	1.35033e-192	CAFS_SP_G_117510_path1	-	-	-	-	-	-	GO:0003676//nucleic acid binding;GO:0008270//zinc ion binding	-
Mitotic oogonia	SpO_Gene002599	SpO_Gene002599	0.503	0.262	5.09635	0.770658	2.7253	1.52452e-196	2.79657e-192	SpO_Gene002599	-	-	-	-	-	-	-	-
Mitotic oogonia	CAFS_SP_G_65630_path1	CAFS_SP_G_65630_path1	0.655	0.482	7.38748	2.33345	1.66262	3.07585e-195	5.64234e-191	CAFS_SP_G_65630_path1	ADF45324.1 ubiquitin/ribosomal S30 fusion protein [Eriocheir sinensis]	Genetic Information Processing	Translation	ko03010//Ribosome	K02983	GO:0005840//ribosome	GO:0003735//structural constituent of ribosome	GO:0006412//translation
Mitotic oogonia	SpO_Gene004977	SpO_Gene004977	0.671	0.514	8.31544	2.72988	1.60695	4.85829e-195	8.91205e-191	SpO_Gene004977	-	-	-	-	-	-	-	-
Mitotic oogonia	SpO_Gene004688	SpO_Gene004688	0.572	0.372	5.74023	1.26698	2.17972	2.46803e-193	4.52735e-189	SpO_Gene004688	-	-	-	-	-	-	-	-
Mitotic oogonia	loci005646	loci005646	0.619	0.449	6.58898	1.81859	1.85723	2.52924e-193	4.63963e-189	loci005646	XP_027232102.1 kinesin heavy chain-like isoform X2 [Penaeus vannamei]	Human Diseases;Human Diseases;Cellular Processes;Organismal Systems	Neurodegenerative diseases;Neurodegenerative diseases;Transport and catabolism;Nervous system	ko05010//Alzheimer disease;ko05016//Huntington disease;ko04144//Endocytosis;ko04728//Dopaminergic synapse	K10396;K10396;K10396;K10396	-	GO:0005524//ATP binding;GO:0008017//microtubule binding	GO:0007018//microtubule-based movement
Mitotic oogonia	CAFS_SP_G_76635_path1	CAFS_SP_G_76635_path1	0.489	0.238	5.27962	0.820583	2.68571	6.02473e-193	1.10518e-188	CAFS_SP_G_76635_path1	-	-	-	-	-	-	-	-
Mitotic oogonia	CAFS_SP_G_19988_path1	CAFS_SP_G_19988_path1	0.715	0.619	10.0338	3.85711	1.37928	6.78985e-189	1.24553e-184	CAFS_SP_G_19988_path1	-	-	-	-	-	-	-	-
Mitotic oogonia	SpO_Gene004107	SpO_Gene004107	0.656	0.517	7.82803	2.38546	1.71438	1.84796e-188	3.3899e-184	SpO_Gene004107	-	-	-	-	-	-	-	-
Mitotic oogonia	SpO_Gene004877	SpO_Gene004877	0.626	0.451	6.57489	1.9637	1.74339	7.87141e-184	1.44393e-179	SpO_Gene004877	-	-	-	-	-	-	-	-
Mitotic oogonia	CAFS_SP_G_13564_path1	CAFS_SP_G_13564_path1	0.755	0.706	12.1964	5.15546	1.24228	1.63799e-183	3.00473e-179	CAFS_SP_G_13564_path1	-	-	-	-	-	-	-	-
Mitotic oogonia	SpO_Gene003355	SpO_Gene003355	0.546	0.328	4.92554	1.10229	2.15978	1.11898e-182	2.05266e-178	SpO_Gene003355	-	-	-	-	-	-	-	-
Mitotic oogonia	SpO_Gene008564	SpO_Gene008564	0.658	0.505	7.79552	2.62946	1.56788	1.32265e-181	2.42627e-177	SpO_Gene008564	-	-	-	-	-	-	-	-
Mitotic oogonia	loci003033	loci003033	0.705	0.609	8.90798	3.41235	1.38434	1.48698e-181	2.72771e-177	loci003033	ROT66373.1 hypothetical protein C7M84_015602 [Penaeus vannamei]	-	-	-	-	GO:0005575//cellular_component;GO:0005623//cell;GO:0005886//plasma membrane;GO:0009986//cell surface;GO:0016020//membrane;GO:0016021//integral component of membrane;GO:0030425//dendrite;GO:0031224//intrinsic component of membrane;GO:0031252//cell leading edge;GO:0036477//somatodendritic compartment;GO:0042995//cell projection;GO:0043005//neuron projection;GO:0044425//membrane part;GO:0044463//cel…	GO:0003674//molecular_function;GO:0004888//transmembrane signaling receptor activity;GO:0005488//binding;GO:0005515//protein binding;GO:0017154//semaphorin receptor activity;GO:0019904//protein domain specific binding;GO:0038023//signaling receptor activity;GO:0051021//GDP-dissociation inhibitor binding;GO:0051022//Rho GDP-dissociation inhibitor binding;GO:0060089//molecular transducer activity;G…	GO:0000003//reproduction;GO:0000902//cell morphogenesis;GO:0000904//cell morphogenesis involved in differentiation;GO:0001936//regulation of endothelial cell proliferation;GO:0001938//positive regulation of endothelial cell proliferation;GO:0002119//nematode larval development;GO:0002164//larval development;GO:0003006//developmental process involved in reproduction;GO:0006928//movement of cell or…
Mitotic oogonia	SpO_Gene005243	SpO_Gene005243	0.37	0.115	3.43556	0.3833	3.164	2.51375e-179	4.61123e-175	SpO_Gene005243	-	-	-	-	-	-	-	-
Mitotic oogonia	CAFS_SP_G_2980_path1	CAFS_SP_G_2980_path1	0.698	0.571	8.54914	3.17574	1.42869	3.08188e-179	5.6534e-175	CAFS_SP_G_2980_path1	XP_027229507.1 60S ribosomal protein L14-like [Penaeus vannamei]	Genetic Information Processing	Translation	ko03010//Ribosome	K02875	GO:0005575//cellular_component;GO:0005622//intracellular;GO:0005623//cell;GO:0005737//cytoplasm;GO:0005829//cytosol;GO:0005840//ribosome;GO:0015934//large ribosomal subunit;GO:0022625//cytosolic large ribosomal subunit;GO:0022626//cytosolic ribosome;GO:0032991//macromolecular complex;GO:0043226//organelle;GO:0043228//non-membrane-bounded organelle;GO:0043229//intracellular organelle;GO:0043232//i…	GO:0003674//molecular_function;GO:0003676//nucleic acid binding;GO:0003723//RNA binding;GO:0003735//structural constituent of ribosome;GO:0005198//structural molecule activity;GO:0005488//binding;GO:0097159//organic cyclic compound binding;GO:1901363//heterocyclic compound binding	GO:0000184//nuclear-transcribed mRNA catabolic process, nonsense-mediated decay;GO:0000956//nuclear-transcribed mRNA catabolic process;GO:0002181//cytoplasmic translation;GO:0006139//nucleobase-containing compound metabolic process;GO:0006364//rRNA processing;GO:0006396//RNA processing;GO:0006401//RNA catabolic process;GO:0006402//mRNA catabolic process;GO:0006412//translation;GO:0006413//transla…
Mitotic oogonia	CAFS_SP_G_12273_path1	CAFS_SP_G_12273_path1	0.695	0.567	8.53324	3.15016	1.43767	7.40611e-179	1.35858e-174	CAFS_SP_G_12273_path1	-	-	-	-	-	-	-	-
Mitotic oogonia	CAFS_SP_G_144337_path1	CAFS_SP_G_144337_path1	0.463	0.219	4.78283	0.722498	2.7268	1.90993e-176	3.50358e-172	CAFS_SP_G_144337_path1	AXH21510.1 hypothetical protein, partial [Macrobrachium rosenbergii]	-	-	-	-	GO:0005575//cellular_component;GO:0005576//extracellular region;GO:0005615//extracellular space;GO:0005622//intracellular;GO:0005623//cell;GO:0005737//cytoplasm;GO:0044421//extracellular region part;GO:0044424//intracellular part;GO:0044464//cell part	GO:0003674//molecular_function;GO:0003824//catalytic activity;GO:0004175//endopeptidase activity;GO:0004222//metalloendopeptidase activity;GO:0004857//enzyme inhibitor activity;GO:0005488//binding;GO:0005515//protein binding;GO:0008233//peptidase activity;GO:0008237//metallopeptidase activity;GO:0016787//hydrolase activity;GO:0030234//enzyme regulator activity;GO:0030414//peptidase inhibitor acti…	GO:0006508//proteolysis;GO:0006807//nitrogen compound metabolic process;GO:0007155//cell adhesion;GO:0007275//multicellular organism development;GO:0007399//nervous system development;GO:0008150//biological_process;GO:0008152//metabolic process;GO:0009892//negative regulation of metabolic process;GO:0009987//cellular process;GO:0010466//negative regulation of peptidase activity;GO:0010605//negati…
Mitotic oogonia	SpO_Gene008520	SpO_Gene008520	0.69	0.585	9.09356	3.29366	1.46515	1.52578e-175	2.79889e-171	SpO_Gene008520	-	-	-	-	-	-	-	-
Mitotic oogonia	SpO_Gene001900	SpO_Gene001900	0.664	0.501	7.94928	2.74229	1.53545	3.53402e-175	6.4828e-171	SpO_Gene001900	-	-	-	-	-	-	-	-
Mitotic oogonia	SpO_Gene000337	SpO_Gene000337	0.539	0.314	5.62983	1.24396	2.17815	2.34957e-174	4.31005e-170	SpO_Gene000337	-	-	-	-	-	-	-	-
Mitotic oogonia	CAFS_SP_G_24213_path1	CAFS_SP_G_24213_path1	0.551	0.342	4.87063	1.16743	2.06078	7.91733e-174	1.45235e-169	CAFS_SP_G_24213_path1	ACO36036.1 thioredoxin peroxidase [Scylla paramamosain]	Cellular Processes;Human Diseases	Transport and catabolism;Infectious diseases	ko04146//Peroxisome;ko05146//Amoebiasis	K13279;K13279	GO:0005575//cellular_component;GO:0005622//intracellular;GO:0005623//cell;GO:0005737//cytoplasm;GO:0005829//cytosol;GO:0044424//intracellular part;GO:0044444//cytoplasmic part;GO:0044464//cell part	GO:0003674//molecular_function;GO:0003824//catalytic activity;GO:0004601//peroxidase activity;GO:0008379//thioredoxin peroxidase activity;GO:0016209//antioxidant activity;GO:0016491//oxidoreductase activity;GO:0016684//oxidoreductase activity, acting on peroxide as acceptor;GO:0051920//peroxiredoxin activity	GO:0000003//reproduction;GO:0003006//developmental process involved in reproduction;GO:0006928//movement of cell or subcellular component;GO:0006950//response to stress;GO:0006979//response to oxidative stress;GO:0007155//cell adhesion;GO:0007275//multicellular organism development;GO:0007276//gamete generation;GO:0007281//germ cell development;GO:0007568//aging;GO:0008150//biological_process;GO:…
Mitotic oogonia	SpO_Gene003238	SpO_Gene003238	0.642	0.537	7.70391	2.51566	1.61465	8.45578e-173	1.55113e-168	SpO_Gene003238	-	-	-	-	-	-	-	-
Mitotic oogonia	CAFS_SP_G_19441_path1	CAFS_SP_G_19441_path1	0.536	0.322	4.58943	1.11337	2.04338	1.2541e-171	2.30053e-167	CAFS_SP_G_19441_path1	ACG60661.1 hypothetical protein, partial [Macrobrachium rosenbergii]	Metabolism;Organismal Systems;Metabolism	Global and overview maps;Environmental adaptation;Energy metabolism	ko01100//Metabolic pathways;ko04714//Thermogenesis;ko00190//Oxidative phosphorylation	K02130;K02130;K02130	GO:0000276//mitochondrial proton-transporting ATP synthase complex, coupling factor F(o);GO:0005575//cellular_component;GO:0005622//intracellular;GO:0005623//cell;GO:0005737//cytoplasm;GO:0005739//mitochondrion;GO:0005740//mitochondrial envelope;GO:0005743//mitochondrial inner membrane;GO:0005753//mitochondrial proton-transporting ATP synthase complex;GO:0016020//membrane;GO:0016021//integral com…	GO:0003674//molecular_function;GO:0003824//catalytic activity;GO:0005215//transporter activity;GO:0016462//pyrophosphatase activity;GO:0016787//hydrolase activity;GO:0016817//hydrolase activity, acting on acid anhydrides;GO:0016818//hydrolase activity, acting on acid anhydrides, in phosphorus-containing anhydrides;GO:0016887//ATPase activity;GO:0017111//nucleoside-triphosphatase activity;GO:00228…	GO:0006091//generation of precursor metabolites and energy;GO:0006119//oxidative phosphorylation;GO:0006139//nucleobase-containing compound metabolic process;GO:0006163//purine nucleotide metabolic process;GO:0006164//purine nucleotide biosynthetic process;GO:0006725//cellular aromatic compound metabolic process;GO:0006753//nucleoside phosphate metabolic process;GO:0006754//ATP biosynthetic proce…
Mitotic oogonia	CAFS_SP_G_13505_path1	CAFS_SP_G_13505_path1	0.594	0.415	6.50712	1.88284	1.78911	6.65742e-168	1.22124e-163	CAFS_SP_G_13505_path1	-	-	-	-	-	-	-	-
Mitotic oogonia	loci003219	loci003219	0.891	0.912	21.2101	13.1875	0.685583	1.38798e-167	2.54611e-163	loci003219	AXR98466.1 fibrillin 2, partial [Procambarus clarkii]	-	-	-	-	GO:0009986//cell surface;GO:0016020//membrane	GO:0003824//catalytic activity;GO:0005509//calcium ion binding	-
Mitotic oogonia	CAFS_SP_G_138923_path1	CAFS_SP_G_138923_path1	0.609	0.459	7.94539	2.16148	1.8781	9.4477e-167	1.73309e-162	CAFS_SP_G_138923_path1	-	-	-	-	-	-	-	-
Mitotic oogonia	SpO_Gene006821	SpO_Gene006821	0.51	0.29	4.20459	0.935535	2.1681	5.47805e-165	1.00489e-160	SpO_Gene006821	-	-	-	-	-	-	-	-
Mitotic oogonia	SpO_Gene002313	SpO_Gene002313	0.484	0.257	4.08048	0.829361	2.29867	6.10647e-164	1.12017e-159	SpO_Gene002313	-	-	-	-	-	-	-	-
Mitotic oogonia	CAFS_SP_G_106487_path1	CAFS_SP_G_106487_path1	0.537	0.347	4.64546	1.0688	2.11983	1.26951e-161	2.32879e-157	CAFS_SP_G_106487_path1	-	-	-	-	-	GO:0016021//integral component of membrane	GO:0004190//aspartic-type endopeptidase activity	GO:0016485//protein processing
Mitotic oogonia	loci003695	loci003695	0.931	0.938	27.212	19.2026	0.502942	1.97637e-161	3.62545e-157	loci003695	ROT69800.1 putative dynein intermediate chain 2, ciliary-like isoform X3 [Penaeus vannamei]	Human Diseases	Neurodegenerative diseases	ko05016//Huntington disease	K10409	GO:0005575//cellular_component;GO:0005622//intracellular;GO:0005623//cell;GO:0005737//cytoplasm;GO:0005813//centrosome;GO:0005815//microtubule organizing center;GO:0005856//cytoskeleton;GO:0005858//axonemal dynein complex;GO:0005874//microtubule;GO:0005875//microtubule associated complex;GO:0005929//cilium;GO:0005930//axoneme;GO:0015630//microtubule cytoskeleton;GO:0030286//dynein complex;GO:0031…	GO:0003674//molecular_function;GO:0003774//motor activity;GO:0003824//catalytic activity;GO:0005488//binding;GO:0005515//protein binding;GO:0016462//pyrophosphatase activity;GO:0016787//hydrolase activity;GO:0016817//hydrolase activity, acting on acid anhydrides;GO:0016818//hydrolase activity, acting on acid anhydrides, in phosphorus-containing anhydrides;GO:0017111//nucleoside-triphosphatase act…	GO:0000226//microtubule cytoskeleton organization;GO:0001578//microtubule bundle formation;GO:0003008//system process;GO:0003341//cilium movement;GO:0003351//epithelial cilium movement;GO:0006928//movement of cell or subcellular component;GO:0006996//organelle organization;GO:0007010//cytoskeleton organization;GO:0007017//microtubule-based process;GO:0007018//microtubule-based movement;GO:0007154…
Mitotic oogonia	loci005127	loci005127	0.948	0.952	29.0384	20.1038	0.530495	2.49126e-161	4.56996e-157	loci005127	XP_027225411.1 nuclear pore complex protein Nup93-like [Penaeus vannamei]	Genetic Information Processing	Translation	ko03013//RNA transport	K14309	GO:0005575//cellular_component;GO:0005622//intracellular;GO:0005623//cell;GO:0005634//nucleus;GO:0005635//nuclear envelope;GO:0005643//nuclear pore;GO:0012505//endomembrane system;GO:0016020//membrane;GO:0016021//integral component of membrane;GO:0031090//organelle membrane;GO:0031224//intrinsic component of membrane;GO:0031965//nuclear membrane;GO:0031967//organelle envelope;GO:0031974//membrane…	GO:0003674//molecular_function;GO:0005198//structural molecule activity;GO:0005488//binding;GO:0005515//protein binding;GO:0017056//structural constituent of nuclear pore	GO:0000054//ribosomal subunit export from nucleus;GO:0000055//ribosomal large subunit export from nucleus;GO:0000070//mitotic sister chromatid segregation;GO:0000132//establishment of mitotic spindle orientation;GO:0000226//microtubule cytoskeleton organization;GO:0000278//mitotic cell cycle;GO:0000280//nuclear division;GO:0000819//sister chromatid segregation;GO:0001655//urogenital system develo…
Mitotic oogonia	loci002183	loci002183	0.853	0.87	16.9739	10.7955	0.652882	1.75986e-159	3.22829e-155	loci002183	XP_027215143.1 tuberin-like [Penaeus vannamei]	Human Diseases;Human Diseases;Cellular Processes;Organismal Systems;Environmental Information Processing;Environmental Information Processing;Organismal Systems;Human Diseases;Cellular Processes;Organismal Systems;Human Diseases;Organismal Systems;Cellular Processes;Environmental Information Processing;Environmental Information Processing	Infectious diseases;Infectious diseases;Transport and catabolism;Environmental adaptation;Signal transduction;Signal transduction;Endocrine system;Cancers;Cell growth and death;Endocrine system;Infectious diseases;Aging;Cell growth and death;Signal transduction;Signal transduction	ko05168//Herpes simplex infection;ko05165//Human papillomavirus infection;ko04140//Autophagy - animal;ko04714//Thermogenesis;ko04150//mTOR signaling pathway;ko04151//PI3K-Akt signaling pathway;ko04910//Insulin signaling pathway;ko05231//Choline metabolism in cancer;ko04218//Cellular senescence;ko04919//Thyroid hormone signaling pathway;ko05163//Human cytomegalovirus infection;ko04211//Longevity r…	K07207;K07207;K07207;K07207;K07207;K07207;K07207;K07207;K07207;K07207;K07207;K07207;K07207;K07207;K07207	GO:0000323//lytic vacuole;GO:0005575//cellular_component;GO:0005622//intracellular;GO:0005623//cell;GO:0005634//nucleus;GO:0005737//cytoplasm;GO:0005764//lysosome;GO:0005773//vacuole;GO:0005794//Golgi apparatus;GO:0005829//cytosol;GO:0005856//cytoskeleton;GO:0005886//plasma membrane;GO:0005901//caveola;GO:0012505//endomembrane system;GO:0016020//membrane;GO:0030424//axon;GO:0030425//dendrite;GO:0…	GO:0003674//molecular_function;GO:0005096//GTPase activator activity;GO:0005488//binding;GO:0005515//protein binding;GO:0008047//enzyme activator activity;GO:0019899//enzyme binding;GO:0019900//kinase binding;GO:0019901//protein kinase binding;GO:0019902//phosphatase binding;GO:0030234//enzyme regulator activity;GO:0030695//GTPase regulator activity;GO:0031072//heat shock protein binding;GO:00312…	GO:0000003//reproduction;GO:0001558//regulation of cell growth;GO:0001666//response to hypoxia;GO:0001838//embryonic epithelial tube formation;GO:0001841//neural tube formation;GO:0001843//neural tube closure;GO:0001932//regulation of protein phosphorylation;GO:0001933//negative regulation of protein phosphorylation;GO:0001934//positive regulation of protein phosphorylation;GO:0001936//regulation…
Mitotic oogonia	loci007262	loci007262	0.695	0.616	8.22232	3.22079	1.35213	3.35148e-159	6.14796e-155	loci007262	KAB7503808.1 Ubiquitin-conjugating enzyme [Armadillidium nasatum]	Genetic Information Processing	Folding, sorting and degradation	ko04120//Ubiquitin mediated proteolysis	K20217	GO:0005575//cellular_component	GO:0003674//molecular_function;GO:0003824//catalytic activity;GO:0004842//ubiquitin-protein transferase activity;GO:0005515//protein binding;GO:0016740//transferase activity;GO:0019787//ubiquitin-like protein transferase activity	GO:0000209//protein polyubiquitination;GO:0006464//cellular protein modification process;GO:0006807//nitrogen compound metabolic process;GO:0008150//biological_process;GO:0008152//metabolic process;GO:0009987//cellular process;GO:0010876//lipid localization;GO:0015031//protein transport;GO:0016567//protein ubiquitination;GO:0019538//protein metabolic process;GO:0019915//lipid storage;GO:0032446//…
Mitotic oogonia	SpO_Gene002256	SpO_Gene002256	0.504	0.292	4.80551	0.979586	2.29444	3.32431e-157	6.09811e-153	SpO_Gene002256	-	-	-	-	-	-	-	-
Mitotic oogonia	SpO_Gene005583	SpO_Gene005583	0.632	0.477	6.84857	2.24945	1.60623	1.14751e-156	2.105e-152	SpO_Gene005583	-	-	-	-	-	-	-	-
Mitotic oogonia	SpO_Gene005338	SpO_Gene005338	0.604	0.461	6.17334	1.88631	1.71049	1.4696e-156	2.69583e-152	SpO_Gene005338	-	-	-	-	-	-	-	-
Mitotic oogonia	CAFS_SP_G_3183_path1	CAFS_SP_G_3183_path1	0.609	0.476	6.67181	2.03656	1.71194	1.59205e-155	2.92046e-151	CAFS_SP_G_3183_path1	-	-	-	-	-	-	-	-
Mitotic oogonia	SpO_Gene003939	SpO_Gene003939	0.576	0.397	5.33695	1.53936	1.79369	1.67952e-155	3.08091e-151	SpO_Gene003939	-	-	-	-	-	-	-	-
Mitotic oogonia	SpO_Gene008604	SpO_Gene008604	0.377	0.14	2.81344	0.44169	2.67123	2.03532e-155	3.7336e-151	SpO_Gene008604	-	-	-	-	-	-	-	-
Mitotic oogonia	SpO_Gene001183	SpO_Gene001183	0.631	0.489	6.84742	2.26877	1.59365	3.48828e-155	6.39891e-151	SpO_Gene001183	-	-	-	-	-	-	-	-
Mitotic oogonia	SpO_Gene001806	SpO_Gene001806	0.494	0.271	4.10699	0.962482	2.09325	2.89486e-154	5.31033e-150	SpO_Gene001806	-	-	-	-	-	-	-	-
Mitotic oogonia	CAFS_SP_G_69721_path1	CAFS_SP_G_69721_path1	0.419	0.186	4.55108	0.723092	2.65396	4.66022e-152	8.54871e-148	CAFS_SP_G_69721_path1	ROT72127.1 hypothetical protein C7M84_009499 [Penaeus vannamei]	-	-	-	-	-	-	-
Mitotic oogonia	SpO_Gene004678	SpO_Gene004678	0.585	0.456	5.91786	1.68372	1.81342	6.20614e-152	1.13845e-147	SpO_Gene004678	-	-	-	-	-	-	-	-
Mitotic oogonia	CAFS_SP_G_75255_path1	CAFS_SP_G_75255_path1	0.5	0.292	4.01352	0.962955	2.05933	4.19437e-151	7.69414e-147	CAFS_SP_G_75255_path1	-	-	-	-	-	-	-	-
Mitotic oogonia	CAFS_SP_G_66429_path1	CAFS_SP_G_66429_path1	0.668	0.562	8.07997	2.97876	1.43964	5.44556e-151	9.98934e-147	CAFS_SP_G_66429_path1	-	-	-	-	-	-	-	-
Mitotic oogonia	SpO_Gene002513	SpO_Gene002513	0.474	0.266	3.71143	0.752344	2.30251	2.1607e-150	3.96359e-146	SpO_Gene002513	-	-	-	-	-	-	-	-
Mitotic oogonia	SpO_Gene004792	SpO_Gene004792	0.557	0.376	5.70321	1.52016	1.90755	2.3091e-149	4.23581e-145	SpO_Gene004792	-	-	-	-	-	-	-	-
Mitotic oogonia	SpO_Gene003609	SpO_Gene003609	0.559	0.383	5.39298	1.49493	1.85101	5.0699e-149	9.30022e-145	SpO_Gene003609	-	-	-	-	-	-	-	-
Mitotic oogonia	SpO_Gene001106	SpO_Gene001106	0.437	0.215	3.32183	0.659414	2.33272	5.27006e-147	9.66739e-143	SpO_Gene001106	-	-	-	-	-	-	-	-
Mitotic oogonia	SpO_Gene000854	SpO_Gene000854	0.465	0.26	3.75543	0.715982	2.39098	5.87219e-147	1.07719e-142	SpO_Gene000854	-	-	-	-	-	-	-	-
Mitotic oogonia	CAFS_SP_G_130477_path1	CAFS_SP_G_130477_path1	0.598	0.45	6.97857	1.93133	1.85333	1.14996e-146	2.10949e-142	CAFS_SP_G_130477_path1	ACP43443.1 arginine kinase [Scylla olivacea]	Metabolism	Amino acid metabolism	ko00330//Arginine and proline metabolism	K00934	-	GO:0000166//nucleotide binding;GO:0003674//molecular_function;GO:0003824//catalytic activity;GO:0004054//arginine kinase activity;GO:0005488//binding;GO:0005524//ATP binding;GO:0008144//drug binding;GO:0016301//kinase activity;GO:0016740//transferase activity;GO:0016772//transferase activity, transferring phosphorus-containing groups;GO:0016775//phosphotransferase activity, nitrogenous group as a…	GO:0006793//phosphorus metabolic process;GO:0006796//phosphate-containing compound metabolic process;GO:0008150//biological_process;GO:0008152//metabolic process;GO:0009987//cellular process;GO:0016310//phosphorylation;GO:0044237//cellular metabolic process
Mitotic oogonia	CAFS_SP_G_20908_path1	CAFS_SP_G_20908_path1	0.523	0.336	5.13243	1.25163	2.03583	9.67035e-146	1.77393e-141	CAFS_SP_G_20908_path1	-	-	-	-	-	-	-	-
Mitotic oogonia	CAFS_SP_G_47403_path1	CAFS_SP_G_47403_path1	0.505	0.31	4.16171	1.01022	2.0425	2.27898e-145	4.18056e-141	CAFS_SP_G_47403_path1	XP_027211648.1 caprin-1-like [Penaeus vannamei]	-	-	-	-	-	-	-
Mitotic oogonia	SpO_Gene002306	SpO_Gene002306	0.606	0.466	7.0083	2.20549	1.66796	2.00719e-143	3.68198e-139	SpO_Gene002306	-	-	-	-	-	-	-	-
Mitotic oogonia	CAFS_SP_G_17248_path1	CAFS_SP_G_17248_path1	0.515	0.318	4.28504	1.09945	1.96252	2.22582e-143	4.08305e-139	CAFS_SP_G_17248_path1	XP_023022957.1 ADP-ribosylation factor 1 [Leptinotarsa decemlineata]	Human Diseases;Cellular Processes;Human Diseases;Human Diseases;Environmental Information Processing;Human Diseases;Human Diseases	Infectious diseases;Transport and catabolism;Infectious diseases;Infectious diseases;Signal transduction;Infectious diseases;Infectious diseases	ko05131//Shigellosis;ko04144//Endocytosis;ko05132//Salmonella infection;ko05130//Pathogenic Escherichia coli infection;ko04072//Phospholipase D signaling pathway;ko05134//Legionellosis;ko05110//Vibrio cholerae infection	K07937;K07937;K07937;K07937;K07937;K07937;K07937	GO:0005575//cellular_component;GO:0005622//intracellular;GO:0005623//cell;GO:0005737//cytoplasm;GO:0005783//endoplasmic reticulum;GO:0005794//Golgi apparatus;GO:0005795//Golgi stack;GO:0005886//plasma membrane;GO:0012505//endomembrane system;GO:0016020//membrane;GO:0031984//organelle subcompartment;GO:0032153//cell division site;GO:0032154//cleavage furrow;GO:0032155//cell division site part;GO:0…	GO:0000166//nucleotide binding;GO:0001882//nucleoside binding;GO:0001883//purine nucleoside binding;GO:0003674//molecular_function;GO:0003824//catalytic activity;GO:0003924//GTPase activity;GO:0005488//binding;GO:0005525//GTP binding;GO:0016462//pyrophosphatase activity;GO:0016787//hydrolase activity;GO:0016817//hydrolase activity, acting on acid anhydrides;GO:0016818//hydrolase activity, acting …	GO:0000003//reproduction;GO:0000278//mitotic cell cycle;GO:0000280//nuclear division;GO:0000281//mitotic cytokinesis;GO:0000910//cytokinesis;GO:0001505//regulation of neurotransmitter levels;GO:0001654//eye development;GO:0001745//compound eye morphogenesis;GO:0002682//regulation of immune system process;GO:0003006//developmental process involved in reproduction;GO:0006810//transport;GO:0006836//…
Mitotic oogonia	CAFS_SP_G_35309_path1	CAFS_SP_G_35309_path1	0.528	0.344	4.84872	1.22725	1.98217	5.62384e-143	1.03164e-138	CAFS_SP_G_35309_path1	XP_027232250.1 mucin-12-like isoform X1 [Penaeus vannamei]	-	-	-	-	-	-	-
Mitotic oogonia	CAFS_SP_G_76198_path1	CAFS_SP_G_76198_path1	0.546	0.384	5.59038	1.38594	2.01208	1.58474e-142	2.90704e-138	CAFS_SP_G_76198_path1	-	-	-	-	-	-	-	-
Mitotic oogonia	SpO_Gene007922	SpO_Gene007922	0.541	0.363	4.66617	1.30651	1.83652	2.02128e-142	3.70784e-138	SpO_Gene007922	-	-	-	-	-	-	-	-
Mitotic oogonia	CAFS_SP_G_27774_path1	CAFS_SP_G_27774_path1	0.658	0.541	7.17928	2.72069	1.39987	9.40207e-142	1.72472e-137	CAFS_SP_G_27774_path1	-	-	-	-	-	-	-	-
Mitotic oogonia	SpO_Gene004432	SpO_Gene004432	0.342	0.121	3.71952	0.465498	2.99827	1.38308e-141	2.53713e-137	SpO_Gene004432	-	-	-	-	-	-	-	-
Mitotic oogonia	CAFS_SP_G_27015_path1	CAFS_SP_G_27015_path1	0.769	0.769	14.7322	7.43715	0.986155	5.55792e-140	1.01954e-135	CAFS_SP_G_27015_path1	-	-	-	-	-	-	-	-
Mitotic oogonia	CAFS_SP_G_60755_path1	CAFS_SP_G_60755_path1	0.46	0.253	5.02035	0.942886	2.41263	1.28619e-139	2.35939e-135	CAFS_SP_G_60755_path1	AXH21510.1 hypothetical protein, partial [Macrobrachium rosenbergii]	Organismal Systems	Immune system	ko04610//Complement and coagulation cascades	K03909	GO:0005575//cellular_component;GO:0005576//extracellular region	GO:0003674//molecular_function;GO:0004867//serine-type endopeptidase inhibitor activity;GO:0005488//binding;GO:0005515//protein binding;GO:0008061//chitin binding;GO:0008144//drug binding;GO:0030414//peptidase inhibitor activity;GO:0042802//identical protein binding;GO:0042803//protein homodimerization activity;GO:0046983//protein dimerization activity;GO:0097367//carbohydrate derivative binding	GO:0002376//immune system process;GO:0006022//aminoglycan metabolic process;GO:0006030//chitin metabolic process;GO:0006040//amino sugar metabolic process;GO:0006807//nitrogen compound metabolic process;GO:0006950//response to stress;GO:0006952//defense response;GO:0006955//immune response;GO:0006959//humoral immune response;GO:0007599//hemostasis;GO:0008150//biological_process;GO:0008152//metabo…
Mitotic oogonia	SpO_Gene002471	SpO_Gene002471	0.497	0.302	4.04196	0.979439	2.04503	2.81111e-139	5.15671e-135	SpO_Gene002471	-	-	-	-	-	-	-	-
Mitotic oogonia	SpO_Gene000327	SpO_Gene000327	0.57	0.407	5.42321	1.63408	1.73067	1.44676e-138	2.65394e-134	SpO_Gene000327	-	-	-	-	-	-	-	-
Mitotic oogonia	SpO_Gene008657	SpO_Gene008657	0.507	0.329	4.38869	0.988357	2.15068	2.75379e-138	5.05156e-134	SpO_Gene008657	-	-	-	-	-	-	-	-
Mitotic oogonia	SpO_Gene003142	SpO_Gene003142	0.588	0.433	5.3885	1.75604	1.61755	2.82529e-138	5.18271e-134	SpO_Gene003142	-	-	-	-	-	-	-	-
Mitotic oogonia	CAFS_SP_G_64066_path1	CAFS_SP_G_64066_path1	0.516	0.347	4.63158	1.12203	2.04539	5.81142e-138	1.06605e-133	CAFS_SP_G_64066_path1	-	-	-	-	-	-	-	-
Mitotic oogonia	loci006832	loci006832	0.701	0.659	8.92817	3.84054	1.21706	3.34322e-137	6.13281e-133	loci006832	ROT80177.1 Fasciclin-2 [Penaeus vannamei]	Environmental Information Processing;Human Diseases	Signaling molecules and interaction;Neurodegenerative diseases	ko04514//Cell adhesion molecules (CAMs);ko05020//Prion diseases	K06491;K06491	GO:0005575//cellular_component;GO:0005622//intracellular;GO:0005623//cell;GO:0005737//cytoplasm;GO:0005886//plasma membrane;GO:0016010//dystrophin-associated glycoprotein complex;GO:0016020//membrane;GO:0016021//integral component of membrane;GO:0030424//axon;GO:0031224//intrinsic component of membrane;GO:0031594//neuromuscular junction;GO:0033267//axon part;GO:0036062//presynaptic periactive zon…	GO:0003674//molecular_function;GO:0003993//acid phosphatase activity;GO:0005488//binding;GO:0005515//protein binding;GO:0046872//metal ion binding	GO:0000003//reproduction;GO:0000902//cell morphogenesis;GO:0000904//cell morphogenesis involved in differentiation;GO:0001654//eye development;GO:0001746//Bolwig's organ morphogenesis;GO:0002009//morphogenesis of an epithelium;GO:0002165//instar larval or pupal development;GO:0003006//developmental process involved in reproduction;GO:0003008//system process;GO:0006928//movement of cell or subcell…
Mitotic oogonia	CAFS_SP_G_49583_path1	CAFS_SP_G_49583_path1	0.375	0.159	2.58772	0.422133	2.61591	1.10655e-136	2.02985e-132	CAFS_SP_G_49583_path1	-	-	-	-	-	-	-	-
Mitotic oogonia	SpO_Gene006970	SpO_Gene006970	0.555	0.394	5.02905	1.48319	1.76158	3.11259e-136	5.70973e-132	SpO_Gene006970	-	-	-	-	-	-	-	-
Mitotic oogonia	CAFS_SP_G_9189_path1	CAFS_SP_G_9189_path1	0.546	0.382	5.58946	1.51683	1.88165	2.32517e-135	4.2653e-131	CAFS_SP_G_9189_path1	ROT73321.1 putative nucleolar protein 4-like isoform X1 [Penaeus vannamei]	-	-	-	-	GO:0000775//chromosome, centromeric region	GO:0003677//DNA binding;GO:0003682//chromatin binding	-
Mitotic oogonia	SpO_Gene000755	SpO_Gene000755	0.541	0.399	5.15026	1.35142	1.93017	3.11459e-135	5.71341e-131	SpO_Gene000755	-	-	-	-	-	-	-	-
Mitotic oogonia	CAFS_SP_G_24832_path1	CAFS_SP_G_24832_path1	0.665	0.558	8.16791	3.1848	1.35877	3.39327e-135	6.22462e-131	CAFS_SP_G_24832_path1	-	-	-	-	-	-	-	-
Mitotic oogonia	CAFS_SP_G_100631_path1	CAFS_SP_G_100631_path1	0.621	0.476	6.5175	2.41355	1.43316	6.90281e-135	1.26625e-130	CAFS_SP_G_100631_path1	-	-	-	-	-	-	-	-
Mitotic oogonia	CAFS_SP_G_38508_path1	CAFS_SP_G_38508_path1	0.532	0.356	5.27618	1.41286	1.90088	1.24981e-134	2.29266e-130	CAFS_SP_G_38508_path1	-	-	-	-	-	-	-	-
Mitotic oogonia	CAFS_SP_G_58597_path1	CAFS_SP_G_58597_path1	0.685	0.63	8.47228	3.69856	1.19579	1.49459e-134	2.74167e-130	CAFS_SP_G_58597_path1	-	-	-	-	-	-	-	-
Mitotic oogonia	SpO_Gene004846	SpO_Gene004846	0.486	0.291	4.09097	1.00598	2.02383	2.47477e-133	4.53972e-129	SpO_Gene004846	-	-	-	-	-	-	-	-
Mitotic oogonia	CAFS_SP_G_42394_path1	CAFS_SP_G_42394_path1	0.342	0.129	2.38291	0.364021	2.71063	7.56545e-133	1.38781e-128	CAFS_SP_G_42394_path1	XP_027232444.1 LOW QUALITY PROTEIN: carbonic anhydrase-related protein 10-like [Penaeus vannamei]	-	-	-	-	-	GO:0003674//molecular_function;GO:0003824//catalytic activity;GO:0004089//carbonate dehydratase activity;GO:0005488//binding;GO:0008270//zinc ion binding;GO:0016829//lyase activity;GO:0016835//carbon-oxygen lyase activity;GO:0016836//hydro-lyase activity;GO:0043167//ion binding;GO:0043169//cation binding;GO:0046872//metal ion binding;GO:0046914//transition metal ion binding	-
Mitotic oogonia	CAFS_SP_G_16190_path1	CAFS_SP_G_16190_path1	0.539	0.383	4.90602	1.35285	1.85855	1.00872e-131	1.8504e-127	CAFS_SP_G_16190_path1	-	-	-	-	-	-	-	-
Mitotic oogonia	CAFS_SP_G_50324_path1	CAFS_SP_G_50324_path1	0.633	0.52	6.46783	2.47877	1.38366	1.0332e-130	1.8953e-126	CAFS_SP_G_50324_path1	-	-	-	-	-	-	-	-
Mitotic oogonia	CAFS_SP_G_10118_path1	CAFS_SP_G_10118_path1	0.523	0.361	5.1958	1.35382	1.94031	1.21207e-130	2.22341e-126	CAFS_SP_G_10118_path1	-	-	-	-	-	-	-	-
Mitotic oogonia	SpO_Gene003932	SpO_Gene003932	0.329	0.119	2.48357	0.361443	2.78057	8.97609e-130	1.64657e-125	SpO_Gene003932	-	-	-	-	-	-	-	-
Mitotic oogonia	SpO_Gene000400	SpO_Gene000400	0.626	0.511	6.68897	2.48887	1.42629	2.65392e-129	4.86835e-125	SpO_Gene000400	-	-	-	-	-	-	-	-
Mitotic oogonia	SpO_Gene003856	SpO_Gene003856	0.539	0.394	4.805	1.30573	1.87968	6.07603e-129	1.11459e-124	SpO_Gene003856	-	-	-	-	-	-	-	-
Mitotic oogonia	CAFS_SP_G_38494_path1	CAFS_SP_G_38494_path1	0.662	0.584	7.47601	3.07928	1.27968	6.05135e-128	1.11006e-123	CAFS_SP_G_38494_path1	-	-	-	-	-	-	-	-
Mitotic oogonia	CAFS_SP_G_142209_path1	CAFS_SP_G_142209_path1	0.722	0.689	9.85959	4.85213	1.02291	2.53037e-127	4.64172e-123	CAFS_SP_G_142209_path1	XP_027219184.1 eukaryotic translation initiation factor 3 subunit L-like [Penaeus vannamei]	-	-	-	-	GO:0001650//fibrillar center;GO:0005575//cellular_component;GO:0005622//intracellular;GO:0005623//cell;GO:0005634//nucleus;GO:0005654//nucleoplasm;GO:0005730//nucleolus;GO:0005737//cytoplasm;GO:0005829//cytosol;GO:0005852//eukaryotic translation initiation factor 3 complex;GO:0031974//membrane-enclosed lumen;GO:0031981//nuclear lumen;GO:0032991//macromolecular complex;GO:0043226//organelle;GO:004…	GO:0003674//molecular_function;GO:0003676//nucleic acid binding;GO:0003723//RNA binding;GO:0003743//translation initiation factor activity;GO:0005488//binding;GO:0005515//protein binding;GO:0008135//translation factor activity, RNA binding;GO:0097159//organic cyclic compound binding;GO:1901363//heterocyclic compound binding	GO:0006412//translation;GO:0006413//translational initiation;GO:0006518//peptide metabolic process;GO:0006807//nitrogen compound metabolic process;GO:0008150//biological_process;GO:0008152//metabolic process;GO:0009058//biosynthetic process;GO:0009059//macromolecule biosynthetic process;GO:0009987//cellular process;GO:0010467//gene expression;GO:0016032//viral process;GO:0019080//viral gene expre…
Mitotic oogonia	SpO_Gene007556	SpO_Gene007556	0.499	0.32	4.02372	1.09194	1.88164	3.14125e-127	5.76231e-123	SpO_Gene007556	-	-	-	-	-	-	-	-
Mitotic oogonia	CAFS_SP_G_7922_path1	CAFS_SP_G_7922_path1	0.444	0.252	4.28856	0.789788	2.44096	3.33664e-127	6.12073e-123	CAFS_SP_G_7922_path1	-	-	-	-	-	-	-	-
Mitotic oogonia	CAFS_SP_G_59521_path1	CAFS_SP_G_59521_path1	0.624	0.548	7.72556	2.68535	1.52453	1.7641e-125	3.23606e-121	CAFS_SP_G_59521_path1	CAJ31266.1 autophagy protein 5, partial [Callinectes sapidus]	Human Diseases;Cellular Processes;Organismal Systems;Organismal Systems;Cellular Processes;Cellular Processes;Organismal Systems;Cellular Processes;Organismal Systems	Infectious diseases;Transport and catabolism;Aging;Immune system;Transport and catabolism;Cell growth and death;Immune system;Transport and catabolism;Aging	ko05131//Shigellosis;ko04140//Autophagy - animal;ko04211//Longevity regulating pathway - mammal;ko04621//NOD-like receptor signaling pathway;ko04137//Mitophagy - animal;ko04216//Ferroptosis;ko04622//RIG-I-like receptor signaling pathway;ko04136//Autophagy - other eukaryotes;ko04213//Longevity regulating pathway - multiple species	K08339;K08339;K08339;K08339;K08339;K08339;K08339;K08339;K08339	GO:0000407//pre-autophagosomal structure;GO:0005575//cellular_component;GO:0005622//intracellular;GO:0005623//cell;GO:0005634//nucleus;GO:0005737//cytoplasm;GO:0005773//vacuole;GO:0005776//autophagosome;GO:0005829//cytosol;GO:0005856//cytoskeleton;GO:0005929//cilium;GO:0005930//axoneme;GO:0012506//vesicle membrane;GO:0016020//membrane;GO:0030139//endocytic vesicle;GO:0030424//axon;GO:0030659//cyt…	GO:0003674//molecular_function;GO:0003824//catalytic activity;GO:0008047//enzyme activator activity;GO:0016740//transferase activity;GO:0016787//hydrolase activity;GO:0019776//Atg8 ligase activity;GO:0030234//enzyme regulator activity;GO:0098772//molecular function regulator	GO:0000003//reproduction;GO:0000045//autophagosome assembly;GO:0000272//polysaccharide catabolic process;GO:0000422//mitophagy;GO:0000423//macromitophagy;GO:0001101//response to acid chemical;GO:0001775//cell activation;GO:0001817//regulation of cytokine production;GO:0001974//blood vessel remodeling;GO:0002165//instar larval or pupal development;GO:0002376//immune system process;GO:0002520//immu…
Mitotic oogonia	CAFS_SP_G_55318_path1	CAFS_SP_G_55318_path1	0.468	0.285	3.70917	0.864773	2.10071	6.84777e-125	1.25615e-120	CAFS_SP_G_55318_path1	ROT85474.1 putative multifunctional protein ADE2-like [Penaeus vannamei]	Metabolism;Metabolism	Global and overview maps;Nucleotide metabolism	ko01100//Metabolic pathways;ko00230//Purine metabolism	K01587;K01587	GO:0005575//cellular_component;GO:0005622//intracellular;GO:0005623//cell;GO:0005634//nucleus;GO:0005737//cytoplasm;GO:0005829//cytosol;GO:0009320//phosphoribosylaminoimidazole carboxylase complex;GO:0043226//organelle;GO:0043227//membrane-bounded organelle;GO:0043229//intracellular organelle;GO:0043231//intracellular membrane-bounded organelle;GO:0044424//intracellular part;GO:0044444//cytoplasm…	GO:0000166//nucleotide binding;GO:0003674//molecular_function;GO:0003824//catalytic activity;GO:0004638//phosphoribosylaminoimidazole carboxylase activity;GO:0004639//phosphoribosylaminoimidazolesuccinocarboxamide synthase activity;GO:0005488//binding;GO:0005515//protein binding;GO:0005524//ATP binding;GO:0008144//drug binding;GO:0016829//lyase activity;GO:0016830//carbon-carbon lyase activity;GO…	GO:0006082//organic acid metabolic process;GO:0006106//fumarate metabolic process;GO:0006139//nucleobase-containing compound metabolic process;GO:0006144//purine nucleobase metabolic process;GO:0006163//purine nucleotide metabolic process;GO:0006164//purine nucleotide biosynthetic process;GO:0006188//IMP biosynthetic process;GO:0006189//'de novo' IMP biosynthetic process;GO:0006725//cellular arom…
Mitotic oogonia	CAFS_SP_G_15723_path1	CAFS_SP_G_15723_path1	0.505	0.343	5.05062	1.15028	2.13448	8.16196e-125	1.49723e-120	CAFS_SP_G_15723_path1	-	-	-	-	-	-	-	-
Mitotic oogonia	CAFS_SP_G_7944_path1	CAFS_SP_G_7944_path1	0.614	0.525	6.29951	2.38413	1.40177	1.00929e-123	1.85144e-119	CAFS_SP_G_7944_path1	ATU32951.1 beta-actin [Macrobrachium nipponense]	Human Diseases;Organismal Systems;Cellular Processes;Organismal Systems;Human Diseases;Human Diseases;Human Diseases;Environmental Information Processing;Environmental Information Processing;Human Diseases;Cellular Processes;Human Diseases;Cellular Processes;Organismal Systems;Human Diseases;Cellular Processes;Cellular Processes;Organismal Systems;Human Diseases;Cellular Processes;Organismal Syst…	Infectious diseases;Environmental adaptation;Cell growth and death;Sensory system;Cancers;Infectious diseases;Cancers;Signal transduction;Signal transduction;Infectious diseases;Transport and catabolism;Infectious diseases;Cell motility;Endocrine system;Cardiovascular diseases;Cellular community - eukaryotes;Cellular community - eukaryotes;Endocrine system;Infectious disease: bacterial;Cellular c…	ko05131//Shigellosis;ko04714//Thermogenesis;ko04210//Apoptosis;ko04745//Phototransduction - fly;ko05225//Hepatocellular carcinoma;ko05132//Salmonella infection;ko05205//Proteoglycans in cancer;ko04015//Rap1 signaling pathway;ko04390//Hippo signaling pathway;ko05130//Pathogenic Escherichia coli infection;ko04145//Phagosome;ko05164//Influenza A;ko04810//Regulation of actin cytoskeleton;ko04919//Thy…	K05692;K05692;K05692;K05692;K05692;K05692;K05692;K05692;K05692;K05692;K05692;K05692;K05692;K05692;K05692;K05692;K05692;K05692;K05692;K05692;K05692;K05692;K05692;K05692;K05692;K05692;K05692;K05692;K05692;K05692	-	-	-
Mitotic oogonia	CAFS_SP_G_2391_path1	CAFS_SP_G_2391_path1	0.675	0.625	9.29869	3.84113	1.2755	1.40096e-123	2.56992e-119	CAFS_SP_G_2391_path1	-	-	-	-	-	-	-	-
Mitotic oogonia	SpO_Gene007191	SpO_Gene007191	0.47	0.279	3.97896	0.980513	2.02078	4.61318e-123	8.46241e-119	SpO_Gene007191	-	-	-	-	-	-	-	-
Mitotic oogonia	CAFS_SP_G_18345_path1	CAFS_SP_G_18345_path1	0.708	0.687	10.0541	4.68095	1.10291	5.93595e-122	1.08889e-117	CAFS_SP_G_18345_path1	-	-	-	-	-	-	-	-
Mitotic oogonia	SpO_Gene007135	SpO_Gene007135	0.482	0.313	4.35537	0.995047	2.12996	9.94352e-122	1.82404e-117	SpO_Gene007135	-	-	-	-	-	-	-	-
Mitotic oogonia	SpO_Gene003861	SpO_Gene003861	0.386	0.187	2.48207	0.438822	2.49984	3.11345e-121	5.71131e-117	SpO_Gene003861	-	-	-	-	-	-	-	-
Mitotic oogonia	CAFS_SP_G_3780_path1	CAFS_SP_G_3780_path1	0.566	0.433	5.92141	1.85741	1.67265	5.22337e-121	9.58174e-117	CAFS_SP_G_3780_path1	-	-	-	-	-	-	-	-
Mitotic oogonia	CAFS_SP_G_65707_path1	CAFS_SP_G_65707_path1	0.546	0.4	5.88725	1.75858	1.74318	7.42386e-121	1.36183e-116	CAFS_SP_G_65707_path1	-	-	-	-	-	-	-	-
Mitotic oogonia	CAFS_SP_G_38606_path1	CAFS_SP_G_38606_path1	0.294	0.095	2.03977	0.319185	2.67594	7.9532e-121	1.45893e-116	CAFS_SP_G_38606_path1	-	-	-	-	-	GO:0005576//extracellular region	GO:0030414//peptidase inhibitor activity;GO:0046872//metal ion binding	GO:0009878//nodule morphogenesis
Mitotic oogonia	CAFS_SP_G_132053_path1	CAFS_SP_G_132053_path1	0.533	0.389	5.03657	1.38289	1.86476	8.71799e-121	1.59923e-116	CAFS_SP_G_132053_path1	XP_027230701.1 uncharacterized protein LOC113822365 [Penaeus vannamei]	-	-	-	-	-	-	-
Mitotic oogonia	SpO_Gene003105	SpO_Gene003105	0.438	0.247	2.98228	0.723608	2.04314	2.10201e-120	3.85592e-116	SpO_Gene003105	-	-	-	-	-	-	-	-
Mitotic oogonia	SpO_Gene006541	SpO_Gene006541	0.511	0.364	4.37204	1.16242	1.91117	1.17067e-119	2.14748e-115	SpO_Gene006541	-	-	-	-	-	-	-	-
Mitotic oogonia	SpO_Gene007179	SpO_Gene007179	0.597	0.468	6.59935	2.28783	1.52834	2.13249e-119	3.91183e-115	SpO_Gene007179	-	-	-	-	-	-	-	-
Mitotic oogonia	SpO_Gene007741	SpO_Gene007741	0.617	0.497	6.61307	2.45482	1.4297	2.24572e-119	4.11955e-115	SpO_Gene007741	-	-	-	-	-	-	-	-
Mitotic oogonia	SpO_Gene008282	SpO_Gene008282	0.419	0.225	2.97364	0.648947	2.19606	9.57832e-119	1.75705e-114	SpO_Gene008282	-	-	-	-	-	-	-	-
Mitotic oogonia	SpO_Gene006116	SpO_Gene006116	0.558	0.431	6.01539	1.83968	1.7092	5.00588e-118	9.18279e-114	SpO_Gene006116	-	-	-	-	-	-	-	-
Mitotic oogonia	CAFS_SP_G_138654_path1	CAFS_SP_G_138654_path1	0.495	0.324	4.13391	1.11405	1.8917	2.83965e-117	5.20906e-113	CAFS_SP_G_138654_path1	AJO70002.1 V-ATPase A [Cherax destructor]	Metabolism;Human Diseases;Environmental Information Processing;Metabolism;Cellular Processes;Organismal Systems;Human Diseases;Human Diseases;Human Diseases;Organismal Systems	Global and overview maps;Infectious diseases;Signal transduction;Energy metabolism;Transport and catabolism;Nervous system;Immune diseases;Infectious diseases;Infectious diseases;Excretory system	ko01100//Metabolic pathways;ko05165//Human papillomavirus infection;ko04150//mTOR signaling pathway;ko00190//Oxidative phosphorylation;ko04145//Phagosome;ko04721//Synaptic vesicle cycle;ko05323//Rheumatoid arthritis;ko05120//Epithelial cell signaling in Helicobacter pylori infection;ko05110//Vibrio cholerae infection;ko04966//Collecting duct acid secretion	K02145;K02145;K02145;K02145;K02145;K02145;K02145;K02145;K02145;K02145	GO:0000221//vacuolar proton-transporting V-type ATPase, V1 domain;GO:0000275//mitochondrial proton-transporting ATP synthase complex, catalytic core F(1);GO:0000322//storage vacuole;GO:0000323//lytic vacuole;GO:0000324//fungal-type vacuole;GO:0000329//fungal-type vacuole membrane;GO:0005575//cellular_component;GO:0005622//intracellular;GO:0005623//cell;GO:0005737//cytoplasm;GO:0005764//lysosome;G…	GO:0000166//nucleotide binding;GO:0003674//molecular_function;GO:0003676//nucleic acid binding;GO:0003677//DNA binding;GO:0003723//RNA binding;GO:0003729//mRNA binding;GO:0003824//catalytic activity;GO:0004518//nuclease activity;GO:0004519//endonuclease activity;GO:0005215//transporter activity;GO:0005488//binding;GO:0005524//ATP binding;GO:0008144//drug binding;GO:0008324//cation transmembrane t…	GO:0000041//transition metal ion transport;GO:0001539//cilium or flagellum-dependent cell motility;GO:0006139//nucleobase-containing compound metabolic process;GO:0006163//purine nucleotide metabolic process;GO:0006259//DNA metabolic process;GO:0006310//DNA recombination;GO:0006314//intron homing;GO:0006508//proteolysis;GO:0006725//cellular aromatic compound metabolic process;GO:0006753//nucleosi…
Mitotic oogonia	CAFS_SP_G_132635_path1	CAFS_SP_G_132635_path1	0.456	0.27	3.92758	0.948732	2.04957	2.89725e-117	5.31472e-113	CAFS_SP_G_132635_path1	-	-	-	-	-	-	-	-
Mitotic oogonia	CAFS_SP_G_20917_path1	CAFS_SP_G_20917_path1	0.485	0.312	3.96414	1.06004	1.90289	1.22057e-116	2.23901e-112	CAFS_SP_G_20917_path1	-	-	-	-	-	-	-	-
Mitotic oogonia	SpO_Gene007691	SpO_Gene007691	0.417	0.232	3.00349	0.65044	2.20715	8.56862e-116	1.57183e-111	SpO_Gene007691	-	-	-	-	-	-	-	-
Mitotic oogonia	CAFS_SP_G_54436_path1	CAFS_SP_G_54436_path1	0.467	0.293	3.69987	0.913426	2.01811	2.51903e-115	4.6209e-111	CAFS_SP_G_54436_path1	ROT66795.1 hypothetical protein C7M84_015138 [Penaeus vannamei]	-	-	-	-	-	GO:0061630//ubiquitin protein ligase activity	-
Mitotic oogonia	SpO_Gene006976	SpO_Gene006976	0.633	0.553	6.75344	2.73854	1.30222	3.48162e-114	6.38668e-110	SpO_Gene006976	-	-	-	-	-	-	-	-
Mitotic oogonia	CAFS_SP_G_60662_path1	CAFS_SP_G_60662_path1	0.34	0.147	2.07424	0.33274	2.64012	8.09494e-114	1.48494e-109	CAFS_SP_G_60662_path1	-	-	-	-	-	-	-	-
Mitotic oogonia	CAFS_SP_G_41143_path1	CAFS_SP_G_41143_path1	0.637	0.57	6.87784	2.74288	1.32626	1.43415e-112	2.6308e-108	CAFS_SP_G_41143_path1	-	-	-	-	-	-	-	-
Mitotic oogonia	CAFS_SP_G_19721_path1	CAFS_SP_G_19721_path1	0.558	0.413	5.43542	1.91536	1.50478	5.14276e-112	9.43389e-108	CAFS_SP_G_19721_path1	XP_027230955.1 LOW QUALITY PROTEIN: E3 ubiquitin-protein ligase SHPRH-like [Penaeus vannamei]	-	-	-	-	GO:0000785//chromatin;GO:0000786//nucleosome;GO:0005575//cellular_component;GO:0005622//intracellular;GO:0005623//cell;GO:0005634//nucleus;GO:0005654//nucleoplasm;GO:0005694//chromosome;GO:0031974//membrane-enclosed lumen;GO:0031981//nuclear lumen;GO:0032991//macromolecular complex;GO:0032993//protein-DNA complex;GO:0043226//organelle;GO:0043227//membrane-bounded organelle;GO:0043228//non-membran…	GO:0000166//nucleotide binding;GO:0003674//molecular_function;GO:0003676//nucleic acid binding;GO:0003677//DNA binding;GO:0003824//catalytic activity;GO:0004386//helicase activity;GO:0004842//ubiquitin-protein transferase activity;GO:0005488//binding;GO:0005515//protein binding;GO:0005524//ATP binding;GO:0008144//drug binding;GO:0008270//zinc ion binding;GO:0016462//pyrophosphatase activity;GO:00…	GO:0000209//protein polyubiquitination;GO:0006139//nucleobase-containing compound metabolic process;GO:0006259//DNA metabolic process;GO:0006281//DNA repair;GO:0006323//DNA packaging;GO:0006325//chromatin organization;GO:0006333//chromatin assembly or disassembly;GO:0006334//nucleosome assembly;GO:0006464//cellular protein modification process;GO:0006725//cellular aromatic compound metabolic proc…
Mitotic oogonia	SpO_Gene008605	SpO_Gene008605	0.272	0.086	1.63784	0.246173	2.73405	2.26994e-111	4.16399e-107	SpO_Gene008605	-	-	-	-	-	-	-	-
Mitotic oogonia	SpO_Gene005905	SpO_Gene005905	0.671	0.571	8.9316	3.58073	1.31866	1.05214e-110	1.93004e-106	SpO_Gene005905	-	-	-	-	-	-	-	-
Mitotic oogonia	CAFS_SP_G_16783_path1	CAFS_SP_G_16783_path1	0.472	0.31	3.55555	0.956889	1.89365	2.04351e-110	3.74862e-106	CAFS_SP_G_16783_path1	-	-	-	-	-	-	-	-
Mitotic oogonia	SpO_Gene000348	SpO_Gene000348	0.519	0.375	5.39017	1.62181	1.73273	2.3102e-110	4.23782e-106	SpO_Gene000348	-	-	-	-	-	-	-	-
Mitotic oogonia	CAFS_SP_G_28985_path1	CAFS_SP_G_28985_path1	0.399	0.209	2.60986	0.587575	2.15113	2.81075e-110	5.15605e-106	CAFS_SP_G_28985_path1	XP_027206578.1 M-phase inducer phosphatase-like isoform X2 [Penaeus vannamei]	-	-	-	-	GO:0005575//cellular_component;GO:0005622//intracellular;GO:0005623//cell;GO:0005634//nucleus;GO:0005694//chromosome;GO:0043226//organelle;GO:0043227//membrane-bounded organelle;GO:0043228//non-membrane-bounded organelle;GO:0043229//intracellular organelle;GO:0043231//intracellular membrane-bounded organelle;GO:0043232//intracellular non-membrane-bounded organelle;GO:0044424//intracellular part;G…	GO:0003674//molecular_function;GO:0003824//catalytic activity;GO:0004721//phosphoprotein phosphatase activity;GO:0004725//protein tyrosine phosphatase activity;GO:0008138//protein tyrosine/serine/threonine phosphatase activity;GO:0016787//hydrolase activity;GO:0016788//hydrolase activity, acting on ester bonds;GO:0016791//phosphatase activity;GO:0042578//phosphoric ester hydrolase activity	GO:0000086//G2/M transition of mitotic cell cycle;GO:0000226//microtubule cytoskeleton organization;GO:0000278//mitotic cell cycle;GO:0002009//morphogenesis of an epithelium;GO:0002165//instar larval or pupal development;GO:0006464//cellular protein modification process;GO:0006470//protein dephosphorylation;GO:0006793//phosphorus metabolic process;GO:0006796//phosphate-containing compound metabol…
Mitotic oogonia	CAFS_SP_G_109501_path1	CAFS_SP_G_109501_path1	0.287	0.1	1.68846	0.293271	2.5254	1.77184e-109	3.25026e-105	CAFS_SP_G_109501_path1	-	-	-	-	-	-	-	-
Mitotic oogonia	CAFS_SP_G_10853_path1	CAFS_SP_G_10853_path1	0.71	0.667	9.6667	4.71034	1.03719	2.56359e-109	4.70265e-105	CAFS_SP_G_10853_path1	AEB54641.1 ribosomal protein L32 [Procambarus clarkii]	Genetic Information Processing	Translation	ko03010//Ribosome	K02912	GO:0000228//nuclear chromosome;GO:0005575//cellular_component;GO:0005622//intracellular;GO:0005623//cell;GO:0005634//nucleus;GO:0005694//chromosome;GO:0005730//nucleolus;GO:0005737//cytoplasm;GO:0005829//cytosol;GO:0005840//ribosome;GO:0005844//polysome;GO:0015934//large ribosomal subunit;GO:0022625//cytosolic large ribosomal subunit;GO:0022626//cytosolic ribosome;GO:0031974//membrane-enclosed lu…	GO:0003674//molecular_function;GO:0003735//structural constituent of ribosome;GO:0005198//structural molecule activity	GO:0000184//nuclear-transcribed mRNA catabolic process, nonsense-mediated decay;GO:0000956//nuclear-transcribed mRNA catabolic process;GO:0001889//liver development;GO:0002181//cytoplasmic translation;GO:0006139//nucleobase-containing compound metabolic process;GO:0006401//RNA catabolic process;GO:0006402//mRNA catabolic process;GO:0006412//translation;GO:0006413//translational initiation;GO:0006…
Mitotic oogonia	CAFS_SP_G_23523_path1	CAFS_SP_G_23523_path1	0.408	0.22	3.12227	0.749352	2.05888	3.73108e-109	6.84429e-105	CAFS_SP_G_23523_path1	XP_027230666.1 uncharacterized protein LOC113822331 [Penaeus vannamei]	Human Diseases	Infectious diseases	ko05130//Pathogenic Escherichia coli infection	K11294	GO:0001650//fibrillar center;GO:0001651//dense fibrillar component;GO:0005575//cellular_component;GO:0005622//intracellular;GO:0005623//cell;GO:0005634//nucleus;GO:0005654//nucleoplasm;GO:0005730//nucleolus;GO:0005737//cytoplasm;GO:0005938//cell cortex;GO:0009986//cell surface;GO:0031974//membrane-enclosed lumen;GO:0031981//nuclear lumen;GO:0032991//macromolecular complex;GO:0035770//ribonucleopr…	GO:0003674//molecular_function;GO:0003676//nucleic acid binding;GO:0003677//DNA binding;GO:0003697//single-stranded DNA binding;GO:0003723//RNA binding;GO:0003729//mRNA binding;GO:0005102//receptor binding;GO:0005488//binding;GO:0005509//calcium ion binding;GO:0005515//protein binding;GO:0008022//protein C-terminus binding;GO:0019843//rRNA binding;GO:0019899//enzyme binding;GO:0035368//selenocyst…	GO:0000003//reproduction;GO:0001525//angiogenesis;GO:0001568//blood vessel development;GO:0001817//regulation of cytokine production;GO:0001819//positive regulation of cytokine production;GO:0001889//liver development;GO:0001944//vasculature development;GO:0002237//response to molecule of bacterial origin;GO:0002791//regulation of peptide secretion;GO:0002793//positive regulation of peptide secre…
Mitotic oogonia	CAFS_SP_G_65868_path1	CAFS_SP_G_65868_path1	0.37	0.182	2.28097	0.471561	2.27413	1.94094e-108	3.56047e-104	CAFS_SP_G_65868_path1	-	-	-	-	-	-	-	-
Mitotic oogonia	CAFS_SP_G_7228_path1	CAFS_SP_G_7228_path1	0.544	0.418	4.66039	1.55572	1.58287	2.27481e-108	4.17291e-104	CAFS_SP_G_7228_path1	-	-	-	-	-	-	-	-
Mitotic oogonia	SpO_Gene004299	SpO_Gene004299	0.523	0.386	4.86484	1.51143	1.68648	5.02573e-108	9.21919e-104	SpO_Gene004299	-	-	-	-	-	-	-	-
Mitotic oogonia	CAFS_SP_G_76199_path1	CAFS_SP_G_76199_path1	0.575	0.481	5.91877	2.02952	1.54416	1.51185e-107	2.77334e-103	CAFS_SP_G_76199_path1	XP_027222335.1 probable nuclear hormone receptor HR3 isoform X2 [Penaeus vannamei]	-	-	-	-	GO:0005575//cellular_component;GO:0005622//intracellular;GO:0005623//cell;GO:0005634//nucleus;GO:0043226//organelle;GO:0043227//membrane-bounded organelle;GO:0043229//intracellular organelle;GO:0043231//intracellular membrane-bounded organelle;GO:0044424//intracellular part;GO:0044464//cell part	GO:0000976//transcription regulatory region sequence-specific DNA binding;GO:0000977//RNA polymerase II regulatory region sequence-specific DNA binding;GO:0000981//RNA polymerase II transcription factor activity, sequence-specific DNA binding;GO:0001012//RNA polymerase II regulatory region DNA binding;GO:0001067//regulatory region nucleic acid binding;GO:0003674//molecular_function;GO:0003676//nu…	GO:0000122//negative regulation of transcription from RNA polymerase II promoter;GO:0006139//nucleobase-containing compound metabolic process;GO:0006351//transcription, DNA-templated;GO:0006355//regulation of transcription, DNA-templated;GO:0006357//regulation of transcription from RNA polymerase II promoter;GO:0006725//cellular aromatic compound metabolic process;GO:0006807//nitrogen compound me…
Mitotic oogonia	SpO_Gene000231	SpO_Gene000231	0.453	0.289	3.46489	0.852938	2.0223	1.78799e-107	3.27989e-103	SpO_Gene000231	-	-	-	-	-	-	-	-
Mitotic oogonia	SpO_Gene001021	SpO_Gene001021	0.374	0.188	2.38196	0.520181	2.19506	2.73784e-107	5.0223e-103	SpO_Gene001021	-	-	-	-	-	-	-	-
Mitotic oogonia	SpO_Gene004656	SpO_Gene004656	0.368	0.182	2.36158	0.480014	2.2986	5.46772e-107	1.003e-102	SpO_Gene004656	-	-	-	-	-	-	-	-
Mitotic oogonia	CAFS_SP_G_38065_path1	CAFS_SP_G_38065_path1	0.541	0.405	4.70428	1.67672	1.48833	2.79815e-106	5.13293e-102	CAFS_SP_G_38065_path1	-	-	-	-	-	-	-	-
Mitotic oogonia	SpO_Gene007967	SpO_Gene007967	0.337	0.15	1.90272	0.363152	2.38942	5.01257e-106	9.19506e-102	SpO_Gene007967	-	-	-	-	-	-	-	-
Mitotic oogonia	CAFS_SP_G_6125_path1	CAFS_SP_G_6125_path1	0.616	0.527	6.20338	2.51912	1.30014	1.3557e-105	2.48689e-101	CAFS_SP_G_6125_path1	-	-	-	-	-	-	-	-
Mitotic oogonia	CAFS_SP_G_69805_path1	CAFS_SP_G_69805_path1	0.459	0.293	3.96262	1.0056	1.9784	1.62005e-105	2.97181e-101	CAFS_SP_G_69805_path1	XP_027207633.1 uncharacterized protein LOC113801028 [Penaeus vannamei]	Genetic Information Processing	Translation	ko03008//Ribosome biogenesis in eukaryotes	K14557	GO:0005575//cellular_component;GO:0005622//intracellular;GO:0005623//cell;GO:0005634//nucleus;GO:0005730//nucleolus;GO:0031974//membrane-enclosed lumen;GO:0031981//nuclear lumen;GO:0043226//organelle;GO:0043227//membrane-bounded organelle;GO:0043228//non-membrane-bounded organelle;GO:0043229//intracellular organelle;GO:0043231//intracellular membrane-bounded organelle;GO:0043232//intracellular no…	GO:0003674//molecular_function;GO:0003676//nucleic acid binding;GO:0003723//RNA binding;GO:0005488//binding;GO:0042393//histone binding;GO:0097159//organic cyclic compound binding;GO:1901363//heterocyclic compound binding	GO:0000447//endonucleolytic cleavage in ITS1 to separate SSU-rRNA from 5.8S rRNA and LSU-rRNA from tricistronic rRNA transcript (SSU-rRNA, 5.8S rRNA, LSU-rRNA);GO:0000460//maturation of 5.8S rRNA;GO:0000462//maturation of SSU-rRNA from tricistronic rRNA transcript (SSU-rRNA, 5.8S rRNA, LSU-rRNA);GO:0000466//maturation of 5.8S rRNA from tricistronic rRNA transcript (SSU-rRNA, 5.8S rRNA, LSU-rRNA);…
Mitotic oogonia	SpO_Gene008350	SpO_Gene008350	0.39	0.207	2.78491	0.600163	2.2142	3.01216e-105	5.52551e-101	SpO_Gene008350	-	-	-	-	-	-	-	-
Mitotic oogonia	CAFS_SP_G_129599_path1	CAFS_SP_G_129599_path1	0.529	0.392	4.58586	1.48371	1.62798	5.25706e-105	9.64355e-101	CAFS_SP_G_129599_path1	-	-	-	-	-	-	-	-
Mitotic oogonia	CAFS_SP_G_76634_path1	CAFS_SP_G_76634_path1	0.343	0.158	2.0588	0.427426	2.26805	3.78268e-104	6.93895e-100	CAFS_SP_G_76634_path1	-	-	-	-	-	-	-	-
Mitotic oogonia	SpO_Gene001432	SpO_Gene001432	0.608	0.507	6.73622	2.59414	1.37668	4.025e-104	7.38346e-100	SpO_Gene001432	-	-	-	-	-	-	-	-
Mitotic oogonia	CAFS_SP_G_8952_path1	CAFS_SP_G_8952_path1	0.498	0.358	4.094	1.20993	1.75859	6.72556e-104	1.23374e-99	CAFS_SP_G_8952_path1	XP_027235660.1 T-complex protein 1 subunit epsilon-like [Penaeus vannamei]	-	-	-	-	GO:0002199//zona pellucida receptor complex;GO:0005575//cellular_component;GO:0005622//intracellular;GO:0005623//cell;GO:0005634//nucleus;GO:0005730//nucleolus;GO:0005737//cytoplasm;GO:0005813//centrosome;GO:0005815//microtubule organizing center;GO:0005829//cytosol;GO:0005832//chaperonin-containing T-complex;GO:0005856//cytoskeleton;GO:0005874//microtubule;GO:0015630//microtubule cytoskeleton;GO…	GO:0000166//nucleotide binding;GO:0003674//molecular_function;GO:0003676//nucleic acid binding;GO:0003723//RNA binding;GO:0003729//mRNA binding;GO:0003730//mRNA 3'-UTR binding;GO:0004540//ribonuclease activity;GO:0005488//binding;GO:0005515//protein binding;GO:0005524//ATP binding;GO:0008092//cytoskeletal protein binding;GO:0008144//drug binding;GO:0015631//tubulin binding;GO:0016887//ATPase acti…	GO:0000003//reproduction;GO:0006457//protein folding;GO:0006458//'de novo' protein folding;GO:0006810//transport;GO:0007338//single fertilization;GO:0007339//binding of sperm to zona pellucida;GO:0008033//tRNA processing;GO:0008037//cell recognition;GO:0008150//biological_process;GO:0009566//fertilization;GO:0009605//response to external stimulus;GO:0009607//response to biotic stimulus;GO:0009615…
Mitotic oogonia	SpO_Gene003504	SpO_Gene003504	0.439	0.274	3.09267	0.769594	2.00668	1.51008e-103	2.77009e-99	SpO_Gene003504	-	-	-	-	-	-	-	-
Mitotic oogonia	CAFS_SP_G_26029_path1	CAFS_SP_G_26029_path1	0.658	0.584	9.48989	4.34199	1.12803	2.05691e-103	3.7732e-99	CAFS_SP_G_26029_path1	-	-	-	-	-	-	-	-
Mitotic oogonia	SpO_Gene006526	SpO_Gene006526	0.613	0.522	6.44081	2.56436	1.32865	2.35826e-103	4.32599e-99	SpO_Gene006526	-	-	-	-	-	-	-	-
Mitotic oogonia	CAFS_SP_G_54851_path1	CAFS_SP_G_54851_path1	0.388	0.203	2.45901	0.614153	2.00141	5.53056e-103	1.01453e-98	CAFS_SP_G_54851_path1	AGI74966.1 heat shock protein 10 [Scylla paramamosain]	-	-	-	-	GO:0005575//cellular_component;GO:0005622//intracellular;GO:0005623//cell;GO:0005737//cytoplasm;GO:0005739//mitochondrion;GO:0005759//mitochondrial matrix;GO:0031974//membrane-enclosed lumen;GO:0043226//organelle;GO:0043227//membrane-bounded organelle;GO:0043229//intracellular organelle;GO:0043231//intracellular membrane-bounded organelle;GO:0043233//organelle lumen;GO:0044422//organelle part;GO:…	GO:0000166//nucleotide binding;GO:0003674//molecular_function;GO:0005488//binding;GO:0005515//protein binding;GO:0005524//ATP binding;GO:0008144//drug binding;GO:0016887//ATPase activity;GO:0017076//purine nucleotide binding;GO:0030554//adenyl nucleotide binding;GO:0032553//ribonucleotide binding;GO:0032555//purine ribonucleotide binding;GO:0032559//adenyl ribonucleotide binding;GO:0035639//purin…	GO:0006457//protein folding;GO:0006458//'de novo' protein folding;GO:0006605//protein targeting;GO:0006626//protein targeting to mitochondrion;GO:0006810//transport;GO:0006839//mitochondrial transport;GO:0006886//intracellular protein transport;GO:0006919//activation of cysteine-type endopeptidase activity involved in apoptotic process;GO:0006950//response to stress;GO:0006986//response to unfold…
Mitotic oogonia	CAFS_SP_G_10543_path1	CAFS_SP_G_10543_path1	0.502	0.359	3.98789	1.26205	1.65986	4.17778e-102	7.66372e-98	CAFS_SP_G_10543_path1	BAO01184.1 ribophorin I [Penaeus japonicus]	Metabolism;Genetic Information Processing;Metabolism;Metabolism	Global and overview maps;Folding, sorting and degradation;Glycan biosynthesis and metabolism;Glycan biosynthesis and metabolism	ko01100//Metabolic pathways;ko04141//Protein processing in endoplasmic reticulum;ko00513//Various types of N-glycan biosynthesis;ko00510//N-Glycan biosynthesis	K12666;K12666;K12666;K12666	GO:0005575//cellular_component;GO:0005622//intracellular;GO:0005623//cell;GO:0005737//cytoplasm;GO:0005783//endoplasmic reticulum;GO:0005789//endoplasmic reticulum membrane;GO:0005791//rough endoplasmic reticulum;GO:0005829//cytosol;GO:0008250//oligosaccharyltransferase complex;GO:0012505//endomembrane system;GO:0016020//membrane;GO:0016021//integral component of membrane;GO:0019028//viral capsid…	GO:0003674//molecular_function;GO:0003824//catalytic activity;GO:0004576//oligosaccharyl transferase activity;GO:0004579//dolichyl-diphosphooligosaccharide-protein glycotransferase activity;GO:0005198//structural molecule activity;GO:0016740//transferase activity;GO:0016757//transferase activity, transferring glycosyl groups;GO:0016758//transferase activity, transferring hexosyl groups;GO:0046789…	GO:0006464//cellular protein modification process;GO:0006486//protein glycosylation;GO:0006487//protein N-linked glycosylation;GO:0006807//nitrogen compound metabolic process;GO:0006810//transport;GO:0008150//biological_process;GO:0008152//metabolic process;GO:0009058//biosynthetic process;GO:0009059//macromolecule biosynthetic process;GO:0009100//glycoprotein metabolic process;GO:0009101//glycop…
Mitotic oogonia	CAFS_SP_G_65618_path1	CAFS_SP_G_65618_path1	0.484	0.329	3.76815	1.12604	1.7426	8.21489e-102	1.50694e-97	CAFS_SP_G_65618_path1	-	-	-	-	-	-	-	-
Mitotic oogonia	CAFS_SP_G_56144_path1	CAFS_SP_G_56144_path1	0.629	0.557	6.87815	2.89671	1.24761	3.66674e-101	6.72626e-97	CAFS_SP_G_56144_path1	-	-	-	-	-	-	-	-
Mitotic oogonia	CAFS_SP_G_14157_path1	CAFS_SP_G_14157_path1	0.549	0.439	5.24111	1.80787	1.53558	4.41708e-99	8.1027e-95	CAFS_SP_G_14157_path1	-	-	-	-	-	-	-	-
Mitotic oogonia	CAFS_SP_G_52505_path1	CAFS_SP_G_52505_path1	0.547	0.436	4.8479	1.70466	1.50788	8.45353e-99	1.55072e-94	CAFS_SP_G_52505_path1	XP_027212903.1 eukaryotic translation initiation factor 1A, Y-chromosomal-like [Penaeus vannamei]	Genetic Information Processing	Translation	ko03013//RNA transport	K03236	GO:0005575//cellular_component;GO:0005622//intracellular;GO:0005623//cell;GO:0005737//cytoplasm;GO:0005829//cytosol;GO:0010494//cytoplasmic stress granule;GO:0016282//eukaryotic 43S preinitiation complex;GO:0032991//macromolecular complex;GO:0033290//eukaryotic 48S preinitiation complex;GO:0035770//ribonucleoprotein granule;GO:0036464//cytoplasmic ribonucleoprotein granule;GO:0043226//organelle;G…	GO:0003674//molecular_function;GO:0003676//nucleic acid binding;GO:0003723//RNA binding;GO:0003725//double-stranded RNA binding;GO:0003727//single-stranded RNA binding;GO:0003743//translation initiation factor activity;GO:0005488//binding;GO:0005515//protein binding;GO:0008135//translation factor activity, RNA binding;GO:0031369//translation initiation factor binding;GO:0033592//RNA strand anneal…	GO:0001731//formation of translation preinitiation complex;GO:0001732//formation of cytoplasmic translation initiation complex;GO:0002181//cytoplasmic translation;GO:0002183//cytoplasmic translational initiation;GO:0006412//translation;GO:0006413//translational initiation;GO:0006518//peptide metabolic process;GO:0006807//nitrogen compound metabolic process;GO:0007154//cell communication;GO:000716…
Mitotic oogonia	SpO_Gene004061	SpO_Gene004061	0.634	0.559	8.71639	3.3948	1.36041	2.6235e-98	4.81255e-94	SpO_Gene004061	-	-	-	-	-	-	-	-
Mitotic oogonia	CAFS_SP_G_40081_path1	CAFS_SP_G_40081_path1	0.355	0.173	2.13548	0.51762	2.04459	5.81183e-98	1.06612e-93	CAFS_SP_G_40081_path1	KAB7495235.1 ATP synthase-coupling factor 6, mitochondrial [Armadillidium nasatum]	Metabolism;Human Diseases;Human Diseases;Organismal Systems;Human Diseases;Metabolism	Global and overview maps;Neurodegenerative diseases;Neurodegenerative diseases;Environmental adaptation;Neurodegenerative diseases;Energy metabolism	ko01100//Metabolic pathways;ko05010//Alzheimer disease;ko05016//Huntington disease;ko04714//Thermogenesis;ko05012//Parkinson disease;ko00190//Oxidative phosphorylation	K02131;K02131;K02131;K02131;K02131;K02131	GO:0000275//mitochondrial proton-transporting ATP synthase complex, catalytic core F(1);GO:0000276//mitochondrial proton-transporting ATP synthase complex, coupling factor F(o);GO:0005575//cellular_component;GO:0005622//intracellular;GO:0005623//cell;GO:0005737//cytoplasm;GO:0005739//mitochondrion;GO:0005740//mitochondrial envelope;GO:0005743//mitochondrial inner membrane;GO:0005753//mitochondria…	GO:0003674//molecular_function;GO:0003824//catalytic activity;GO:0005215//transporter activity;GO:0008324//cation transmembrane transporter activity;GO:0015075//ion transmembrane transporter activity;GO:0015077//monovalent inorganic cation transmembrane transporter activity;GO:0015078//hydrogen ion transmembrane transporter activity;GO:0015318//inorganic solute uptake transmembrane transporter ac…	GO:0006091//generation of precursor metabolites and energy;GO:0006119//oxidative phosphorylation;GO:0006139//nucleobase-containing compound metabolic process;GO:0006163//purine nucleotide metabolic process;GO:0006164//purine nucleotide biosynthetic process;GO:0006725//cellular aromatic compound metabolic process;GO:0006753//nucleoside phosphate metabolic process;GO:0006754//ATP biosynthetic proce…
Mitotic oogonia	SpO_Gene000052	SpO_Gene000052	0.561	0.446	5.11048	1.85089	1.46524	6.996e-98	1.28335e-93	SpO_Gene000052	-	-	-	-	-	-	-	-
Mitotic oogonia	CAFS_SP_G_3844_path1	CAFS_SP_G_3844_path1	0.362	0.183	2.33775	0.539282	2.11601	5.87347e-97	1.07743e-92	CAFS_SP_G_3844_path1	XP_027206868.1 trimethyllysine dioxygenase, mitochondrial-like [Penaeus vannamei]	Metabolism;Metabolism	Global and overview maps;Amino acid metabolism	ko01100//Metabolic pathways;ko00310//Lysine degradation	K00471;K00471	-	GO:0008336//gamma-butyrobetaine dioxygenase activity	-
Mitotic oogonia	CAFS_SP_G_19496_path1	CAFS_SP_G_19496_path1	0.472	0.318	3.60016	1.05627	1.76908	9.68383e-97	1.7764e-92	CAFS_SP_G_19496_path1	XP_027219533.1 mitochondrial import inner membrane translocase subunit TIM44-like isoform X2 [Penaeus vannamei]	-	-	-	-	GO:0001405//presequence translocase-associated import motor;GO:0005575//cellular_component;GO:0005622//intracellular;GO:0005623//cell;GO:0005737//cytoplasm;GO:0005739//mitochondrion;GO:0005740//mitochondrial envelope;GO:0005743//mitochondrial inner membrane;GO:0005744//mitochondrial inner membrane presequence translocase complex;GO:0005759//mitochondrial matrix;GO:0016020//membrane;GO:0016021//in…	GO:0000166//nucleotide binding;GO:0003674//molecular_function;GO:0005215//transporter activity;GO:0005488//binding;GO:0005515//protein binding;GO:0005524//ATP binding;GO:0008144//drug binding;GO:0008320//protein transmembrane transporter activity;GO:0008565//protein transporter activity;GO:0015399//primary active transmembrane transporter activity;GO:0015405//P-P-bond-hydrolysis-driven transmembr…	GO:0001101//response to acid chemical;GO:0001666//response to hypoxia;GO:0006605//protein targeting;GO:0006626//protein targeting to mitochondrion;GO:0006810//transport;GO:0006839//mitochondrial transport;GO:0006886//intracellular protein transport;GO:0006950//response to stress;GO:0006996//organelle organization;GO:0007005//mitochondrion organization;GO:0007275//multicellular organism developmen…
Mitotic oogonia	SpO_Gene000463	SpO_Gene000463	0.402	0.229	2.65354	0.660548	2.00618	9.74019e-97	1.78674e-92	SpO_Gene000463	-	-	-	-	-	-	-	-
Mitotic oogonia	CAFS_SP_G_110673_path1	CAFS_SP_G_110673_path1	0.61	0.53	6.31724	2.61202	1.27413	4.01073e-96	7.35729e-92	CAFS_SP_G_110673_path1	PAA52392.1 hypothetical protein BOX15_Mlig007628g1 [Macrostomum lignano]	Genetic Information Processing	Translation	ko03010//Ribosome	K02905	GO:0005575//cellular_component;GO:0005622//intracellular;GO:0005623//cell;GO:0005634//nucleus;GO:0005730//nucleolus;GO:0005737//cytoplasm;GO:0005783//endoplasmic reticulum;GO:0005789//endoplasmic reticulum membrane;GO:0005791//rough endoplasmic reticulum;GO:0005829//cytosol;GO:0005840//ribosome;GO:0012505//endomembrane system;GO:0015934//large ribosomal subunit;GO:0016020//membrane;GO:0022625//cy…	GO:0003674//molecular_function;GO:0003682//chromatin binding;GO:0003735//structural constituent of ribosome;GO:0005198//structural molecule activity;GO:0005488//binding;GO:0005539//glycosaminoglycan binding;GO:0008201//heparin binding;GO:0043167//ion binding;GO:0043168//anion binding;GO:0097367//carbohydrate derivative binding;GO:1901681//sulfur compound binding	GO:0000003//reproduction;GO:0000184//nuclear-transcribed mRNA catabolic process, nonsense-mediated decay;GO:0000956//nuclear-transcribed mRNA catabolic process;GO:0002181//cytoplasmic translation;GO:0006139//nucleobase-containing compound metabolic process;GO:0006401//RNA catabolic process;GO:0006402//mRNA catabolic process;GO:0006412//translation;GO:0006413//translational initiation;GO:0006518//…
Mitotic oogonia	SpO_Gene003846	SpO_Gene003846	0.389	0.217	2.39368	0.588862	2.02323	5.11133e-96	9.37622e-92	SpO_Gene003846	-	-	-	-	-	-	-	-
Mitotic oogonia	CAFS_SP_G_75254_path1	CAFS_SP_G_75254_path1	0.566	0.475	5.5933	2.07758	1.4288	5.2997e-96	9.72178e-92	CAFS_SP_G_75254_path1	XP_027228934.1 ADP-ribosylation factor-like protein 8B-A [Penaeus vannamei]	-	-	-	-	GO:0000306//extrinsic component of vacuolar membrane;GO:0000323//lytic vacuole;GO:0005575//cellular_component;GO:0005622//intracellular;GO:0005623//cell;GO:0005737//cytoplasm;GO:0005764//lysosome;GO:0005765//lysosomal membrane;GO:0005766//primary lysosome;GO:0005768//endosome;GO:0005770//late endosome;GO:0005773//vacuole;GO:0005774//vacuolar membrane;GO:0005819//spindle;GO:0005856//cytoskeleton;G…	GO:0000166//nucleotide binding;GO:0001882//nucleoside binding;GO:0001883//purine nucleoside binding;GO:0003674//molecular_function;GO:0003824//catalytic activity;GO:0003924//GTPase activity;GO:0005048//signal sequence binding;GO:0005488//binding;GO:0005515//protein binding;GO:0005525//GTP binding;GO:0008092//cytoskeletal protein binding;GO:0015631//tubulin binding;GO:0016462//pyrophosphatase acti…	GO:0000819//sister chromatid segregation;GO:0001666//response to hypoxia;GO:0001775//cell activation;GO:0002252//immune effector process;GO:0002263//cell activation involved in immune response;GO:0002274//myeloid leukocyte activation;GO:0002275//myeloid cell activation involved in immune response;GO:0002283//neutrophil activation involved in immune response;GO:0002366//leukocyte activation involv…
Mitotic oogonia	CAFS_SP_G_78584_path1	CAFS_SP_G_78584_path1	0.251	0.084	1.58056	0.248637	2.66832	1.83752e-95	3.37074e-91	CAFS_SP_G_78584_path1	-	-	-	-	-	-	-	-
Mitotic oogonia	SpO_Gene007758	SpO_Gene007758	0.338	0.165	1.96148	0.389716	2.33145	1.99709e-95	3.66347e-91	SpO_Gene007758	-	-	-	-	-	-	-	-
Mitotic oogonia	CAFS_SP_G_7909_path1	CAFS_SP_G_7909_path1	0.48	0.34	3.84931	1.10867	1.79578	2.37451e-95	4.35581e-91	CAFS_SP_G_7909_path1	-	-	-	-	-	-	-	-
Mitotic oogonia	CAFS_SP_G_149452_path1	CAFS_SP_G_149452_path1	0.448	0.294	3.29804	0.920235	1.84153	6.74723e-95	1.23771e-90	CAFS_SP_G_149452_path1	-	-	-	-	-	-	-	-
Mitotic oogonia	CAFS_SP_G_109484_path1	CAFS_SP_G_109484_path1	0.363	0.192	2.38817	0.514831	2.21374	1.10412e-94	2.0254e-90	CAFS_SP_G_109484_path1	-	-	-	-	-	-	GO:0003674//molecular_function;GO:0003779//actin binding	GO:0051205//protein insertion into membrane
Mitotic oogonia	SpO_Gene004984	SpO_Gene004984	0.549	0.433	4.91183	1.78242	1.46242	1.54975e-94	2.84286e-90	SpO_Gene004984	-	-	-	-	-	-	-	-
Mitotic oogonia	SpO_Gene000943	SpO_Gene000943	0.392	0.224	2.77206	0.617977	2.16533	1.83053e-94	3.35793e-90	SpO_Gene000943	-	-	-	-	-	-	-	-
Mitotic oogonia	CAFS_SP_G_66455_path1	CAFS_SP_G_66455_path1	0.359	0.186	2.22359	0.543812	2.03171	5.39215e-94	9.89136e-90	CAFS_SP_G_66455_path1	-	-	-	-	-	-	-	-
Mitotic oogonia	CAFS_SP_G_92198_path1	CAFS_SP_G_92198_path1	0.607	0.508	6.82202	2.74339	1.31424	6.64431e-94	1.21883e-89	CAFS_SP_G_92198_path1	ACY66621.1 ribosomal protein L35 [Scylla paramamosain]	Genetic Information Processing	Translation	ko03010//Ribosome	K02918	GO:0000315//organellar large ribosomal subunit;GO:0005575//cellular_component;GO:0005622//intracellular;GO:0005623//cell;GO:0005634//nucleus;GO:0005730//nucleolus;GO:0005737//cytoplasm;GO:0005783//endoplasmic reticulum;GO:0005789//endoplasmic reticulum membrane;GO:0005791//rough endoplasmic reticulum;GO:0005829//cytosol;GO:0005840//ribosome;GO:0012505//endomembrane system;GO:0015934//large riboso…	GO:0003674//molecular_function;GO:0003676//nucleic acid binding;GO:0003723//RNA binding;GO:0003729//mRNA binding;GO:0003735//structural constituent of ribosome;GO:0005198//structural molecule activity;GO:0005488//binding;GO:0005515//protein binding;GO:0097159//organic cyclic compound binding;GO:1901363//heterocyclic compound binding	GO:0000184//nuclear-transcribed mRNA catabolic process, nonsense-mediated decay;GO:0000463//maturation of LSU-rRNA from tricistronic rRNA transcript (SSU-rRNA, 5.8S rRNA, LSU-rRNA);GO:0000470//maturation of LSU-rRNA;GO:0000956//nuclear-transcribed mRNA catabolic process;GO:0002181//cytoplasmic translation;GO:0002262//myeloid cell homeostasis;GO:0002376//immune system process;GO:0002520//immune sy…
Mitotic oogonia	CAFS_SP_G_56584_path1	CAFS_SP_G_56584_path1	0.406	0.246	2.68669	0.649803	2.04775	1.30674e-93	2.39709e-89	CAFS_SP_G_56584_path1	-	-	-	-	-	-	-	-
Mitotic oogonia	CAFS_SP_G_144070_path1	CAFS_SP_G_144070_path1	0.54	0.412	4.69527	1.6955	1.4695	1.58984e-93	2.9164e-89	CAFS_SP_G_144070_path1	-	-	-	-	-	-	-	-
Mitotic oogonia	SpO_Gene002241	SpO_Gene002241	0.579	0.487	5.13103	2.08457	1.2995	2.35325e-93	4.3168e-89	SpO_Gene002241	-	-	-	-	-	-	-	-
Mitotic oogonia	SpO_Gene007214	SpO_Gene007214	0.39	0.224	2.51376	0.612637	2.03674	3.06737e-93	5.62678e-89	SpO_Gene007214	-	-	-	-	-	-	-	-
Mitotic oogonia	SpO_Gene001108	SpO_Gene001108	0.491	0.353	3.983	1.23035	1.69478	3.58429e-93	6.57502e-89	SpO_Gene001108	-	-	-	-	-	-	-	-
Mitotic oogonia	SpO_Gene007297	SpO_Gene007297	0.476	0.324	3.5883	1.14693	1.64552	4.39199e-93	8.05666e-89	SpO_Gene007297	-	-	-	-	-	-	-	-
Mitotic oogonia	SpO_Gene003086	SpO_Gene003086	0.555	0.457	5.13229	1.83406	1.48456	5.91266e-93	1.08462e-88	SpO_Gene003086	-	-	-	-	-	-	-	-
Mitotic oogonia	CAFS_SP_G_99057_path1	CAFS_SP_G_99057_path1	0.565	0.45	7.72979	2.99513	1.36781	8.74355e-93	1.60392e-88	CAFS_SP_G_99057_path1	XP_027239564.1 uncharacterized protein LOC113830557 [Penaeus vannamei]	-	-	-	-	-	-	-
Mitotic oogonia	SpO_Gene002592	SpO_Gene002592	0.526	0.41	4.78615	1.58811	1.59156	2.09969e-92	3.85166e-88	SpO_Gene002592	-	-	-	-	-	-	-	-
Mitotic oogonia	SpO_Gene005496	SpO_Gene005496	0.308	0.135	1.69353	0.346027	2.29108	9.81693e-92	1.80082e-87	SpO_Gene005496	-	-	-	-	-	-	-	-
Mitotic oogonia	CAFS_SP_G_33983_path1	CAFS_SP_G_33983_path1	0.543	0.449	5.04397	1.75564	1.52256	1.03271e-91	1.89439e-87	CAFS_SP_G_33983_path1	-	-	-	-	-	-	-	-
Mitotic oogonia	CAFS_SP_G_76782_path1	CAFS_SP_G_76782_path1	0.643	0.608	7.45586	3.50109	1.09057	1.92053e-91	3.52302e-87	CAFS_SP_G_76782_path1	-	-	-	-	-	-	-	-
Mitotic oogonia	SpO_Gene004302	SpO_Gene004302	0.36	0.192	2.24679	0.496373	2.17837	2.31959e-91	4.25506e-87	SpO_Gene004302	-	-	-	-	-	-	-	-
Mitotic oogonia	CAFS_SP_G_129059_path1	CAFS_SP_G_129059_path1	0.593	0.487	6.55944	2.60004	1.33504	3.35486e-91	6.15416e-87	CAFS_SP_G_129059_path1	XP_027207788.1 60S ribosomal protein L28-like [Penaeus vannamei]	Genetic Information Processing	Translation	ko03010//Ribosome	K02903	GO:0005575//cellular_component;GO:0005622//intracellular;GO:0005623//cell;GO:0005737//cytoplasm;GO:0005829//cytosol;GO:0005840//ribosome;GO:0015934//large ribosomal subunit;GO:0022625//cytosolic large ribosomal subunit;GO:0022626//cytosolic ribosome;GO:0030425//dendrite;GO:0032991//macromolecular complex;GO:0035770//ribonucleoprotein granule;GO:0036464//cytoplasmic ribonucleoprotein granule;GO:00…	GO:0003674//molecular_function;GO:0003735//structural constituent of ribosome;GO:0005198//structural molecule activity	GO:0000184//nuclear-transcribed mRNA catabolic process, nonsense-mediated decay;GO:0000956//nuclear-transcribed mRNA catabolic process;GO:0002181//cytoplasmic translation;GO:0006139//nucleobase-containing compound metabolic process;GO:0006401//RNA catabolic process;GO:0006402//mRNA catabolic process;GO:0006412//translation;GO:0006413//translational initiation;GO:0006518//peptide metabolic process…
Mitotic oogonia	loci001337	loci001337	0.796	0.829	15.0899	9.45158	0.674953	1.16992e-90	2.1461e-86	loci001337	AWW24964.1 sarco/endoplasmic reticulum Ca2+ ATPase [Callinectes sapidus]	-	-	-	-	GO:0000139//Golgi membrane;GO:0005575//cellular_component;GO:0005622//intracellular;GO:0005623//cell;GO:0005634//nucleus;GO:0005635//nuclear envelope;GO:0005737//cytoplasm;GO:0005768//endosome;GO:0005770//late endosome;GO:0005783//endoplasmic reticulum;GO:0005789//endoplasmic reticulum membrane;GO:0005794//Golgi apparatus;GO:0005802//trans-Golgi network;GO:0010008//endosome membrane;GO:0012505//e…	GO:0000166//nucleotide binding;GO:0003674//molecular_function;GO:0003676//nucleic acid binding;GO:0003677//DNA binding;GO:0003682//chromatin binding;GO:0003824//catalytic activity;GO:0004008//copper-exporting ATPase activity;GO:0004647//phosphoserine phosphatase activity;GO:0005215//transporter activity;GO:0005375//copper ion transmembrane transporter activity;GO:0005384//manganese ion transmembr…	GO:0000003//reproduction;GO:0000041//transition metal ion transport;GO:0002064//epithelial cell development;GO:0002065//columnar/cuboidal epithelial cell differentiation;GO:0002066//columnar/cuboidal epithelial cell development;GO:0002119//nematode larval development;GO:0002164//larval development;GO:0003006//developmental process involved in reproduction;GO:0003008//system process;GO:0003013//ci…
Mitotic oogonia	CAFS_SP_G_135955_path1	CAFS_SP_G_135955_path1	0.595	0.528	6.09833	2.66818	1.19256	7.70879e-90	1.4141e-85	CAFS_SP_G_135955_path1	-	-	-	-	-	-	-	-
Mitotic oogonia	CAFS_SP_G_4086_path1	CAFS_SP_G_4086_path1	0.533	0.415	5.21626	1.8323	1.50936	1.74591e-89	3.2027e-85	CAFS_SP_G_4086_path1	-	-	-	-	-	-	-	-
Mitotic oogonia	CAFS_SP_G_20742_path1	CAFS_SP_G_20742_path1	0.546	0.452	4.86277	1.82431	1.41443	6.33404e-89	1.16192e-84	CAFS_SP_G_20742_path1	-	-	-	-	-	-	-	-
Mitotic oogonia	CAFS_SP_G_53493_path1	CAFS_SP_G_53493_path1	0.51	0.378	5.19971	1.72818	1.58918	4.13162e-88	7.57905e-84	CAFS_SP_G_53493_path1	-	-	-	-	-	-	-	-
Mitotic oogonia	CAFS_SP_G_38551_path1	CAFS_SP_G_38551_path1	0.49	0.363	3.81607	1.18325	1.68933	5.44887e-88	9.9954e-84	CAFS_SP_G_38551_path1	AEI88102.1 endonuclease-reverse transcriptase-like protein, partial [Scylla paramamosain]	-	-	-	-	-	GO:0008168//methyltransferase activity;GO:0016706//oxidoreductase activity, acting on paired donors, with incorporation or reduction of molecular oxygen, 2-oxoglutarate as one donor, and incorporation of one atom each of oxygen into both donors	GO:0055114//oxidation-reduction process
Mitotic oogonia	SpO_Gene005558	SpO_Gene005558	0.555	0.437	5.32276	1.98909	1.42007	6.40068e-88	1.17414e-83	SpO_Gene005558	-	-	-	-	-	-	-	-
Mitotic oogonia	CAFS_SP_G_134444_path1	CAFS_SP_G_134444_path1	0.474	0.351	4.03088	1.12452	1.84179	7.45321e-88	1.36722e-83	CAFS_SP_G_134444_path1	CRK89479.1 CLUMA_CG003216, isoform B [Clunio marinus]	-	-	-	-	GO:0005576//extracellular region	GO:0004867//serine-type endopeptidase inhibitor activity;GO:0005515//protein binding;GO:0030414//peptidase inhibitor activity	-
Mitotic oogonia	CAFS_SP_G_27549_path1	CAFS_SP_G_27549_path1	0.467	0.326	3.84041	1.18419	1.69736	1.25693e-87	2.30571e-83	CAFS_SP_G_27549_path1	XP_027239314.1 G kinase-anchoring protein 1-like [Penaeus vannamei]	-	-	-	-	GO:0019867//outer membrane	-	-
Mitotic oogonia	SpO_Gene002507	SpO_Gene002507	0.597	0.507	6.24839	2.51181	1.31476	1.44791e-87	2.65605e-83	SpO_Gene002507	-	-	-	-	-	-	-	-
Mitotic oogonia	CAFS_SP_G_72606_path1	CAFS_SP_G_72606_path1	0.468	0.332	3.71398	1.11144	1.74054	1.46474e-87	2.68692e-83	CAFS_SP_G_72606_path1	-	-	-	-	-	GO:0005737//cytoplasm	GO:0004823//leucine-tRNA ligase activity;GO:0046872//metal ion binding	GO:0006429//leucyl-tRNA aminoacylation
Mitotic oogonia	CAFS_SP_G_16558_path1	CAFS_SP_G_16558_path1	0.442	0.291	3.16091	0.930581	1.76413	1.5615e-87	2.86442e-83	CAFS_SP_G_16558_path1	XP_027231279.1 eukaryotic translation initiation factor 2 subunit 1-like [Penaeus vannamei]	Genetic Information Processing;Human Diseases;Human Diseases;Cellular Processes;Cellular Processes;Genetic Information Processing;Human Diseases;Human Diseases;Human Diseases;Human Diseases	Translation;Neurodegenerative diseases;Infectious diseases;Transport and catabolism;Cell growth and death;Folding, sorting and degradation;Endocrine and metabolic diseases;Infectious diseases;Infectious diseases;Infectious diseases	ko03013//RNA transport;ko05010//Alzheimer disease;ko05168//Herpes simplex infection;ko04140//Autophagy - animal;ko04210//Apoptosis;ko04141//Protein processing in endoplasmic reticulum;ko04932//Non-alcoholic fatty liver disease (NAFLD);ko05164//Influenza A;ko05160//Hepatitis C;ko05162//Measles	K03237;K03237;K03237;K03237;K03237;K03237;K03237;K03237;K03237;K03237	GO:0000314//organellar small ribosomal subunit;GO:0005575//cellular_component;GO:0005622//intracellular;GO:0005623//cell;GO:0005634//nucleus;GO:0005737//cytoplasm;GO:0005829//cytosol;GO:0005840//ribosome;GO:0005844//polysome;GO:0005850//eukaryotic translation initiation factor 2 complex;GO:0005851//eukaryotic translation initiation factor 2B complex;GO:0010494//cytoplasmic stress granule;GO:00226…	GO:0000166//nucleotide binding;GO:0001882//nucleoside binding;GO:0001883//purine nucleoside binding;GO:0003674//molecular_function;GO:0003676//nucleic acid binding;GO:0003723//RNA binding;GO:0003735//structural constituent of ribosome;GO:0003743//translation initiation factor activity;GO:0004654//polyribonucleotide nucleotidyltransferase activity;GO:0005488//binding;GO:0005525//GTP binding;GO:000…	GO:0000075//cell cycle checkpoint;GO:0000077//DNA damage checkpoint;GO:0000278//mitotic cell cycle;GO:0001731//formation of translation preinitiation complex;GO:0002181//cytoplasmic translation;GO:0002183//cytoplasmic translational initiation;GO:0006402//mRNA catabolic process;GO:0006412//translation;GO:0006413//translational initiation;GO:0006417//regulation of translation;GO:0006446//regulation…
Mitotic oogonia	CAFS_SP_G_63329_path1	CAFS_SP_G_63329_path1	0.426	0.27	3.01852	0.851936	1.82502	1.89584e-87	3.47774e-83	CAFS_SP_G_63329_path1	-	-	-	-	-	-	-	-
Mitotic oogonia	SpO_Gene004504	SpO_Gene004504	0.428	0.276	3.04646	0.860503	1.82388	2.04493e-87	3.75122e-83	SpO_Gene004504	-	-	-	-	-	-	-	-
Mitotic oogonia	SpO_Gene007133	SpO_Gene007133	0.325	0.156	1.90647	0.429672	2.1496	2.15499e-87	3.95312e-83	SpO_Gene007133	-	-	-	-	-	-	-	-
Mitotic oogonia	CAFS_SP_G_2465_path1	CAFS_SP_G_2465_path1	0.544	0.461	5.57952	1.92452	1.53564	3.38763e-87	6.21428e-83	CAFS_SP_G_2465_path1	-	-	-	-	-	-	-	-
Mitotic oogonia	CAFS_SP_G_83580_path1	CAFS_SP_G_83580_path1	0.365	0.201	2.34279	0.571494	2.03541	7.46565e-86	1.3695e-81	CAFS_SP_G_83580_path1	-	-	-	-	-	-	-	-
Mitotic oogonia	SpO_Gene004568	SpO_Gene004568	0.374	0.21	2.38283	0.624732	1.93137	8.30847e-86	1.5241e-81	SpO_Gene004568	-	-	-	-	-	-	-	-
Mitotic oogonia	SpO_Gene007373	SpO_Gene007373	0.414	0.263	2.88679	0.783281	1.88187	2.93188e-85	5.37824e-81	SpO_Gene007373	-	-	-	-	-	-	-	-
Mitotic oogonia	CAFS_SP_G_62865_path1	CAFS_SP_G_62865_path1	0.412	0.257	2.84552	0.764578	1.89596	4.38839e-85	8.05007e-81	CAFS_SP_G_62865_path1	-	-	-	-	-	-	-	-
Mitotic oogonia	CAFS_SP_G_34824_path1	CAFS_SP_G_34824_path1	0.469	0.332	3.6023	1.14012	1.65973	1.6193e-84	2.97043e-80	CAFS_SP_G_34824_path1	-	-	-	-	-	-	-	-
Mitotic oogonia	CAFS_SP_G_76707_path1	CAFS_SP_G_76707_path1	0.543	0.443	4.63085	1.72135	1.42774	1.9722e-84	3.6178e-80	CAFS_SP_G_76707_path1	ASW35070.1 Eukaryotic translation initiation factor 4 gamma, partial [Procambarus clarkii]	Genetic Information Processing;Human Diseases	Translation;Cardiovascular diseases	ko03013//RNA transport;ko05416//Viral myocarditis	K03260;K03260	GO:0005575//cellular_component;GO:0005622//intracellular;GO:0005623//cell;GO:0005737//cytoplasm;GO:0005829//cytosol;GO:0016281//eukaryotic translation initiation factor 4F complex;GO:0030424//axon;GO:0032991//macromolecular complex;GO:0042995//cell projection;GO:0043005//neuron projection;GO:0044424//intracellular part;GO:0044444//cytoplasmic part;GO:0044464//cell part;GO:0097458//neuron part	GO:0003674//molecular_function;GO:0003676//nucleic acid binding;GO:0003723//RNA binding;GO:0003729//mRNA binding;GO:0003743//translation initiation factor activity;GO:0005488//binding;GO:0005515//protein binding;GO:0008135//translation factor activity, RNA binding;GO:0097159//organic cyclic compound binding;GO:1901363//heterocyclic compound binding	GO:0001558//regulation of cell growth;GO:0006412//translation;GO:0006413//translational initiation;GO:0006417//regulation of translation;GO:0006446//regulation of translational initiation;GO:0006518//peptide metabolic process;GO:0006807//nitrogen compound metabolic process;GO:0007049//cell cycle;GO:0007050//cell cycle arrest;GO:0007275//multicellular organism development;GO:0007399//nervous syste…
Mitotic oogonia	CAFS_SP_G_8500_path1	CAFS_SP_G_8500_path1	0.421	0.267	3.13069	0.907408	1.78666	2.43738e-84	4.47114e-80	CAFS_SP_G_8500_path1	-	-	-	-	-	-	-	-
Mitotic oogonia	CAFS_SP_G_37818_path1	CAFS_SP_G_37818_path1	0.361	0.203	3.0709	0.644459	2.2525	2.53438e-84	4.64907e-80	CAFS_SP_G_37818_path1	-	-	-	-	-	-	-	-
Mitotic oogonia	CAFS_SP_G_68691_path1	CAFS_SP_G_68691_path1	0.331	0.166	1.89544	0.457214	2.05159	2.57324e-84	4.72035e-80	CAFS_SP_G_68691_path1	-	-	-	-	-	-	-	-
Mitotic oogonia	CAFS_SP_G_123440_path1	CAFS_SP_G_123440_path1	0.511	0.4	4.22115	1.42636	1.5653	2.75509e-84	5.05393e-80	CAFS_SP_G_123440_path1	-	-	-	-	-	-	-	-
Mitotic oogonia	SpO_Gene004068	SpO_Gene004068	0.412	0.26	2.72377	0.742106	1.87591	3.73712e-84	6.85537e-80	SpO_Gene004068	-	-	-	-	-	-	-	-
Mitotic oogonia	CAFS_SP_G_53804_path1	CAFS_SP_G_53804_path1	0.607	0.574	6.45959	2.77381	1.21958	7.42595e-84	1.36222e-79	CAFS_SP_G_53804_path1	-	-	-	-	-	-	-	-
Mitotic oogonia	SpO_Gene003862	SpO_Gene003862	0.505	0.384	4.1702	1.47366	1.50072	8.21643e-84	1.50722e-79	SpO_Gene003862	-	-	-	-	-	-	-	-
Mitotic oogonia	CAFS_SP_G_42204_path1	CAFS_SP_G_42204_path1	0.277	0.114	1.51513	0.313855	2.27127	1.09743e-83	2.01313e-79	CAFS_SP_G_42204_path1	XP_027230491.1 NADH dehydrogenase [ubiquinone] iron-sulfur protein 4, mitochondrial-like [Penaeus vannamei]	Metabolism;Human Diseases;Human Diseases;Organismal Systems;Human Diseases;Human Diseases;Metabolism;Organismal Systems	Global and overview maps;Neurodegenerative diseases;Neurodegenerative diseases;Environmental adaptation;Endocrine and metabolic diseases;Neurodegenerative diseases;Energy metabolism;Nervous system	ko01100//Metabolic pathways;ko05010//Alzheimer disease;ko05016//Huntington disease;ko04714//Thermogenesis;ko04932//Non-alcoholic fatty liver disease (NAFLD);ko05012//Parkinson disease;ko00190//Oxidative phosphorylation;ko04723//Retrograde endocannabinoid signaling	K03937;K03937;K03937;K03937;K03937;K03937;K03937;K03937	GO:0005575//cellular_component;GO:0005622//intracellular;GO:0005623//cell;GO:0005737//cytoplasm;GO:0005739//mitochondrion;GO:0005740//mitochondrial envelope;GO:0005743//mitochondrial inner membrane;GO:0005746//mitochondrial respiratory chain;GO:0005747//mitochondrial respiratory chain complex I;GO:0016020//membrane;GO:0019866//organelle inner membrane;GO:0030964//NADH dehydrogenase complex;GO:003…	GO:0003674//molecular_function;GO:0003824//catalytic activity;GO:0003954//NADH dehydrogenase activity;GO:0008137//NADH dehydrogenase (ubiquinone) activity;GO:0016491//oxidoreductase activity;GO:0016651//oxidoreductase activity, acting on NAD(P)H;GO:0016655//oxidoreductase activity, acting on NAD(P)H, quinone or similar compound as acceptor;GO:0050136//NADH dehydrogenase (quinone) activity	GO:0001932//regulation of protein phosphorylation;GO:0006091//generation of precursor metabolites and energy;GO:0006119//oxidative phosphorylation;GO:0006120//mitochondrial electron transport, NADH to ubiquinone;GO:0006139//nucleobase-containing compound metabolic process;GO:0006163//purine nucleotide metabolic process;GO:0006725//cellular aromatic compound metabolic process;GO:0006753//nucleosid…
Mitotic oogonia	CAFS_SP_G_21779_path1	CAFS_SP_G_21779_path1	0.382	0.224	2.46854	0.679692	1.86071	1.75507e-83	3.21949e-79	CAFS_SP_G_21779_path1	XP_027224435.1 uncharacterized protein LOC113816596 [Penaeus vannamei]	-	-	-	-	GO:0016020//membrane	-	GO:0055085//transmembrane transport
Mitotic oogonia	CAFS_SP_G_151055_path1	CAFS_SP_G_151055_path1	0.445	0.311	3.47796	1.0115	1.78175	2.17944e-83	3.99796e-79	CAFS_SP_G_151055_path1	-	-	-	-	-	-	-	-
Mitotic oogonia	CAFS_SP_G_51219_path1	CAFS_SP_G_51219_path1	0.527	0.415	4.55573	1.67573	1.44289	3.23665e-83	5.93732e-79	CAFS_SP_G_51219_path1	-	-	-	-	-	-	-	-
Mitotic oogonia	SpO_Gene004026	SpO_Gene004026	0.283	0.123	1.43174	0.316659	2.17677	2.39826e-82	4.39936e-78	SpO_Gene004026	XP_027214348.1 uncharacterized protein LOC113807312 [Penaeus vannamei]	-	-	-	-	GO:0005575//cellular_component;GO:0005622//intracellular;GO:0005623//cell;GO:0005737//cytoplasm;GO:0005794//Golgi apparatus;GO:0005886//plasma membrane;GO:0012505//endomembrane system;GO:0016020//membrane;GO:0043226//organelle;GO:0043227//membrane-bounded organelle;GO:0043229//intracellular organelle;GO:0043231//intracellular membrane-bounded organelle;GO:0044424//intracellular part;GO:0044444//c…	GO:0000166//nucleotide binding;GO:0001882//nucleoside binding;GO:0001883//purine nucleoside binding;GO:0003674//molecular_function;GO:0003824//catalytic activity;GO:0003956//NAD(P)+-protein-arginine ADP-ribosyltransferase activity;GO:0005488//binding;GO:0005525//GTP binding;GO:0016740//transferase activity;GO:0016757//transferase activity, transferring glycosyl groups;GO:0016763//transferase acti…	GO:0000003//reproduction;GO:0001505//regulation of neurotransmitter levels;GO:0001654//eye development;GO:0003006//developmental process involved in reproduction;GO:0006464//cellular protein modification process;GO:0006471//protein ADP-ribosylation;GO:0006807//nitrogen compound metabolic process;GO:0006810//transport;GO:0006836//neurotransmitter transport;GO:0006897//endocytosis;GO:0007154//cell …
Mitotic oogonia	CAFS_SP_G_131788_path1	CAFS_SP_G_131788_path1	0.582	0.477	5.77294	2.39068	1.27188	4.83508e-82	8.86948e-78	CAFS_SP_G_131788_path1	-	-	-	-	-	-	-	-
Mitotic oogonia	CAFS_SP_G_111320_path1	CAFS_SP_G_111320_path1	0.329	0.17	2.00145	0.430347	2.21747	7.72589e-82	1.41724e-77	CAFS_SP_G_111320_path1	XP_018025076.1 PREDICTED: uncharacterized protein LOC108680700 [Hyalella azteca]	-	-	-	-	-	-	-
Mitotic oogonia	CAFS_SP_G_50880_path1	CAFS_SP_G_50880_path1	0.377	0.218	2.291	0.640377	1.83898	7.90496e-82	1.45009e-77	CAFS_SP_G_50880_path1	-	-	-	-	-	-	-	-
Mitotic oogonia	SpO_Gene005430	SpO_Gene005430	0.43	0.292	3.01373	0.834888	1.85189	1.02196e-81	1.87468e-77	SpO_Gene005430	-	-	-	-	-	-	-	-
Mitotic oogonia	SpO_Gene005756	SpO_Gene005756	0.259	0.104	1.35151	0.243029	2.47538	1.22013e-81	2.23821e-77	SpO_Gene005756	-	-	-	-	-	-	-	-
Mitotic oogonia	SpO_Gene003206	SpO_Gene003206	0.382	0.228	2.43557	0.635474	1.93836	4.85162e-81	8.89982e-77	SpO_Gene003206	-	-	-	-	-	-	-	-
Mitotic oogonia	SpO_Gene006369	SpO_Gene006369	0.573	0.499	5.50125	2.31865	1.24647	3.31191e-80	6.07538e-76	SpO_Gene006369	-	-	-	-	-	-	-	-
Mitotic oogonia	CAFS_SP_G_17800_path1	CAFS_SP_G_17800_path1	0.417	0.272	3.32061	0.937801	1.8241	3.84727e-80	7.05744e-76	CAFS_SP_G_17800_path1	-	-	-	-	-	-	-	-
Mitotic oogonia	CAFS_SP_G_54850_path1	CAFS_SP_G_54850_path1	0.412	0.264	2.74053	0.791964	1.79095	5.88457e-80	1.07947e-75	CAFS_SP_G_54850_path1	-	-	-	-	-	-	-	-
Mitotic oogonia	SpO_Gene005728	SpO_Gene005728	0.295	0.134	1.71106	0.408101	2.06789	1.21958e-79	2.23719e-75	SpO_Gene005728	-	-	-	-	-	-	-	-
Mitotic oogonia	SpO_Gene004967	SpO_Gene004967	0.285	0.13	1.49485	0.307189	2.28281	2.15456e-79	3.95233e-75	SpO_Gene004967	-	-	-	-	-	-	-	-
Mitotic oogonia	CAFS_SP_G_32428_path1	CAFS_SP_G_32428_path1	0.388	0.236	2.37029	0.691414	1.77744	4.05563e-79	7.43965e-75	CAFS_SP_G_32428_path1	-	-	-	-	-	GO:0005846//nuclear cap binding complex	-	-
Mitotic oogonia	CAFS_SP_G_71611_path1	CAFS_SP_G_71611_path1	0.386	0.23	2.75585	0.77002	1.83953	4.28153e-79	7.85403e-75	CAFS_SP_G_71611_path1	XP_027222926.1 cell growth-regulating nucleolar protein-like [Penaeus vannamei]	-	-	-	-	GO:0001750//photoreceptor outer segment;GO:0005575//cellular_component;GO:0005622//intracellular;GO:0005623//cell;GO:0005634//nucleus;GO:0005730//nucleolus;GO:0005737//cytoplasm;GO:0005929//cilium;GO:0031974//membrane-enclosed lumen;GO:0031981//nuclear lumen;GO:0042995//cell projection;GO:0043005//neuron projection;GO:0043226//organelle;GO:0043227//membrane-bounded organelle;GO:0043228//non-membr…	GO:0003674//molecular_function;GO:0003676//nucleic acid binding;GO:0003677//DNA binding;GO:0003723//RNA binding;GO:0005488//binding;GO:0043167//ion binding;GO:0043169//cation binding;GO:0046872//metal ion binding;GO:0097159//organic cyclic compound binding;GO:1901363//heterocyclic compound binding	GO:0000122//negative regulation of transcription from RNA polymerase II promoter;GO:0002262//myeloid cell homeostasis;GO:0002376//immune system process;GO:0002520//immune system development;GO:0006139//nucleobase-containing compound metabolic process;GO:0006351//transcription, DNA-templated;GO:0006355//regulation of transcription, DNA-templated;GO:0006357//regulation of transcription from RNA pol…
Mitotic oogonia	CAFS_SP_G_16403_path1	CAFS_SP_G_16403_path1	0.492	0.361	6.1025	2.08583	1.54878	6.31134e-79	1.15775e-74	CAFS_SP_G_16403_path1	AXH21510.1 hypothetical protein, partial [Macrobrachium rosenbergii]	-	-	-	-	GO:0005575//cellular_component;GO:0005576//extracellular region;GO:0005615//extracellular space;GO:0005622//intracellular;GO:0005623//cell;GO:0005737//cytoplasm;GO:0044421//extracellular region part;GO:0044424//intracellular part;GO:0044464//cell part	GO:0003674//molecular_function;GO:0003824//catalytic activity;GO:0004175//endopeptidase activity;GO:0004222//metalloendopeptidase activity;GO:0004857//enzyme inhibitor activity;GO:0005488//binding;GO:0005515//protein binding;GO:0008233//peptidase activity;GO:0008237//metallopeptidase activity;GO:0016787//hydrolase activity;GO:0030234//enzyme regulator activity;GO:0030414//peptidase inhibitor acti…	GO:0006508//proteolysis;GO:0006807//nitrogen compound metabolic process;GO:0007155//cell adhesion;GO:0007275//multicellular organism development;GO:0007399//nervous system development;GO:0008150//biological_process;GO:0008152//metabolic process;GO:0009892//negative regulation of metabolic process;GO:0009987//cellular process;GO:0010466//negative regulation of peptidase activity;GO:0010605//negati…
Mitotic oogonia	SpO_Gene003857	SpO_Gene003857	0.368	0.214	2.23718	0.613658	1.86617	8.35466e-79	1.53258e-74	SpO_Gene003857	-	-	-	-	-	-	-	-
Mitotic oogonia	CAFS_SP_G_70727_path1	CAFS_SP_G_70727_path1	0.457	0.339	3.66381	1.07937	1.76315	2.92462e-78	5.36492e-74	CAFS_SP_G_70727_path1	-	-	-	-	-	-	-	-
Mitotic oogonia	CAFS_SP_G_20910_path1	CAFS_SP_G_20910_path1	0.476	0.364	3.93555	1.22708	1.68133	3.08733e-78	5.6634e-74	CAFS_SP_G_20910_path1	ROT61011.1 hypothetical protein C7M84_021263 [Penaeus vannamei]	-	-	-	-	-	-	-
Mitotic oogonia	CAFS_SP_G_113806_path1	CAFS_SP_G_113806_path1	0.495	0.398	4.40093	1.46517	1.58674	3.30956e-78	6.07105e-74	CAFS_SP_G_113806_path1	-	-	-	-	-	-	-	-
Mitotic oogonia	CAFS_SP_G_34039_path1	CAFS_SP_G_34039_path1	0.309	0.152	1.93194	0.438897	2.1381	1.35229e-77	2.48065e-73	CAFS_SP_G_34039_path1	-	-	-	-	-	-	-	-
Mitotic oogonia	CAFS_SP_G_116644_path1	CAFS_SP_G_116644_path1	0.276	0.123	1.36128	0.284625	2.25783	1.98782e-77	3.64646e-73	CAFS_SP_G_116644_path1	AFP23393.1 sentrin-specific protease 1 [Scylla paramamosain]	-	-	-	-	GO:0005575//cellular_component;GO:0005622//intracellular;GO:0005623//cell;GO:0005634//nucleus;GO:0005635//nuclear envelope;GO:0005654//nucleoplasm;GO:0005730//nucleolus;GO:0005737//cytoplasm;GO:0005912//adherens junction;GO:0005924//cell-substrate adherens junction;GO:0005925//focal adhesion;GO:0012505//endomembrane system;GO:0016020//membrane;GO:0030054//cell junction;GO:0030055//cell-substrate …	GO:0003674//molecular_function;GO:0003824//catalytic activity;GO:0004175//endopeptidase activity;GO:0004197//cysteine-type endopeptidase activity;GO:0008233//peptidase activity;GO:0008234//cysteine-type peptidase activity;GO:0016787//hydrolase activity;GO:0016929//SUMO-specific protease activity;GO:0019783//ubiquitin-like protein-specific protease activity;GO:0070011//peptidase activity, acting o…	GO:0000086//G2/M transition of mitotic cell cycle;GO:0000278//mitotic cell cycle;GO:0002682//regulation of immune system process;GO:0006282//regulation of DNA repair;GO:0006325//chromatin organization;GO:0006342//chromatin silencing;GO:0006355//regulation of transcription, DNA-templated;GO:0006357//regulation of transcription from RNA polymerase II promoter;GO:0006464//cellular protein modificati…
Mitotic oogonia	CAFS_SP_G_48903_path1	CAFS_SP_G_48903_path1	0.475	0.355	4.33222	1.39386	1.63603	2.35541e-77	4.32076e-73	CAFS_SP_G_48903_path1	-	-	-	-	-	-	-	-
Mitotic oogonia	CAFS_SP_G_40359_path1	CAFS_SP_G_40359_path1	0.428	0.293	3.21039	0.918734	1.80503	3.26128e-77	5.98249e-73	CAFS_SP_G_40359_path1	ALM25772.1 cyclin G2 [Penaeus monodon]	Environmental Information Processing;Cellular Processes	Signal transduction;Cell growth and death	ko04068//FoxO signaling pathway;ko04115//p53 signaling pathway	K10146;K10146	GO:0005575//cellular_component;GO:0005622//intracellular;GO:0005623//cell;GO:0005634//nucleus;GO:0005694//chromosome;GO:0005700//polytene chromosome;GO:0005737//cytoplasm;GO:0043226//organelle;GO:0043227//membrane-bounded organelle;GO:0043228//non-membrane-bounded organelle;GO:0043229//intracellular organelle;GO:0043231//intracellular membrane-bounded organelle;GO:0043232//intracellular non-membr…	GO:0003674//molecular_function;GO:0004857//enzyme inhibitor activity;GO:0004864//protein phosphatase inhibitor activity;GO:0016538//cyclin-dependent protein serine/threonine kinase regulator activity;GO:0019207//kinase regulator activity;GO:0019208//phosphatase regulator activity;GO:0019212//phosphatase inhibitor activity;GO:0019887//protein kinase regulator activity;GO:0019888//protein phosphata…	GO:0000003//reproduction;GO:0000280//nuclear division;GO:0000711//meiotic DNA repair synthesis;GO:0000731//DNA synthesis involved in DNA repair;GO:0001932//regulation of protein phosphorylation;GO:0006139//nucleobase-containing compound metabolic process;GO:0006259//DNA metabolic process;GO:0006281//DNA repair;GO:0006302//double-strand break repair;GO:0006725//cellular aromatic compound metabolic…
Mitotic oogonia	loci003174	loci003174	0.419	0.29	2.93854	0.790933	1.89347	6.77231e-77	1.24231e-72	loci003174	ACJ03792.1 ubiquitin-conjugating enzyme E2 [Scylla paramamosain]	Genetic Information Processing;Human Diseases;Genetic Information Processing;Environmental Information Processing	Translation;Cancers;Folding, sorting and degradation;Signal transduction	ko03013//RNA transport;ko05206//MicroRNAs in cancer;ko04120//Ubiquitin mediated proteolysis;ko04064//NF-kappa B signaling pathway	K10577;K10577;K10577;K10577	GO:0000228//nuclear chromosome;GO:0000775//chromosome, centromeric region;GO:0000776//kinetochore;GO:0000777//condensed chromosome kinetochore;GO:0000779//condensed chromosome, centromeric region;GO:0000780//condensed nuclear chromosome, centromeric region;GO:0000793//condensed chromosome;GO:0000794//condensed nuclear chromosome;GO:0000795//synaptonemal complex;GO:0000940//condensed chromosome ou…	GO:0000166//nucleotide binding;GO:0001085//RNA polymerase II transcription factor binding;GO:0003674//molecular_function;GO:0003824//catalytic activity;GO:0004842//ubiquitin-protein transferase activity;GO:0005488//binding;GO:0005515//protein binding;GO:0005524//ATP binding;GO:0008022//protein C-terminus binding;GO:0008134//transcription factor binding;GO:0008144//drug binding;GO:0016740//transfe…	GO:0000003//reproduction;GO:0000122//negative regulation of transcription from RNA polymerase II promoter;GO:0000280//nuclear division;GO:0000578//embryonic axis specification;GO:0001700//embryonic development via the syncytial blastoderm;GO:0002009//morphogenesis of an epithelium;GO:0002119//nematode larval development;GO:0002164//larval development;GO:0002376//immune system process;GO:0002682//…
Mitotic oogonia	SpO_Gene001855	SpO_Gene001855	0.406	0.265	2.88368	0.796401	1.85635	8.85426e-77	1.62423e-72	SpO_Gene001855	-	-	-	-	-	-	-	-
Mitotic oogonia	CAFS_SP_G_92820_path1	CAFS_SP_G_92820_path1	0.584	0.501	5.78989	2.44536	1.24349	5.76571e-76	1.05766e-71	CAFS_SP_G_92820_path1	AEB54645.1 ribosomal protein L9 [Procambarus clarkii]	Genetic Information Processing	Translation	ko03010//Ribosome	K02940	GO:0005575//cellular_component;GO:0005622//intracellular;GO:0005623//cell;GO:0005737//cytoplasm;GO:0005829//cytosol;GO:0005840//ribosome;GO:0015934//large ribosomal subunit;GO:0022625//cytosolic large ribosomal subunit;GO:0022626//cytosolic ribosome;GO:0032991//macromolecular complex;GO:0043226//organelle;GO:0043228//non-membrane-bounded organelle;GO:0043229//intracellular organelle;GO:0043232//i…	GO:0003674//molecular_function;GO:0003676//nucleic acid binding;GO:0003677//DNA binding;GO:0003723//RNA binding;GO:0003735//structural constituent of ribosome;GO:0005198//structural molecule activity;GO:0005488//binding;GO:0019843//rRNA binding;GO:0097159//organic cyclic compound binding;GO:1901363//heterocyclic compound binding	GO:0000184//nuclear-transcribed mRNA catabolic process, nonsense-mediated decay;GO:0000278//mitotic cell cycle;GO:0000956//nuclear-transcribed mRNA catabolic process;GO:0002181//cytoplasmic translation;GO:0006139//nucleobase-containing compound metabolic process;GO:0006401//RNA catabolic process;GO:0006402//mRNA catabolic process;GO:0006412//translation;GO:0006413//translational initiation;GO:000…
Mitotic oogonia	SpO_Gene005332	SpO_Gene005332	0.435	0.309	4.49881	1.14991	1.96802	5.9791e-76	1.09681e-71	SpO_Gene005332	-	-	-	-	-	-	-	-
Mitotic oogonia	SpO_Gene004055	SpO_Gene004055	0.382	0.239	2.38674	0.618645	1.94786	7.50443e-76	1.37661e-71	SpO_Gene004055	-	-	-	-	-	-	-	-
Mitotic oogonia	CAFS_SP_G_83946_path1	CAFS_SP_G_83946_path1	0.379	0.233	2.57143	0.706642	1.86352	7.84799e-76	1.43964e-71	CAFS_SP_G_83946_path1	-	-	-	-	-	-	-	-
Mitotic oogonia	CAFS_SP_G_134336_path1	CAFS_SP_G_134336_path1	0.415	0.278	2.82082	0.807551	1.80449	8.14094e-76	1.49337e-71	CAFS_SP_G_134336_path1	-	-	-	-	-	-	-	-
Mitotic oogonia	CAFS_SP_G_143751_path1	CAFS_SP_G_143751_path1	0.411	0.279	4.52947	0.801102	2.49928	9.95022e-76	1.82527e-71	CAFS_SP_G_143751_path1	-	-	-	-	-	-	-	-
Mitotic oogonia	SpO_Gene004173	SpO_Gene004173	0.31	0.156	1.73503	0.411507	2.07597	1.65651e-75	3.03871e-71	SpO_Gene004173	-	-	-	-	-	-	-	-
Mitotic oogonia	SpO_Gene002086	SpO_Gene002086	0.392	0.247	2.55837	0.698724	1.87243	3.26922e-75	5.99706e-71	SpO_Gene002086	-	-	-	-	-	-	-	-
Mitotic oogonia	SpO_Gene003006	SpO_Gene003006	0.624	0.576	7.17693	3.2614	1.13788	1.96552e-74	3.60556e-70	SpO_Gene003006	-	-	-	-	-	-	-	-
Mitotic oogonia	SpO_Gene001749	SpO_Gene001749	0.409	0.274	2.82896	0.779954	1.85881	2.01153e-74	3.68996e-70	SpO_Gene001749	-	-	-	-	-	-	-	-
Mitotic oogonia	CAFS_SP_G_116383_path1	CAFS_SP_G_116383_path1	0.372	0.227	2.44427	0.667975	1.87154	3.31577e-74	6.08244e-70	CAFS_SP_G_116383_path1	-	-	-	-	-	-	-	-
Mitotic oogonia	SpO_Gene001919	SpO_Gene001919	0.377	0.233	2.4385	0.69664	1.80751	3.32634e-74	6.10184e-70	SpO_Gene001919	-	-	-	-	-	-	-	-
Mitotic oogonia	CAFS_SP_G_47606_path1	CAFS_SP_G_47606_path1	0.466	0.352	4.12171	1.29706	1.66799	5.31569e-74	9.75111e-70	CAFS_SP_G_47606_path1	ROT82938.1 putative chorion peroxidase-like [Penaeus vannamei]	-	-	-	-	-	GO:0003674//molecular_function;GO:0003824//catalytic activity;GO:0004601//peroxidase activity;GO:0005488//binding;GO:0016209//antioxidant activity;GO:0016491//oxidoreductase activity;GO:0016684//oxidoreductase activity, acting on peroxide as acceptor;GO:0020037//heme binding;GO:0046906//tetrapyrrole binding;GO:0048037//cofactor binding;GO:0097159//organic cyclic compound binding;GO:1901363//heter…	GO:0006950//response to stress;GO:0006979//response to oxidative stress;GO:0008150//biological_process;GO:0008152//metabolic process;GO:0009636//response to toxic substance;GO:0009987//cellular process;GO:0042221//response to chemical;GO:0050896//response to stimulus;GO:0051716//cellular response to stimulus;GO:0055114//oxidation-reduction process;GO:0070887//cellular response to chemical stimulu…
Mitotic oogonia	SpO_Gene001411	SpO_Gene001411	0.44	0.327	3.68745	1.03964	1.82655	8.67316e-74	1.59101e-69	SpO_Gene001411	-	-	-	-	-	-	-	-
Mitotic oogonia	CAFS_SP_G_52958_path1	CAFS_SP_G_52958_path1	0.292	0.142	1.49536	0.324042	2.20624	9.73379e-74	1.78557e-69	CAFS_SP_G_52958_path1	XP_027226260.1 NADH dehydrogenase [ubiquinone] 1 alpha subcomplex subunit 13-like [Penaeus vannamei]	Metabolism;Human Diseases;Human Diseases;Organismal Systems;Human Diseases;Human Diseases;Metabolism;Organismal Systems	Global and overview maps;Neurodegenerative diseases;Neurodegenerative diseases;Environmental adaptation;Endocrine and metabolic diseases;Neurodegenerative diseases;Energy metabolism;Nervous system	ko01100//Metabolic pathways;ko05010//Alzheimer disease;ko05016//Huntington disease;ko04714//Thermogenesis;ko04932//Non-alcoholic fatty liver disease (NAFLD);ko05012//Parkinson disease;ko00190//Oxidative phosphorylation;ko04723//Retrograde endocannabinoid signaling	K11353;K11353;K11353;K11353;K11353;K11353;K11353;K11353	GO:0005575//cellular_component;GO:0005622//intracellular;GO:0005623//cell;GO:0005634//nucleus;GO:0005654//nucleoplasm;GO:0005737//cytoplasm;GO:0005739//mitochondrion;GO:0005740//mitochondrial envelope;GO:0005743//mitochondrial inner membrane;GO:0005746//mitochondrial respiratory chain;GO:0005747//mitochondrial respiratory chain complex I;GO:0016020//membrane;GO:0016021//integral component of memb…	GO:0000166//nucleotide binding;GO:0003674//molecular_function;GO:0003824//catalytic activity;GO:0003954//NADH dehydrogenase activity;GO:0005488//binding;GO:0005524//ATP binding;GO:0008137//NADH dehydrogenase (ubiquinone) activity;GO:0008144//drug binding;GO:0016491//oxidoreductase activity;GO:0016651//oxidoreductase activity, acting on NAD(P)H;GO:0016655//oxidoreductase activity, acting on NAD(P)…	GO:0001101//response to acid chemical;GO:0001558//regulation of cell growth;GO:0006091//generation of precursor metabolites and energy;GO:0006119//oxidative phosphorylation;GO:0006120//mitochondrial electron transport, NADH to ubiquinone;GO:0006139//nucleobase-containing compound metabolic process;GO:0006163//purine nucleotide metabolic process;GO:0006355//regulation of transcription, DNA-templat…
Mitotic oogonia	SpO_Gene000143	SpO_Gene000143	0.342	0.192	2.06807	0.530964	1.9616	1.69897e-73	3.11659e-69	SpO_Gene000143	-	-	-	-	-	-	-	-
Mitotic oogonia	CAFS_SP_G_70453_path1	CAFS_SP_G_70453_path1	0.62	0.551	7.25737	3.15819	1.20035	2.0545e-73	3.76878e-69	CAFS_SP_G_70453_path1	-	-	-	-	-	-	-	-
Mitotic oogonia	SpO_Gene006903	SpO_Gene006903	0.446	0.316	3.27428	1.0934	1.58235	4.29495e-73	7.87866e-69	SpO_Gene006903	-	-	-	-	-	-	-	-
Mitotic oogonia	CAFS_SP_G_57113_path1	CAFS_SP_G_57113_path1	0.396	0.256	2.58459	0.747303	1.79017	5.07955e-73	9.31793e-69	CAFS_SP_G_57113_path1	-	-	-	-	-	-	-	-
Mitotic oogonia	CAFS_SP_G_70014_path1	CAFS_SP_G_70014_path1	0.668	0.662	9.63334	4.85932	0.987283	7.57112e-73	1.38885e-68	CAFS_SP_G_70014_path1	KAE8744329.1 hypothetical protein FOCC_FOCC009052 [Frankliniella occidentalis]	-	-	-	-	GO:0005575//cellular_component;GO:0005622//intracellular;GO:0005623//cell;GO:0005634//nucleus;GO:0005730//nucleolus;GO:0005737//cytoplasm;GO:0005783//endoplasmic reticulum;GO:0005789//endoplasmic reticulum membrane;GO:0005869//dynactin complex;GO:0012505//endomembrane system;GO:0016020//membrane;GO:0016021//integral component of membrane;GO:0031237//intrinsic component of periplasmic side of plas…	GO:0001085//RNA polymerase II transcription factor binding;GO:0001103//RNA polymerase II repressing transcription factor binding;GO:0003674//molecular_function;GO:0003856//3-dehydroquinate synthase activity;GO:0004190//aspartic-type endopeptidase activity;GO:0005215//transporter activity;GO:0005488//binding;GO:0005515//protein binding;GO:0008134//transcription factor binding;GO:0016491//oxidoredu…	GO:0001501//skeletal system development;GO:0001932//regulation of protein phosphorylation;GO:0001934//positive regulation of protein phosphorylation;GO:0006355//regulation of transcription, DNA-templated;GO:0006357//regulation of transcription from RNA polymerase II promoter;GO:0006464//cellular protein modification process;GO:0006807//nitrogen compound metabolic process;GO:0006810//transport;GO:…
Mitotic oogonia	CAFS_SP_G_64279_path1	CAFS_SP_G_64279_path1	0.306	0.155	1.74775	0.415287	2.07332	2.04208e-72	3.74599e-68	CAFS_SP_G_64279_path1	-	-	-	-	-	-	-	-
Mitotic oogonia	CAFS_SP_G_3318_path1	CAFS_SP_G_3318_path1	0.465	0.348	3.4475	1.19083	1.53358	2.24284e-72	4.11427e-68	CAFS_SP_G_3318_path1	ROT63453.1 ribosomal protein L10a [Penaeus vannamei]	Genetic Information Processing	Translation	ko03010//Ribosome	K02865	GO:0000311//plastid large ribosomal subunit;GO:0005575//cellular_component;GO:0005622//intracellular;GO:0005623//cell;GO:0005634//nucleus;GO:0005737//cytoplasm;GO:0005829//cytosol;GO:0005840//ribosome;GO:0005844//polysome;GO:0015934//large ribosomal subunit;GO:0022625//cytosolic large ribosomal subunit;GO:0022626//cytosolic ribosome;GO:0032991//macromolecular complex;GO:0042788//polysomal ribosom…	GO:0003674//molecular_function;GO:0003676//nucleic acid binding;GO:0003723//RNA binding;GO:0003735//structural constituent of ribosome;GO:0005198//structural molecule activity;GO:0005488//binding;GO:0097159//organic cyclic compound binding;GO:1901363//heterocyclic compound binding	GO:0000184//nuclear-transcribed mRNA catabolic process, nonsense-mediated decay;GO:0000470//maturation of LSU-rRNA;GO:0000956//nuclear-transcribed mRNA catabolic process;GO:0002181//cytoplasmic translation;GO:0006139//nucleobase-containing compound metabolic process;GO:0006364//rRNA processing;GO:0006396//RNA processing;GO:0006401//RNA catabolic process;GO:0006402//mRNA catabolic process;GO:00064…
Mitotic oogonia	SpO_Gene002451	SpO_Gene002451	0.255	0.107	1.52384	0.358816	2.0864	2.3723e-72	4.35175e-68	SpO_Gene002451	-	-	-	-	-	-	-	-
Mitotic oogonia	SpO_Gene000302	SpO_Gene000302	0.384	0.242	2.45684	0.710649	1.78959	2.86633e-72	5.25799e-68	SpO_Gene000302	-	-	-	-	-	-	-	-
Mitotic oogonia	SpO_Gene007392	SpO_Gene007392	0.333	0.186	2.12179	0.541083	1.97136	3.02821e-72	5.55496e-68	SpO_Gene007392	-	-	-	-	-	-	-	-
Mitotic oogonia	CAFS_SP_G_119713_path1	CAFS_SP_G_119713_path1	0.573	0.49	5.56861	2.34801	1.24588	3.15304e-72	5.78394e-68	CAFS_SP_G_119713_path1	RXG56771.1 60S ribosomal protein L34 [Armadillidium vulgare]	Genetic Information Processing	Translation	ko03010//Ribosome	K02915	GO:0005575//cellular_component;GO:0005622//intracellular;GO:0005623//cell;GO:0005737//cytoplasm;GO:0005783//endoplasmic reticulum;GO:0005829//cytosol;GO:0005840//ribosome;GO:0012505//endomembrane system;GO:0015934//large ribosomal subunit;GO:0022625//cytosolic large ribosomal subunit;GO:0022626//cytosolic ribosome;GO:0032991//macromolecular complex;GO:0043226//organelle;GO:0043227//membrane-bound…	GO:0003674//molecular_function;GO:0003676//nucleic acid binding;GO:0003723//RNA binding;GO:0003735//structural constituent of ribosome;GO:0005198//structural molecule activity;GO:0005488//binding;GO:0097159//organic cyclic compound binding;GO:1901363//heterocyclic compound binding	GO:0000184//nuclear-transcribed mRNA catabolic process, nonsense-mediated decay;GO:0000956//nuclear-transcribed mRNA catabolic process;GO:0006139//nucleobase-containing compound metabolic process;GO:0006401//RNA catabolic process;GO:0006402//mRNA catabolic process;GO:0006412//translation;GO:0006413//translational initiation;GO:0006518//peptide metabolic process;GO:0006605//protein targeting;GO:00…
Mitotic oogonia	SpO_Gene008376	SpO_Gene008376	0.341	0.196	1.9727	0.51207	1.94576	3.51298e-72	6.44421e-68	SpO_Gene008376	-	-	-	-	-	-	-	-
Mitotic oogonia	SpO_Gene003256	SpO_Gene003256	0.541	0.461	4.66158	1.84251	1.33915	5.05954e-72	9.28122e-68	SpO_Gene003256	-	-	-	-	-	-	-	-
Mitotic oogonia	CAFS_SP_G_66501_path1	CAFS_SP_G_66501_path1	0.363	0.219	2.2709	0.599525	1.92138	7.37232e-72	1.35238e-67	CAFS_SP_G_66501_path1	-	-	-	-	-	GO:0005634//nucleus	-	-
Mitotic oogonia	SpO_Gene004458	SpO_Gene004458	0.388	0.248	2.62995	0.780214	1.75309	2.00073e-71	3.67014e-67	SpO_Gene004458	-	-	-	-	-	-	-	-
Mitotic oogonia	CAFS_SP_G_106477_path1	CAFS_SP_G_106477_path1	0.351	0.203	2.07165	0.591794	1.80761	2.41985e-71	4.43897e-67	CAFS_SP_G_106477_path1	XP_027222768.1 prefoldin subunit 3-like [Penaeus vannamei]	-	-	-	-	GO:0005575//cellular_component;GO:0005622//intracellular;GO:0005623//cell;GO:0005634//nucleus;GO:0005737//cytoplasm;GO:0005829//cytosol;GO:0005844//polysome;GO:0016272//prefoldin complex;GO:0032991//macromolecular complex;GO:0043226//organelle;GO:0043227//membrane-bounded organelle;GO:0043229//intracellular organelle;GO:0043231//intracellular membrane-bounded organelle;GO:0044424//intracellular p…	GO:0003674//molecular_function;GO:0004674//protein serine/threonine kinase activity;GO:0005096//GTPase activator activity;GO:0005488//binding;GO:0005515//protein binding;GO:0008092//cytoskeletal protein binding;GO:0015631//tubulin binding;GO:0048487//beta-tubulin binding	GO:0000003//reproduction;GO:0000212//meiotic spindle organization;GO:0000226//microtubule cytoskeleton organization;GO:0000278//mitotic cell cycle;GO:0000280//nuclear division;GO:0006457//protein folding;GO:0006468//protein phosphorylation;GO:0006996//organelle organization;GO:0007010//cytoskeleton organization;GO:0007017//microtubule-based process;GO:0007021//tubulin complex assembly;GO:0007049/…
Mitotic oogonia	CAFS_SP_G_65421_path1	CAFS_SP_G_65421_path1	0.572	0.506	5.29621	2.29972	1.2035	4.90627e-71	9.00006e-67	CAFS_SP_G_65421_path1	-	-	-	-	-	-	-	-
Mitotic oogonia	SpO_Gene005644	SpO_Gene005644	0.413	0.283	2.73255	0.849256	1.68597	5.6842e-71	1.04271e-66	SpO_Gene005644	XP_027219303.1 uncharacterized protein LOC113811711 [Penaeus vannamei]	-	-	-	-	GO:0005575//cellular_component;GO:0005615//extracellular space;GO:0005622//intracellular;GO:0005623//cell;GO:0005634//nucleus;GO:0005737//cytoplasm;GO:0043226//organelle;GO:0043227//membrane-bounded organelle;GO:0043229//intracellular organelle;GO:0043231//intracellular membrane-bounded organelle;GO:0044424//intracellular part;GO:0044464//cell part	GO:0003674//molecular_function;GO:0003700//transcription factor activity, sequence-specific DNA binding	GO:0006139//nucleobase-containing compound metabolic process;GO:0006260//DNA replication;GO:0006351//transcription, DNA-templated;GO:0006355//regulation of transcription, DNA-templated;GO:0006357//regulation of transcription from RNA polymerase II promoter;GO:0006725//cellular aromatic compound metabolic process;GO:0006807//nitrogen compound metabolic process;GO:0008150//biological_process;GO:000…
Mitotic oogonia	SpO_Gene002760	SpO_Gene002760	0.478	0.367	3.81758	1.3338	1.51712	6.39354e-71	1.17283e-66	SpO_Gene002760	-	-	-	-	-	-	-	-
Mitotic oogonia	loci006878	loci006878	0.344	0.198	1.97709	0.540101	1.87208	7.56397e-71	1.38753e-66	loci006878	XP_027234816.1 E3 ubiquitin-protein ligase RNF25-like isoform X1 [Penaeus vannamei]	-	-	-	-	GO:0005575//cellular_component;GO:0005622//intracellular;GO:0005623//cell;GO:0005634//nucleus;GO:0005680//anaphase-promoting complex;GO:0005737//cytoplasm;GO:0005829//cytosol;GO:0043226//organelle;GO:0043227//membrane-bounded organelle;GO:0043229//intracellular organelle;GO:0043231//intracellular membrane-bounded organelle;GO:0044424//intracellular part;GO:0044444//cytoplasmic part;GO:0044464//ce…	GO:0003674//molecular_function;GO:0003824//catalytic activity;GO:0004842//ubiquitin-protein transferase activity;GO:0005488//binding;GO:0005515//protein binding;GO:0008134//transcription factor binding;GO:0008270//zinc ion binding;GO:0016740//transferase activity;GO:0019787//ubiquitin-like protein transferase activity;GO:0043167//ion binding;GO:0043169//cation binding;GO:0046872//metal ion bindin…	GO:0006355//regulation of transcription, DNA-templated;GO:0006464//cellular protein modification process;GO:0006807//nitrogen compound metabolic process;GO:0008150//biological_process;GO:0008152//metabolic process;GO:0009889//regulation of biosynthetic process;GO:0009987//cellular process;GO:0010468//regulation of gene expression;GO:0010556//regulation of macromolecule biosynthetic process;GO:001…
Mitotic oogonia	CAFS_SP_G_82264_path1	CAFS_SP_G_82264_path1	0.271	0.123	1.82524	0.434188	2.07169	7.67545e-71	1.40798e-66	CAFS_SP_G_82264_path1	XP_027213054.1 uncharacterized protein LOC113806132 [Penaeus vannamei]	-	-	-	-	-	-	-
Mitotic oogonia	CAFS_SP_G_8272_path1	CAFS_SP_G_8272_path1	0.33	0.182	1.9872	0.519111	1.93662	7.95088e-71	1.45851e-66	CAFS_SP_G_8272_path1	-	-	-	-	-	-	-	-
Mitotic oogonia	SpO_Gene005779	SpO_Gene005779	0.559	0.466	5.44167	2.22387	1.29098	1.23246e-70	2.26083e-66	SpO_Gene005779	-	-	-	-	-	-	-	-
Mitotic oogonia	CAFS_SP_G_64715_path1	CAFS_SP_G_64715_path1	0.335	0.192	1.93713	0.465284	2.05774	1.26523e-70	2.32094e-66	CAFS_SP_G_64715_path1	XP_027239444.1 rhodanese domain-containing protein CG4456-like isoform X2 [Penaeus vannamei]	-	-	-	-	-	-	-
Mitotic oogonia	CAFS_SP_G_37149_path1	CAFS_SP_G_37149_path1	0.566	0.485	5.41529	2.23469	1.27696	1.44152e-70	2.64432e-66	CAFS_SP_G_37149_path1	-	-	-	-	-	-	-	-
Mitotic oogonia	SpO_Gene005566	SpO_Gene005566	0.432	0.319	3.05703	0.933321	1.71168	1.83223e-70	3.36104e-66	SpO_Gene005566	ROT75302.1 putative mpv17-like protein isoform X1 [Penaeus vannamei]	-	-	-	-	-	-	-
Mitotic oogonia	CAFS_SP_G_37455_path1	CAFS_SP_G_37455_path1	0.371	0.227	2.29653	0.692771	1.72901	4.40333e-70	8.07746e-66	CAFS_SP_G_37455_path1	-	-	-	-	-	-	-	-
Mitotic oogonia	SpO_Gene000818	SpO_Gene000818	0.327	0.188	1.93043	0.428397	2.1719	4.62126e-70	8.47723e-66	SpO_Gene000818	-	-	-	-	-	-	-	-
Mitotic oogonia	CAFS_SP_G_89278_path1	CAFS_SP_G_89278_path1	0.267	0.123	1.3879	0.293845	2.23978	8.57504e-70	1.57301e-65	CAFS_SP_G_89278_path1	ROT64718.1 putative NADH dehydrogenase [Penaeus vannamei]	Metabolism;Human Diseases;Human Diseases;Organismal Systems;Human Diseases;Human Diseases;Metabolism;Organismal Systems	Global and overview maps;Neurodegenerative diseases;Neurodegenerative diseases;Environmental adaptation;Endocrine and metabolic diseases;Neurodegenerative diseases;Energy metabolism;Nervous system	ko01100//Metabolic pathways;ko05010//Alzheimer disease;ko05016//Huntington disease;ko04714//Thermogenesis;ko04932//Non-alcoholic fatty liver disease (NAFLD);ko05012//Parkinson disease;ko00190//Oxidative phosphorylation;ko04723//Retrograde endocannabinoid signaling	K03954;K03954;K03954;K03954;K03954;K03954;K03954;K03954	GO:0005575//cellular_component;GO:0005622//intracellular;GO:0005623//cell;GO:0005737//cytoplasm;GO:0005739//mitochondrion;GO:0005740//mitochondrial envelope;GO:0005743//mitochondrial inner membrane;GO:0005746//mitochondrial respiratory chain;GO:0005747//mitochondrial respiratory chain complex I;GO:0005759//mitochondrial matrix;GO:0016020//membrane;GO:0019866//organelle inner membrane;GO:0030964//…	GO:0003674//molecular_function;GO:0003824//catalytic activity;GO:0003954//NADH dehydrogenase activity;GO:0004127//cytidylate kinase activity;GO:0004798//thymidylate kinase activity;GO:0005524//ATP binding;GO:0008137//NADH dehydrogenase (ubiquinone) activity;GO:0016491//oxidoreductase activity;GO:0016651//oxidoreductase activity, acting on NAD(P)H;GO:0016655//oxidoreductase activity, acting on NAD…	GO:0002949//tRNA threonylcarbamoyladenosine modification;GO:0006091//generation of precursor metabolites and energy;GO:0006119//oxidative phosphorylation;GO:0006120//mitochondrial electron transport, NADH to ubiquinone;GO:0006139//nucleobase-containing compound metabolic process;GO:0006163//purine nucleotide metabolic process;GO:0006400//tRNA modification;GO:0006725//cellular aromatic compound me…
Mitotic oogonia	CAFS_SP_G_137729_path1	CAFS_SP_G_137729_path1	0.364	0.221	2.2854	0.630909	1.85694	1.71373e-69	3.14367e-65	CAFS_SP_G_137729_path1	XP_026281477.1 serine/threonine-protein phosphatase alpha-2 isoform isoform X2 [Frankliniella occidentalis]	Human Diseases;Human Diseases;Organismal Systems;Environmental Information Processing;Human Diseases;Environmental Information Processing;Cellular Processes;Organismal Systems;Organismal Systems;Environmental Information Processing;Cellular Processes;Organismal Systems;Organismal Systems;Cellular Processes;Cellular Processes;Human Diseases;Organismal Systems;Genetic Information Processing;Organis…	Substance dependence;Infectious diseases;Circulatory system;Signal transduction;Cancers;Signal transduction;Cell motility;Endocrine system;Sensory system;Signal transduction;Cell growth and death;Nervous system;Circulatory system;Cellular community - eukaryotes;Cell growth and death;Endocrine and metabolic diseases;Endocrine system;Translation;Nervous system;Substance dependence;Immune system	ko05034//Alcoholism;ko05168//Herpes simplex infection;ko04261//Adrenergic signaling in cardiomyocytes;ko04024//cAMP signaling pathway;ko05205//Proteoglycans in cancer;ko04390//Hippo signaling pathway;ko04810//Regulation of actin cytoskeleton;ko04910//Insulin signaling pathway;ko04750//Inflammatory mediator regulation of TRP channels;ko04022//cGMP - PKG signaling pathway;ko04218//Cellular senescen…	K06269;K06269;K06269;K06269;K06269;K06269;K06269;K06269;K06269;K06269;K06269;K06269;K06269;K06269;K06269;K06269;K06269;K06269;K06269;K06269;K06269	GO:0000164//protein phosphatase type 1 complex;GO:0000228//nuclear chromosome;GO:0000775//chromosome, centromeric region;GO:0000776//kinetochore;GO:0000777//condensed chromosome kinetochore;GO:0000779//condensed chromosome, centromeric region;GO:0000781//chromosome, telomeric region;GO:0000784//nuclear chromosome, telomeric region;GO:0000793//condensed chromosome;GO:0005575//cellular_component;GO…	GO:0003674//molecular_function;GO:0003824//catalytic activity;GO:0004721//phosphoprotein phosphatase activity;GO:0004722//protein serine/threonine phosphatase activity;GO:0005488//binding;GO:0005515//protein binding;GO:0008047//enzyme activator activity;GO:0008157//protein phosphatase 1 binding;GO:0016787//hydrolase activity;GO:0016788//hydrolase activity, acting on ester bonds;GO:0016791//phosph…	GO:0000003//reproduction;GO:0000278//mitotic cell cycle;GO:0001763//morphogenesis of a branching structure;GO:0002009//morphogenesis of an epithelium;GO:0005975//carbohydrate metabolic process;GO:0005976//polysaccharide metabolic process;GO:0005977//glycogen metabolic process;GO:0005979//regulation of glycogen biosynthetic process;GO:0005981//regulation of glycogen catabolic process;GO:0006073//c…
Mitotic oogonia	SpO_Gene008701	SpO_Gene008701	0.334	0.196	2.04991	0.464667	2.14129	2.27711e-69	4.17712e-65	SpO_Gene008701	-	-	-	-	-	-	-	-
Mitotic oogonia	SpO_Gene008207	SpO_Gene008207	0.449	0.322	3.59709	1.22647	1.55231	7.59334e-69	1.39292e-64	SpO_Gene008207	-	-	-	-	-	-	-	-
Mitotic oogonia	CAFS_SP_G_29522_path1	CAFS_SP_G_29522_path1	0.291	0.15	1.59313	0.366004	2.12193	8.61132e-68	1.57966e-63	CAFS_SP_G_29522_path1	XP_027220484.1 H/ACA ribonucleoprotein complex subunit 2-like protein [Penaeus vannamei]	Genetic Information Processing	Translation	ko03008//Ribosome biogenesis in eukaryotes	K11129	GO:0005575//cellular_component;GO:0005622//intracellular;GO:0005623//cell;GO:0005634//nucleus;GO:0005654//nucleoplasm;GO:0005697//telomerase holoenzyme complex;GO:0005730//nucleolus;GO:0005732//small nucleolar ribonucleoprotein complex;GO:0005737//cytoplasm;GO:0005829//cytosol;GO:0005840//ribosome;GO:0015030//Cajal body;GO:0015934//large ribosomal subunit;GO:0016604//nuclear body;GO:0022625//cyto…	GO:0003674//molecular_function;GO:0003676//nucleic acid binding;GO:0003723//RNA binding;GO:0003735//structural constituent of ribosome;GO:0005198//structural molecule activity;GO:0005488//binding;GO:0019843//rRNA binding;GO:0030515//snoRNA binding;GO:0034512//box C/D snoRNA binding;GO:0034513//box H/ACA snoRNA binding;GO:0070034//telomerase RNA binding;GO:0097159//organic cyclic compound binding;…	GO:0000154//rRNA modification;GO:0000469//cleavage involved in rRNA processing;GO:0000470//maturation of LSU-rRNA;GO:0000491//small nucleolar ribonucleoprotein complex assembly;GO:0000492//box C/D snoRNP assembly;GO:0000723//telomere maintenance;GO:0001522//pseudouridine synthesis;GO:0006139//nucleobase-containing compound metabolic process;GO:0006259//DNA metabolic process;GO:0006278//RNA-depend…
Mitotic oogonia	SpO_Gene004230	SpO_Gene004230	0.372	0.234	2.36495	0.687104	1.78321	9.26995e-68	1.70048e-63	SpO_Gene004230	-	-	-	-	-	-	-	-
Mitotic oogonia	SpO_Gene003854	SpO_Gene003854	0.276	0.134	1.45685	0.344405	2.08067	1.28942e-67	2.36531e-63	SpO_Gene003854	-	-	-	-	-	-	-	-
Mitotic oogonia	CAFS_SP_G_6431_path1	CAFS_SP_G_6431_path1	0.497	0.411	4.58102	1.62845	1.49217	1.63401e-67	2.99743e-63	CAFS_SP_G_6431_path1	-	-	-	-	-	-	-	-
Mitotic oogonia	CAFS_SP_G_24895_path1	CAFS_SP_G_24895_path1	0.374	0.236	2.63215	0.729691	1.85088	1.97791e-67	3.62828e-63	CAFS_SP_G_24895_path1	-	-	-	-	-	-	-	-
Mitotic oogonia	SpO_Gene003724	SpO_Gene003724	0.345	0.206	2.10325	0.56469	1.89709	2.19279e-67	4.02245e-63	SpO_Gene003724	-	-	-	-	-	-	-	-
Mitotic oogonia	SpO_Gene003612	SpO_Gene003612	0.345	0.201	2.12231	0.620097	1.77507	2.57656e-67	4.72645e-63	SpO_Gene003612	-	-	-	-	-	-	-	-
Mitotic oogonia	CAFS_SP_G_31575_path1	CAFS_SP_G_31575_path1	0.256	0.112	1.55632	0.464009	1.74592	2.72629e-67	5.00111e-63	CAFS_SP_G_31575_path1	KAF2356460.1 Sodium:neurotransmitter symporter [Trinorchestia longiramus]	Organismal Systems	Nervous system	ko04721//Synaptic vesicle cycle	K05038	GO:0016021//integral component of membrane	-	-
Mitotic oogonia	SpO_Gene001794	SpO_Gene001794	0.258	0.117	1.233	0.290341	2.08635	3.1266e-67	5.73544e-63	SpO_Gene001794	-	-	-	-	-	-	-	-
Mitotic oogonia	SpO_Gene006405	SpO_Gene006405	0.383	0.248	2.58083	0.777162	1.73154	3.45648e-67	6.34056e-63	SpO_Gene006405	-	-	-	-	-	-	-	-
Mitotic oogonia	CAFS_SP_G_17474_path1	CAFS_SP_G_17474_path1	0.499	0.393	3.84574	1.56045	1.3013	4.58199e-67	8.4052e-63	CAFS_SP_G_17474_path1	-	-	-	-	-	-	-	-
Mitotic oogonia	CAFS_SP_G_5047_path1	CAFS_SP_G_5047_path1	0.486	0.39	3.82709	1.34413	1.50958	7.25817e-67	1.33144e-62	CAFS_SP_G_5047_path1	ROT61109.1 putative transketolase-like protein 2 isoform X1 [Penaeus vannamei]	Metabolism;Metabolism;Metabolism;Metabolism	Global and overview maps;Global and overview maps;Global and overview maps;Carbohydrate metabolism	ko01100//Metabolic pathways;ko01200//Carbon metabolism;ko01230//Biosynthesis of amino acids;ko00030//Pentose phosphate pathway	K00615;K00615;K00615;K00615	GO:0005737//cytoplasm;GO:0045250//cytosolic pyruvate dehydrogenase complex	GO:0003674//molecular_function;GO:0003824//catalytic activity;GO:0004738//pyruvate dehydrogenase activity;GO:0004739//pyruvate dehydrogenase (acetyl-transferring) activity;GO:0004802//transketolase activity;GO:0008661//1-deoxy-D-xylulose-5-phosphate synthase activity;GO:0016624//oxidoreductase activity, acting on the aldehyde or oxo group of donors, disulfide as acceptor;GO:0030976//thiamine pyro…	GO:0006086//acetyl-CoA biosynthetic process from pyruvate;GO:0006098//pentose-phosphate shunt;GO:0008150//biological_process;GO:0008152//metabolic process;GO:0008615//pyridoxine biosynthetic process;GO:0009228//thiamine biosynthetic process;GO:0009240//isopentenyl diphosphate biosynthetic process;GO:0016114//terpenoid biosynthetic process
Mitotic oogonia	SpO_Gene003845	SpO_Gene003845	0.361	0.23	2.26513	0.58741	1.94715	1.42258e-66	2.60958e-62	SpO_Gene003845	-	-	-	-	-	-	-	-
Mitotic oogonia	CAFS_SP_G_15720_path1	CAFS_SP_G_15720_path1	0.333	0.197	1.93225	0.467358	2.04768	1.44411e-66	2.64908e-62	CAFS_SP_G_15720_path1	-	-	-	-	-	-	-	-
Mitotic oogonia	loci006824	loci006824	0.783	0.796	13.2769	9.56213	0.473511	5.90101e-66	1.08248e-61	loci006824	XP_027236881.1 uncharacterized protein LOC113828141 [Penaeus vannamei]	-	-	-	-	-	-	-
Mitotic oogonia	CAFS_SP_G_8041_path1	CAFS_SP_G_8041_path1	0.294	0.153	1.69537	0.412083	2.0406	7.37048e-66	1.35204e-61	CAFS_SP_G_8041_path1	-	-	-	-	-	-	-	-
Mitotic oogonia	CAFS_SP_G_59905_path1	CAFS_SP_G_59905_path1	0.439	0.328	3.88045	1.19297	1.70166	9.62466e-66	1.76555e-61	CAFS_SP_G_59905_path1	-	-	-	-	-	-	-	-
Mitotic oogonia	SpO_Gene002962	SpO_Gene002962	0.532	0.443	4.86632	1.89694	1.35916	1.12886e-65	2.07078e-61	SpO_Gene002962	-	-	-	-	-	-	-	-
Mitotic oogonia	SpO_Gene007641	SpO_Gene007641	0.414	0.283	2.82942	0.974335	1.53802	2.22666e-65	4.08459e-61	SpO_Gene007641	-	-	-	-	-	-	-	-
Mitotic oogonia	SpO_Gene006704	SpO_Gene006704	0.301	0.161	1.55334	0.414635	1.90546	2.89977e-65	5.31933e-61	SpO_Gene006704	-	-	-	-	-	-	-	-
Mitotic oogonia	SpO_Gene007916	SpO_Gene007916	0.343	0.205	2.04321	0.55915	1.86953	3.23151e-65	5.92788e-61	SpO_Gene007916	XP_027234883.1 eukaryotic translation initiation factor 3 subunit K-like [Penaeus vannamei]	-	-	-	-	GO:0005575//cellular_component;GO:0005622//intracellular;GO:0005623//cell;GO:0005634//nucleus;GO:0005737//cytoplasm;GO:0005829//cytosol;GO:0005852//eukaryotic translation initiation factor 3 complex;GO:0032991//macromolecular complex;GO:0043226//organelle;GO:0043227//membrane-bounded organelle;GO:0043229//intracellular organelle;GO:0043231//intracellular membrane-bounded organelle;GO:0044424//int…	GO:0003674//molecular_function;GO:0003676//nucleic acid binding;GO:0003723//RNA binding;GO:0003743//translation initiation factor activity;GO:0005488//binding;GO:0008135//translation factor activity, RNA binding;GO:0043021//ribonucleoprotein complex binding;GO:0043022//ribosome binding;GO:0044877//macromolecular complex binding;GO:0097159//organic cyclic compound binding;GO:1901363//heterocyclic …	GO:0006412//translation;GO:0006413//translational initiation;GO:0006417//regulation of translation;GO:0006446//regulation of translational initiation;GO:0006518//peptide metabolic process;GO:0006807//nitrogen compound metabolic process;GO:0008150//biological_process;GO:0008152//metabolic process;GO:0009058//biosynthetic process;GO:0009059//macromolecule biosynthetic process;GO:0009889//regulation…
Mitotic oogonia	SpO_Gene000147	SpO_Gene000147	0.289	0.148	1.57137	0.395077	1.99182	3.30323e-65	6.05944e-61	SpO_Gene000147	-	-	-	-	-	-	-	-
Mitotic oogonia	SpO_Gene002175	SpO_Gene002175	0.27	0.132	1.34901	0.325813	2.04978	3.48057e-65	6.38476e-61	SpO_Gene002175	-	-	-	-	-	-	-	-
Mitotic oogonia	CAFS_SP_G_27790_path1	CAFS_SP_G_27790_path1	0.366	0.235	2.19885	0.646284	1.76651	4.5665e-65	8.37679e-61	CAFS_SP_G_27790_path1	-	-	-	-	-	-	-	-
Mitotic oogonia	CAFS_SP_G_34443_path1	CAFS_SP_G_34443_path1	0.476	0.388	3.7588	1.29242	1.5402	4.59029e-65	8.42042e-61	CAFS_SP_G_34443_path1	XP_027213311.1 phosphoribosylformylglycinamidine synthase-like isoform X2 [Penaeus vannamei]	Metabolism;Metabolism	Global and overview maps;Nucleotide metabolism	ko01100//Metabolic pathways;ko00230//Purine metabolism	K01952;K01952	GO:0005575//cellular_component;GO:0005622//intracellular;GO:0005623//cell;GO:0005737//cytoplasm;GO:0005829//cytosol;GO:0044424//intracellular part;GO:0044444//cytoplasmic part;GO:0044464//cell part	GO:0000166//nucleotide binding;GO:0003674//molecular_function;GO:0003824//catalytic activity;GO:0004642//phosphoribosylformylglycinamidine synthase activity;GO:0005488//binding;GO:0005524//ATP binding;GO:0008144//drug binding;GO:0016874//ligase activity;GO:0016879//ligase activity, forming carbon-nitrogen bonds;GO:0016884//carbon-nitrogen ligase activity, with glutamine as amido-N-donor;GO:001707…	GO:0006082//organic acid metabolic process;GO:0006139//nucleobase-containing compound metabolic process;GO:0006163//purine nucleotide metabolic process;GO:0006164//purine nucleotide biosynthetic process;GO:0006188//IMP biosynthetic process;GO:0006189//'de novo' IMP biosynthetic process;GO:0006520//cellular amino acid metabolic process;GO:0006541//glutamine metabolic process;GO:0006725//cellular a…
Mitotic oogonia	CAFS_SP_G_58716_path1	CAFS_SP_G_58716_path1	0.33	0.195	1.92365	0.482348	1.9957	4.61061e-65	8.45771e-61	CAFS_SP_G_58716_path1	XP_027208069.1 ATPase ASNA1 homolog [Penaeus vannamei]	-	-	-	-	GO:0005575//cellular_component;GO:0005622//intracellular;GO:0005623//cell;GO:0005634//nucleus;GO:0005730//nucleolus;GO:0005737//cytoplasm;GO:0005783//endoplasmic reticulum;GO:0005789//endoplasmic reticulum membrane;GO:0005794//Golgi apparatus;GO:0005829//cytosol;GO:0012505//endomembrane system;GO:0016020//membrane;GO:0016592//mediator complex;GO:0016611//iron-iron nitrogenase complex;GO:0016612//…	GO:0000166//nucleotide binding;GO:0003674//molecular_function;GO:0003824//catalytic activity;GO:0003924//GTPase activity;GO:0005047//signal recognition particle binding;GO:0005048//signal sequence binding;GO:0005085//guanyl-nucleotide exchange factor activity;GO:0005215//transporter activity;GO:0005488//binding;GO:0005515//protein binding;GO:0005524//ATP binding;GO:0005525//GTP binding;GO:0008144…	GO:0000749//response to pheromone involved in conjugation with cellular fusion;GO:0000750//pheromone-dependent signal transduction involved in conjugation with cellular fusion;GO:0000918//barrier septum site selection;GO:0002791//regulation of peptide secretion;GO:0002793//positive regulation of peptide secretion;GO:0006259//DNA metabolic process;GO:0006281//DNA repair;GO:0006457//protein folding…
Mitotic oogonia	CAFS_SP_G_83997_path1	CAFS_SP_G_83997_path1	0.489	0.405	4.39472	1.57276	1.48248	5.08535e-65	9.32856e-61	CAFS_SP_G_83997_path1	-	-	-	-	-	-	-	-
Mitotic oogonia	CAFS_SP_G_65926_path1	CAFS_SP_G_65926_path1	0.297	0.159	1.55437	0.378352	2.03853	7.08524e-65	1.29972e-60	CAFS_SP_G_65926_path1	-	-	-	-	-	-	-	-
Mitotic oogonia	CAFS_SP_G_76583_path1	CAFS_SP_G_76583_path1	0.557	0.487	5.11205	2.22456	1.20038	1.20191e-64	2.20479e-60	CAFS_SP_G_76583_path1	ROT73457.1 putative 40S ribosomal protein S4 [Penaeus vannamei]	Genetic Information Processing	Translation	ko03010//Ribosome	K02987	-	GO:0003723//RNA binding	-
Mitotic oogonia	SpO_Gene007307	SpO_Gene007307	0.381	0.259	2.53162	0.665481	1.92759	1.34371e-64	2.4649e-60	SpO_Gene007307	-	-	-	-	-	-	-	-
Mitotic oogonia	SpO_Gene001964	SpO_Gene001964	0.325	0.186	1.94945	0.526056	1.88978	1.61184e-64	2.95675e-60	SpO_Gene001964	-	-	-	-	-	-	-	-
Mitotic oogonia	SpO_Gene005150	SpO_Gene005150	0.317	0.178	1.81912	0.494891	1.87806	1.68552e-64	3.09193e-60	SpO_Gene005150	-	-	-	-	-	-	-	-
Mitotic oogonia	CAFS_SP_G_44884_path1	CAFS_SP_G_44884_path1	0.523	0.46	4.5209	1.838	1.29847	1.78447e-64	3.27344e-60	CAFS_SP_G_44884_path1	XP_026064305.1 histone acetyltransferase p300-like isoform X11 [Carassius auratus]	Human Diseases;Human Diseases;Human Diseases;Human Diseases;Human Diseases;Environmental Information Processing;Environmental Information Processing;Cellular Processes;Human Diseases;Environmental Information Processing;Organismal Systems;Human Diseases;Organismal Systems;Environmental Information Processing;Human Diseases;Organismal Systems;Organismal Systems;Human Diseases;Human Diseases;Cellul…	Neurodegenerative diseases;Cancers;Cancers;Cancers;Infectious diseases;Signal transduction;Signal transduction;Cell growth and death;Infectious diseases;Signal transduction;Endocrine system;Infectious diseases;Endocrine system;Signal transduction;Infectious diseases;Endocrine system;Nervous system;Infectious diseases;Infectious diseases;Cellular community - eukaryotes;Signal transduction;Cancers;…	ko05016//Huntington disease;ko05200//Pathways in cancer;ko05203//Viral carcinogenesis;ko05206//MicroRNAs in cancer;ko05165//Human papillomavirus infection;ko04024//cAMP signaling pathway;ko04310//Wnt signaling pathway;ko04110//Cell cycle;ko05164//Influenza A;ko04068//FoxO signaling pathway;ko04919//Thyroid hormone signaling pathway;ko05166//HTLV-I infection;ko04916//Melanogenesis;ko04066//HIF-1 s…	K04498;K04498;K04498;K04498;K04498;K04498;K04498;K04498;K04498;K04498;K04498;K04498;K04498;K04498;K04498;K04498;K04498;K04498;K04498;K04498;K04498;K04498;K04498;K04498;K04498;K04498	GO:0000123//histone acetyltransferase complex;GO:0005634//nucleus	GO:0003712//transcription cofactor activity;GO:0003713//transcription coactivator activity;GO:0004402//histone acetyltransferase activity;GO:0005515//protein binding;GO:0008270//zinc ion binding	GO:0006355//regulation of transcription, DNA-templated;GO:0016573//histone acetylation
Mitotic oogonia	SpO_Gene008380	SpO_Gene008380	0.356	0.227	2.35896	0.601332	1.97192	1.98469e-64	3.64072e-60	SpO_Gene008380	-	-	-	-	-	-	-	-
Mitotic oogonia	SpO_Gene003507	SpO_Gene003507	0.356	0.217	2.24105	0.66409	1.75473	2.13576e-64	3.91784e-60	SpO_Gene003507	-	-	-	-	-	-	-	-
Mitotic oogonia	CAFS_SP_G_17984_path1	CAFS_SP_G_17984_path1	0.291	0.151	1.51509	0.39259	1.94831	2.60076e-64	4.77083e-60	CAFS_SP_G_17984_path1	-	-	-	-	-	-	-	-
Mitotic oogonia	SpO_Gene007679	SpO_Gene007679	0.613	0.536	6.93771	3.18684	1.12233	3.6645e-64	6.72216e-60	SpO_Gene007679	-	-	-	-	-	-	-	-
Mitotic oogonia	CAFS_SP_G_144210_path1	CAFS_SP_G_144210_path1	0.272	0.134	1.49725	0.360345	2.05487	5.11168e-64	9.37687e-60	CAFS_SP_G_144210_path1	XP_018017600.1 PREDICTED: BTB/POZ domain-containing protein 2-like [Hyalella azteca]	-	-	-	-	GO:0000151//ubiquitin ligase complex;GO:0005575//cellular_component;GO:0005622//intracellular;GO:0005623//cell;GO:0005737//cytoplasm;GO:0005829//cytosol;GO:0019005//SCF ubiquitin ligase complex;GO:0031461//cullin-RING ubiquitin ligase complex;GO:0032991//macromolecular complex;GO:0044424//intracellular part;GO:0044444//cytoplasmic part;GO:0044464//cell part;GO:1902494//catalytic complex;GO:199023…	GO:0003674//molecular_function;GO:0005488//binding;GO:0005515//protein binding;GO:0019899//enzyme binding;GO:0031625//ubiquitin protein ligase binding;GO:0044389//ubiquitin-like protein ligase binding	GO:0006508//proteolysis;GO:0006511//ubiquitin-dependent protein catabolic process;GO:0006807//nitrogen compound metabolic process;GO:0007275//multicellular organism development;GO:0007399//nervous system development;GO:0008150//biological_process;GO:0008152//metabolic process;GO:0009056//catabolic process;GO:0009057//macromolecule catabolic process;GO:0009987//cellular process;GO:0010498//proteas…
Mitotic oogonia	CAFS_SP_G_104599_path1	CAFS_SP_G_104599_path1	0.672	0.699	8.46248	4.62286	0.872295	5.53662e-64	1.01564e-59	CAFS_SP_G_104599_path1	-	-	-	-	-	-	-	-
Mitotic oogonia	CAFS_SP_G_11369_path1	CAFS_SP_G_11369_path1	0.363	0.229	2.39705	0.696655	1.78274	9.59928e-64	1.76089e-59	CAFS_SP_G_11369_path1	-	-	-	-	-	-	-	-
Mitotic oogonia	CAFS_SP_G_38489_path1	CAFS_SP_G_38489_path1	0.491	0.394	4.35528	1.63945	1.40955	9.96173e-64	1.82738e-59	CAFS_SP_G_38489_path1	-	-	-	-	-	-	-	-
Mitotic oogonia	CAFS_SP_G_9772_path1	CAFS_SP_G_9772_path1	0.425	0.31	3.00202	0.935959	1.68142	1.08811e-63	1.99603e-59	CAFS_SP_G_9772_path1	-	-	-	-	-	-	-	-
Mitotic oogonia	SpO_Gene007124	SpO_Gene007124	0.34	0.206	2.04734	0.560305	1.86947	2.53207e-63	4.64482e-59	SpO_Gene007124	-	-	-	-	-	-	-	-
Mitotic oogonia	CAFS_SP_G_61724_path1	CAFS_SP_G_61724_path1	0.261	0.126	1.30193	0.31258	2.05836	4.41846e-63	8.10522e-59	CAFS_SP_G_61724_path1	-	-	-	-	-	-	-	-
Mitotic oogonia	CAFS_SP_G_27721_path1	CAFS_SP_G_27721_path1	0.46	0.372	3.80788	1.26734	1.58719	4.45752e-63	8.17687e-59	CAFS_SP_G_27721_path1	-	-	-	-	-	-	-	-
Mitotic oogonia	SpO_Gene000934	SpO_Gene000934	0.303	0.164	1.7199	0.449403	1.93625	4.89253e-63	8.97485e-59	SpO_Gene000934	-	-	-	-	-	-	-	-
Mitotic oogonia	CAFS_SP_G_75602_path1	CAFS_SP_G_75602_path1	0.501	0.417	4.22917	1.65815	1.3508	6.32789e-63	1.16079e-58	CAFS_SP_G_75602_path1	XP_027214076.1 phosphatidate cytidylyltransferase, mitochondrial-like [Penaeus vannamei]	-	-	-	-	GO:0005575//cellular_component;GO:0005622//intracellular;GO:0005623//cell;GO:0005737//cytoplasm;GO:0005739//mitochondrion;GO:0005740//mitochondrial envelope;GO:0005743//mitochondrial inner membrane;GO:0005759//mitochondrial matrix;GO:0016020//membrane;GO:0019866//organelle inner membrane;GO:0019898//extrinsic component of membrane;GO:0031090//organelle membrane;GO:0031312//extrinsic component of …	GO:0003674//molecular_function;GO:0003824//catalytic activity;GO:0004605//phosphatidate cytidylyltransferase activity;GO:0016740//transferase activity;GO:0016772//transferase activity, transferring phosphorus-containing groups;GO:0016779//nucleotidyltransferase activity;GO:0070567//cytidylyltransferase activity	GO:0006139//nucleobase-containing compound metabolic process;GO:0006220//pyrimidine nucleotide metabolic process;GO:0006221//pyrimidine nucleotide biosynthetic process;GO:0006629//lipid metabolic process;GO:0006644//phospholipid metabolic process;GO:0006650//glycerophospholipid metabolic process;GO:0006655//phosphatidylglycerol biosynthetic process;GO:0006725//cellular aromatic compound metabolic…
Mitotic oogonia	CAFS_SP_G_78133_path1	CAFS_SP_G_78133_path1	0.402	0.271	2.74307	0.897379	1.612	7.35454e-63	1.34912e-58	CAFS_SP_G_78133_path1	-	-	-	-	-	-	-	-
Mitotic oogonia	CAFS_SP_G_49732_path1	CAFS_SP_G_49732_path1	0.324	0.186	1.82186	0.534903	1.76806	9.35549e-63	1.71617e-58	CAFS_SP_G_49732_path1	-	-	-	-	-	-	-	-
Mitotic oogonia	CAFS_SP_G_33220_path1	CAFS_SP_G_33220_path1	0.418	0.304	2.83841	0.97056	1.5482	2.09259e-62	3.83865e-58	CAFS_SP_G_33220_path1	XP_027212641.1 tuftelin-interacting protein 11-like [Penaeus vannamei]	-	-	-	-	GO:0000228//nuclear chromosome;GO:0000781//chromosome, telomeric region;GO:0000784//nuclear chromosome, telomeric region;GO:0005575//cellular_component;GO:0005576//extracellular region;GO:0005622//intracellular;GO:0005623//cell;GO:0005634//nucleus;GO:0005654//nucleoplasm;GO:0005681//spliceosomal complex;GO:0005684//U2-type spliceosomal complex;GO:0005694//chromosome;GO:0005730//nucleolus;GO:00057…	GO:0003674//molecular_function;GO:0003676//nucleic acid binding;GO:0003677//DNA binding;GO:0003723//RNA binding;GO:0005488//binding;GO:0005515//protein binding;GO:0097159//organic cyclic compound binding;GO:1901363//heterocyclic compound binding	GO:0000349//generation of catalytic spliceosome for first transesterification step;GO:0000375//RNA splicing, via transesterification reactions;GO:0000377//RNA splicing, via transesterification reactions with bulged adenosine as nucleophile;GO:0000390//spliceosomal complex disassembly;GO:0000393//spliceosomal conformational changes to generate catalytic conformation;GO:0000398//mRNA splicing, via …
Mitotic oogonia	SpO_Gene004806	SpO_Gene004806	0.5	0.421	4.40459	1.63484	1.42986	3.80362e-62	6.97737e-58	SpO_Gene004806	-	-	-	-	-	-	-	-
Mitotic oogonia	SpO_Gene000562	SpO_Gene000562	0.337	0.2	1.97226	0.576679	1.77401	5.60023e-62	1.02731e-57	SpO_Gene000562	-	-	-	-	-	-	-	-
Mitotic oogonia	CAFS_SP_G_106433_path1	CAFS_SP_G_106433_path1	0.284	0.148	1.42716	0.360629	1.98455	8.17847e-62	1.50026e-57	CAFS_SP_G_106433_path1	-	-	-	-	-	-	-	-
Mitotic oogonia	SpO_Gene008065	SpO_Gene008065	0.331	0.204	1.89765	0.471785	2.00801	1.05073e-61	1.92746e-57	SpO_Gene008065	-	-	-	-	-	-	-	-
Mitotic oogonia	CAFS_SP_G_42860_path1	CAFS_SP_G_42860_path1	0.622	0.568	7.67077	3.61591	1.08501	1.30513e-61	2.39414e-57	CAFS_SP_G_42860_path1	-	-	-	-	-	-	-	-
Mitotic oogonia	CAFS_SP_G_146730_path1	CAFS_SP_G_146730_path1	0.387	0.263	2.78303	0.834902	1.73698	1.32495e-61	2.43049e-57	CAFS_SP_G_146730_path1	ROT65366.1 putative RNA polymerase-associated protein LEO1 [Penaeus vannamei]	-	-	-	-	GO:0000428//DNA-directed RNA polymerase complex;GO:0005575//cellular_component;GO:0005622//intracellular;GO:0005623//cell;GO:0005634//nucleus;GO:0005654//nucleoplasm;GO:0005737//cytoplasm;GO:0005829//cytosol;GO:0008023//transcription elongation factor complex;GO:0016591//DNA-directed RNA polymerase II, holoenzyme;GO:0016593//Cdc73/Paf1 complex;GO:0030880//RNA polymerase complex;GO:0031974//membra…	GO:0000988//transcription factor activity, protein binding;GO:0000989//transcription factor activity, transcription factor binding;GO:0000993//RNA polymerase II core binding;GO:0001076//transcription factor activity, RNA polymerase II transcription factor binding;GO:0001098//basal transcription machinery binding;GO:0001099//basal RNA polymerase II transcription machinery binding;GO:0003674//molec…	GO:0000003//reproduction;GO:0001672//regulation of chromatin assembly or disassembly;GO:0002682//regulation of immune system process;GO:0003006//developmental process involved in reproduction;GO:0006139//nucleobase-containing compound metabolic process;GO:0006282//regulation of DNA repair;GO:0006325//chromatin organization;GO:0006351//transcription, DNA-templated;GO:0006353//DNA-templated transcr…
Mitotic oogonia	CAFS_SP_G_58283_path1	CAFS_SP_G_58283_path1	0.482	0.393	3.529	1.38346	1.35098	1.45771e-61	2.67403e-57	CAFS_SP_G_58283_path1	-	-	-	-	-	-	-	-
Mitotic oogonia	CAFS_SP_G_128679_path1	CAFS_SP_G_128679_path1	0.492	0.395	3.71052	1.51273	1.29447	1.49524e-61	2.74287e-57	CAFS_SP_G_128679_path1	-	-	-	-	-	-	-	-
Mitotic oogonia	CAFS_SP_G_4456_path1	CAFS_SP_G_4456_path1	0.373	0.241	2.26993	0.728412	1.63982	1.67713e-61	3.07652e-57	CAFS_SP_G_4456_path1	-	-	-	-	-	-	-	-
Mitotic oogonia	SpO_Gene003414	SpO_Gene003414	0.534	0.448	4.89704	2.03278	1.26846	2.08891e-61	3.8319e-57	SpO_Gene003414	-	-	-	-	-	-	-	-
Mitotic oogonia	CAFS_SP_G_21870_path1	CAFS_SP_G_21870_path1	0.259	0.123	1.43954	0.374251	1.94352	2.73307e-61	5.01355e-57	CAFS_SP_G_21870_path1	-	-	-	-	-	-	-	-
Mitotic oogonia	SpO_Gene007973	SpO_Gene007973	0.328	0.202	1.87456	0.447368	2.06702	2.90092e-61	5.32144e-57	SpO_Gene007973	-	-	-	-	-	-	-	-
Mitotic oogonia	SpO_Gene004701	SpO_Gene004701	0.475	0.375	3.83487	1.40623	1.44735	4.29813e-61	7.88448e-57	SpO_Gene004701	-	-	-	-	-	-	-	-
Mitotic oogonia	CAFS_SP_G_51624_path1	CAFS_SP_G_51624_path1	0.416	0.293	2.87369	0.966295	1.57237	9.39223e-61	1.72291e-56	CAFS_SP_G_51624_path1	XP_027227820.1 Golgi phosphoprotein 3 homolog sauron-like [Penaeus vannamei]	-	-	-	-	GO:0000139//Golgi membrane;GO:0005575//cellular_component;GO:0005622//intracellular;GO:0005623//cell;GO:0005634//nucleus;GO:0005737//cytoplasm;GO:0005739//mitochondrion;GO:0005740//mitochondrial envelope;GO:0005758//mitochondrial intermembrane space;GO:0005768//endosome;GO:0005794//Golgi apparatus;GO:0005795//Golgi stack;GO:0005797//Golgi medial cisterna;GO:0005802//trans-Golgi network;GO:0005829…	GO:0003674//molecular_function;GO:0005488//binding;GO:0005515//protein binding;GO:0005543//phospholipid binding;GO:0008289//lipid binding;GO:0010314//phosphatidylinositol-5-phosphate binding;GO:0017016//Ras GTPase binding;GO:0017137//Rab GTPase binding;GO:0019899//enzyme binding;GO:0031267//small GTPase binding;GO:0032266//phosphatidylinositol-3-phosphate binding;GO:0035091//phosphatidylinositol …	GO:0000003//reproduction;GO:0000212//meiotic spindle organization;GO:0000226//microtubule cytoskeleton organization;GO:0000278//mitotic cell cycle;GO:0000280//nuclear division;GO:0000281//mitotic cytokinesis;GO:0000301//retrograde transport, vesicle recycling within Golgi;GO:0000910//cytokinesis;GO:0000912//assembly of actomyosin apparatus involved in cytokinesis;GO:0000915//actomyosin contractil…
Mitotic oogonia	SpO_Gene002439	SpO_Gene002439	0.27	0.137	1.41589	0.33281	2.08894	1.00865e-60	1.85026e-56	SpO_Gene002439	-	-	-	-	-	-	-	-
Mitotic oogonia	SpO_Gene005360	SpO_Gene005360	0.306	0.177	1.73346	0.416317	2.0579	1.12357e-60	2.06107e-56	SpO_Gene005360	-	-	-	-	-	-	-	-
Mitotic oogonia	CAFS_SP_G_68995_path1	CAFS_SP_G_68995_path1	0.501	0.418	3.79644	1.55452	1.28818	1.23895e-60	2.27274e-56	CAFS_SP_G_68995_path1	ADK91844.1 ubiquitin-conjugating enzyme E2, partial [Eriocheir sinensis]	Genetic Information Processing	Folding, sorting and degradation	ko04120//Ubiquitin mediated proteolysis	K10573	GO:0000151//ubiquitin ligase complex;GO:0000228//nuclear chromosome;GO:0000502//proteasome complex;GO:0000781//chromosome, telomeric region;GO:0000785//chromatin;GO:0000790//nuclear chromatin;GO:0000792//heterochromatin;GO:0005575//cellular_component;GO:0005622//intracellular;GO:0005623//cell;GO:0005634//nucleus;GO:0005694//chromosome;GO:0005737//cytoplasm;GO:0031371//ubiquitin conjugating enzyme…	GO:0000166//nucleotide binding;GO:0002039//p53 binding;GO:0003674//molecular_function;GO:0003676//nucleic acid binding;GO:0003677//DNA binding;GO:0003697//single-stranded DNA binding;GO:0003824//catalytic activity;GO:0004842//ubiquitin-protein transferase activity;GO:0005488//binding;GO:0005515//protein binding;GO:0005524//ATP binding;GO:0008094//DNA-dependent ATPase activity;GO:0008144//drug bin…	GO:0000003//reproduction;GO:0000075//cell cycle checkpoint;GO:0000077//DNA damage checkpoint;GO:0000209//protein polyubiquitination;GO:0000226//microtubule cytoskeleton organization;GO:0000278//mitotic cell cycle;GO:0000422//mitophagy;GO:0000722//telomere maintenance via recombination;GO:0000723//telomere maintenance;GO:0000724//double-strand break repair via homologous recombination;GO:0000725//…
Mitotic oogonia	CAFS_SP_G_11726_path1	CAFS_SP_G_11726_path1	0.307	0.171	1.71159	0.476373	1.84517	1.56596e-60	2.8726e-56	CAFS_SP_G_11726_path1	XP_027237423.1 uncharacterized protein LOC113828617 [Penaeus vannamei]	-	-	-	-	-	-	-
Mitotic oogonia	CAFS_SP_G_128667_path1	CAFS_SP_G_128667_path1	0.403	0.274	2.79329	0.970267	1.52551	1.57096e-60	2.88177e-56	CAFS_SP_G_128667_path1	-	-	-	-	-	-	-	-
Mitotic oogonia	SpO_Gene000901	SpO_Gene000901	0.334	0.201	1.98926	0.591024	1.75094	1.78622e-60	3.27663e-56	SpO_Gene000901	-	-	-	-	-	-	-	-
Mitotic oogonia	CAFS_SP_G_27810_path1	CAFS_SP_G_27810_path1	0.268	0.133	1.3206	0.357115	1.88673	1.91288e-60	3.50899e-56	CAFS_SP_G_27810_path1	XP_027223746.1 ruvB-like 1 [Penaeus vannamei]	Environmental Information Processing	Signal transduction	ko04310//Wnt signaling pathway	K04499	GO:0000123//histone acetyltransferase complex;GO:0000228//nuclear chromosome;GO:0000502//proteasome complex;GO:0000785//chromatin;GO:0000790//nuclear chromatin;GO:0000812//Swr1 complex;GO:0005575//cellular_component;GO:0005622//intracellular;GO:0005623//cell;GO:0005634//nucleus;GO:0005654//nucleoplasm;GO:0005694//chromosome;GO:0005730//nucleolus;GO:0005737//cytoplasm;GO:0005815//microtubule organ…	GO:0000166//nucleotide binding;GO:0001085//RNA polymerase II transcription factor binding;GO:0001091//RNA polymerase II basal transcription factor binding;GO:0001094//TFIID-class transcription factor binding;GO:0001098//basal transcription machinery binding;GO:0001099//basal RNA polymerase II transcription machinery binding;GO:0003674//molecular_function;GO:0003677//DNA binding;GO:0003678//DNA he…	GO:0000003//reproduction;GO:0000226//microtubule cytoskeleton organization;GO:0000278//mitotic cell cycle;GO:0000280//nuclear division;GO:0000491//small nucleolar ribonucleoprotein complex assembly;GO:0000492//box C/D snoRNP assembly;GO:0002119//nematode larval development;GO:0002164//larval development;GO:0002682//regulation of immune system process;GO:0002831//regulation of response to biotic s…
Mitotic oogonia	CAFS_SP_G_23255_path1	CAFS_SP_G_23255_path1	0.368	0.239	2.26282	0.714659	1.6628	2.80416e-60	5.14394e-56	CAFS_SP_G_23255_path1	RXG52908.1 WD repeat-containing protein 43 [Armadillidium vulgare]	Genetic Information Processing	Translation	ko03008//Ribosome biogenesis in eukaryotes	K14546	GO:0000785//chromatin;GO:0000792//heterochromatin;GO:0001650//fibrillar center;GO:0005575//cellular_component;GO:0005622//intracellular;GO:0005623//cell;GO:0005634//nucleus;GO:0005654//nucleoplasm;GO:0005694//chromosome;GO:0005730//nucleolus;GO:0016020//membrane;GO:0016021//integral component of membrane;GO:0030684//preribosome;GO:0031224//intrinsic component of membrane;GO:0031974//membrane-encl…	GO:0003674//molecular_function;GO:0003676//nucleic acid binding;GO:0003723//RNA binding;GO:0005488//binding;GO:0005515//protein binding;GO:0030515//snoRNA binding;GO:0097159//organic cyclic compound binding;GO:1901363//heterocyclic compound binding	GO:0000462//maturation of SSU-rRNA from tricistronic rRNA transcript (SSU-rRNA, 5.8S rRNA, LSU-rRNA);GO:0006139//nucleobase-containing compound metabolic process;GO:0006351//transcription, DNA-templated;GO:0006355//regulation of transcription, DNA-templated;GO:0006356//regulation of transcription from RNA polymerase I promoter;GO:0006364//rRNA processing;GO:0006396//RNA processing;GO:0006725//cel…
Mitotic oogonia	CAFS_SP_G_28889_path1	CAFS_SP_G_28889_path1	0.285	0.15	1.48826	0.414872	1.84289	3.24766e-60	5.9575e-56	CAFS_SP_G_28889_path1	-	-	-	-	-	-	-	-
Mitotic oogonia	SpO_Gene007298	SpO_Gene007298	0.329	0.193	1.89476	0.590086	1.68302	4.1543e-60	7.62064e-56	SpO_Gene007298	-	-	-	-	-	-	-	-
Mitotic oogonia	SpO_Gene008237	SpO_Gene008237	0.272	0.139	1.39155	0.358308	1.95742	5.42578e-60	9.95305e-56	SpO_Gene008237	-	-	-	-	-	-	-	-
Mitotic oogonia	SpO_Gene006351	SpO_Gene006351	0.435	0.344	3.57608	1.08051	1.72667	6.43831e-60	1.18104e-55	SpO_Gene006351	-	-	-	-	-	-	-	-
Mitotic oogonia	CAFS_SP_G_6119_path1	CAFS_SP_G_6119_path1	0.425	0.31	3.15407	1.10729	1.51018	2.10694e-59	3.86497e-55	CAFS_SP_G_6119_path1	XP_027224433.1 RNA polymerase-associated protein RTF1 homolog isoform X2 [Penaeus vannamei]	-	-	-	-	GO:0000428//DNA-directed RNA polymerase complex;GO:0000785//chromatin;GO:0005575//cellular_component;GO:0005622//intracellular;GO:0005623//cell;GO:0005634//nucleus;GO:0005654//nucleoplasm;GO:0005694//chromosome;GO:0005730//nucleolus;GO:0008023//transcription elongation factor complex;GO:0016591//DNA-directed RNA polymerase II, holoenzyme;GO:0016593//Cdc73/Paf1 complex;GO:0030880//RNA polymerase c…	GO:0000988//transcription factor activity, protein binding;GO:0000989//transcription factor activity, transcription factor binding;GO:0000993//RNA polymerase II core binding;GO:0001076//transcription factor activity, RNA polymerase II transcription factor binding;GO:0001098//basal transcription machinery binding;GO:0001099//basal RNA polymerase II transcription machinery binding;GO:0003674//molec…	GO:0000122//negative regulation of transcription from RNA polymerase II promoter;GO:0001015//snoRNA transcription from an RNA polymerase II promoter;GO:0001701//in utero embryonic development;GO:0001704//formation of primary germ layer;GO:0001706//endoderm formation;GO:0001711//endodermal cell fate commitment;GO:0001824//blastocyst development;GO:0001832//blastocyst growth;GO:0001932//regulation …
Mitotic oogonia	CAFS_SP_G_67084_path1	CAFS_SP_G_67084_path1	0.331	0.201	1.92839	0.543826	1.82618	2.12484e-59	3.89781e-55	CAFS_SP_G_67084_path1	BBD20116.1 dUTPase [Penaeus japonicus]	Metabolism;Metabolism;Metabolism	Global and overview maps;Xenobiotics biodegradation and metabolism;Nucleotide metabolism	ko01100//Metabolic pathways;ko00983//Drug metabolism - other enzymes;ko00240//Pyrimidine metabolism	K01520;K01520;K01520	GO:0005575//cellular_component;GO:0005622//intracellular;GO:0005623//cell;GO:0005634//nucleus;GO:0005654//nucleoplasm;GO:0005737//cytoplasm;GO:0005739//mitochondrion;GO:0005829//cytosol;GO:0031974//membrane-enclosed lumen;GO:0031981//nuclear lumen;GO:0043226//organelle;GO:0043227//membrane-bounded organelle;GO:0043229//intracellular organelle;GO:0043231//intracellular membrane-bounded organelle;G…	GO:0000287//magnesium ion binding;GO:0003674//molecular_function;GO:0003824//catalytic activity;GO:0004170//dUTP diphosphatase activity;GO:0005488//binding;GO:0005515//protein binding;GO:0008829//dCTP deaminase activity;GO:0016462//pyrophosphatase activity;GO:0016787//hydrolase activity;GO:0016817//hydrolase activity, acting on acid anhydrides;GO:0016818//hydrolase activity, acting on acid anhydr…	GO:0006139//nucleobase-containing compound metabolic process;GO:0006163//purine nucleotide metabolic process;GO:0006195//purine nucleotide catabolic process;GO:0006220//pyrimidine nucleotide metabolic process;GO:0006221//pyrimidine nucleotide biosynthetic process;GO:0006226//dUMP biosynthetic process;GO:0006244//pyrimidine nucleotide catabolic process;GO:0006259//DNA metabolic process;GO:0006260/…
Mitotic oogonia	CAFS_SP_G_55059_path1	CAFS_SP_G_55059_path1	0.409	0.295	2.6978	0.888695	1.60203	2.76046e-59	5.06379e-55	CAFS_SP_G_55059_path1	XP_027236052.1 protein maelstrom homolog [Penaeus vannamei]	-	-	-	-	GO:0005575//cellular_component;GO:0005622//intracellular;GO:0005623//cell;GO:0005634//nucleus;GO:0005737//cytoplasm;GO:0043226//organelle;GO:0043227//membrane-bounded organelle;GO:0043229//intracellular organelle;GO:0043231//intracellular membrane-bounded organelle;GO:0044424//intracellular part;GO:0044464//cell part	GO:0003674//molecular_function;GO:0003676//nucleic acid binding;GO:0003677//DNA binding;GO:0005488//binding;GO:0097159//organic cyclic compound binding;GO:1901363//heterocyclic compound binding	GO:0000003//reproduction;GO:0007049//cell cycle;GO:0007275//multicellular organism development;GO:0008150//biological_process;GO:0009892//negative regulation of metabolic process;GO:0009987//cellular process;GO:0010468//regulation of gene expression;GO:0010605//negative regulation of macromolecule metabolic process;GO:0010629//negative regulation of gene expression;GO:0016458//gene silencing;GO:0…
Mitotic oogonia	CAFS_SP_G_13970_path1	CAFS_SP_G_13970_path1	0.526	0.461	4.46056	1.91967	1.21637	3.34212e-59	6.13079e-55	CAFS_SP_G_13970_path1	AHJ90471.1 VASA [Charybdis japonica]	-	-	-	-	GO:0005575//cellular_component;GO:0005622//intracellular;GO:0005623//cell;GO:0005634//nucleus;GO:0005730//nucleolus;GO:0005737//cytoplasm;GO:0005829//cytosol;GO:0009380//excinuclease repair complex;GO:0031974//membrane-enclosed lumen;GO:0031981//nuclear lumen;GO:0032991//macromolecular complex;GO:0033391//chromatoid body;GO:0035770//ribonucleoprotein granule;GO:0036464//cytoplasmic ribonucleoprot…	GO:0000166//nucleotide binding;GO:0003674//molecular_function;GO:0003676//nucleic acid binding;GO:0003677//DNA binding;GO:0003678//DNA helicase activity;GO:0003690//double-stranded DNA binding;GO:0003724//RNA helicase activity;GO:0003824//catalytic activity;GO:0003916//DNA topoisomerase activity;GO:0003917//DNA topoisomerase type I activity;GO:0004003//ATP-dependent DNA helicase activity;GO:00040…	GO:0000003//reproduction;GO:0000280//nuclear division;GO:0006139//nucleobase-containing compound metabolic process;GO:0006259//DNA metabolic process;GO:0006265//DNA topological change;GO:0006268//DNA unwinding involved in DNA replication;GO:0006281//DNA repair;GO:0006289//nucleotide-excision repair;GO:0006304//DNA modification;GO:0006305//DNA alkylation;GO:0006306//DNA methylation;GO:0006310//DNA…
Mitotic oogonia	CAFS_SP_G_35279_path1	CAFS_SP_G_35279_path1	0.316	0.185	1.72735	0.479423	1.84919	3.76046e-59	6.89819e-55	CAFS_SP_G_35279_path1	-	-	-	-	-	-	-	-
Mitotic oogonia	CAFS_SP_G_3456_path1	CAFS_SP_G_3456_path1	0.604	0.598	6.56311	3.25138	1.01333	4.44838e-59	8.16011e-55	CAFS_SP_G_3456_path1	-	-	-	-	-	-	-	-
Mitotic oogonia	SpO_Gene008671	SpO_Gene008671	0.299	0.168	1.65814	0.419379	1.98324	7.32516e-59	1.34373e-54	SpO_Gene008671	-	-	-	-	-	-	-	-
Mitotic oogonia	CAFS_SP_G_8916_path1	CAFS_SP_G_8916_path1	0.521	0.444	4.84844	1.98692	1.28699	1.04659e-58	1.91987e-54	CAFS_SP_G_8916_path1	AEB54643.1 ribosomal protein L36 [Procambarus clarkii]	Genetic Information Processing	Translation	ko03010//Ribosome	K02920	GO:0005575//cellular_component;GO:0005622//intracellular;GO:0005623//cell;GO:0005737//cytoplasm;GO:0005829//cytosol;GO:0005840//ribosome;GO:0015934//large ribosomal subunit;GO:0016021//integral component of membrane;GO:0022625//cytosolic large ribosomal subunit;GO:0022626//cytosolic ribosome;GO:0030867//rough endoplasmic reticulum membrane;GO:0032991//macromolecular complex;GO:0043226//organelle;…	GO:0003674//molecular_function;GO:0003676//nucleic acid binding;GO:0003723//RNA binding;GO:0003735//structural constituent of ribosome;GO:0005198//structural molecule activity;GO:0005249//voltage-gated potassium channel activity;GO:0005488//binding;GO:0030955//potassium ion binding;GO:0097159//organic cyclic compound binding;GO:1901363//heterocyclic compound binding	GO:0002181//cytoplasmic translation;GO:0006412//translation;GO:0006518//peptide metabolic process;GO:0006807//nitrogen compound metabolic process;GO:0006813//potassium ion transport;GO:0007275//multicellular organism development;GO:0007399//nervous system development;GO:0007417//central nervous system development;GO:0007420//brain development;GO:0008150//biological_process;GO:0008152//metabolic p…
Mitotic oogonia	SpO_Gene003093	SpO_Gene003093	0.307	0.175	1.74764	0.517586	1.75554	1.23593e-58	2.26719e-54	SpO_Gene003093	-	-	-	-	-	-	-	-
Mitotic oogonia	CAFS_SP_G_38203_path1	CAFS_SP_G_38203_path1	0.275	0.145	1.47883	0.366037	2.0144	1.32065e-58	2.4226e-54	CAFS_SP_G_38203_path1	XP_027232763.1 zinc finger matrin-type protein 2-like [Penaeus vannamei]	Genetic Information Processing	Transcription	ko03040//Spliceosome	K12848	GO:0005575//cellular_component;GO:0005622//intracellular;GO:0005623//cell;GO:0005634//nucleus;GO:0005681//spliceosomal complex;GO:0005737//cytoplasm;GO:0005886//plasma membrane;GO:0016020//membrane;GO:0030532//small nuclear ribonucleoprotein complex;GO:0032991//macromolecular complex;GO:0043226//organelle;GO:0043227//membrane-bounded organelle;GO:0043229//intracellular organelle;GO:0043231//intra…	GO:0003674//molecular_function;GO:0003676//nucleic acid binding;GO:0003677//DNA binding;GO:0003700//transcription factor activity, sequence-specific DNA binding;GO:0003723//RNA binding;GO:0004252//serine-type endopeptidase activity;GO:0004828//serine-tRNA ligase activity;GO:0005488//binding;GO:0005525//GTP binding;GO:0008270//zinc ion binding;GO:0043167//ion binding;GO:0043169//cation binding;GO:…	GO:0000375//RNA splicing, via transesterification reactions;GO:0000377//RNA splicing, via transesterification reactions with bulged adenosine as nucleophile;GO:0000398//mRNA splicing, via spliceosome;GO:0006139//nucleobase-containing compound metabolic process;GO:0006355//regulation of transcription, DNA-templated;GO:0006396//RNA processing;GO:0006397//mRNA processing;GO:0006434//seryl-tRNA amino…
Mitotic oogonia	CAFS_SP_G_6063_path1	CAFS_SP_G_6063_path1	0.5	0.417	4.23186	1.68391	1.32948	1.69083e-58	3.10166e-54	CAFS_SP_G_6063_path1	-	-	-	-	-	-	-	-
Mitotic oogonia	CAFS_SP_G_56919_path1	CAFS_SP_G_56919_path1	0.256	0.125	1.31014	0.333843	1.97248	4.03285e-58	7.39786e-54	CAFS_SP_G_56919_path1	-	-	-	-	-	-	-	-
Mitotic oogonia	CAFS_SP_G_37187_path1	CAFS_SP_G_37187_path1	0.4	0.292	2.73661	0.831879	1.71795	4.44833e-58	8.16001e-54	CAFS_SP_G_37187_path1	XP_027212447.1 guanine nucleotide-binding protein-like 3 homolog [Penaeus vannamei]	Genetic Information Processing	Translation	ko03008//Ribosome biogenesis in eukaryotes	K14538	GO:0001652//granular component;GO:0005575//cellular_component;GO:0005622//intracellular;GO:0005623//cell;GO:0005634//nucleus;GO:0005654//nucleoplasm;GO:0005730//nucleolus;GO:0005737//cytoplasm;GO:0005840//ribosome;GO:0005911//cell-cell junction;GO:0009506//plasmodesma;GO:0030054//cell junction;GO:0030684//preribosome;GO:0030687//preribosome, large subunit precursor;GO:0031974//membrane-enclosed l…	GO:0000166//nucleotide binding;GO:0001882//nucleoside binding;GO:0001883//purine nucleoside binding;GO:0003674//molecular_function;GO:0003676//nucleic acid binding;GO:0003723//RNA binding;GO:0003729//mRNA binding;GO:0003735//structural constituent of ribosome;GO:0003824//catalytic activity;GO:0003924//GTPase activity;GO:0005488//binding;GO:0005525//GTP binding;GO:0015639//ferrous iron uptake tran…	GO:0000003//reproduction;GO:0000054//ribosomal subunit export from nucleus;GO:0000055//ribosomal large subunit export from nucleus;GO:0000226//microtubule cytoskeleton organization;GO:0000278//mitotic cell cycle;GO:0000280//nuclear division;GO:0000463//maturation of LSU-rRNA from tricistronic rRNA transcript (SSU-rRNA, 5.8S rRNA, LSU-rRNA);GO:0000470//maturation of LSU-rRNA;GO:0002119//nematode l…
Mitotic oogonia	CAFS_SP_G_136874_path1	CAFS_SP_G_136874_path1	0.499	0.421	4.17111	1.64383	1.34337	7.82695e-58	1.43578e-53	CAFS_SP_G_136874_path1	-	-	-	-	-	-	-	-
Mitotic oogonia	CAFS_SP_G_50987_path1	CAFS_SP_G_50987_path1	0.472	0.38	3.89626	1.45691	1.41918	1.20359e-57	2.20787e-53	CAFS_SP_G_50987_path1	-	-	-	-	-	-	-	-
Mitotic oogonia	CAFS_SP_G_30153_path1	CAFS_SP_G_30153_path1	0.277	0.148	1.5349	0.411827	1.89804	2.71588e-57	4.98201e-53	CAFS_SP_G_30153_path1	XP_027220245.1 coiled-coil domain-containing protein 25-like [Penaeus vannamei]	-	-	-	-	GO:0005575//cellular_component;GO:0005622//intracellular;GO:0005623//cell;GO:0005737//cytoplasm;GO:0044424//intracellular part;GO:0044464//cell part	GO:0003674//molecular_function	GO:0008150//biological_process
Mitotic oogonia	CAFS_SP_G_25814_path1	CAFS_SP_G_25814_path1	0.368	0.241	2.2693	0.77558	1.5489	6.76496e-57	1.24096e-52	CAFS_SP_G_25814_path1	-	-	-	-	-	-	-	-
Mitotic oogonia	CAFS_SP_G_26130_path1	CAFS_SP_G_26130_path1	0.353	0.228	2.17226	0.684438	1.66621	6.92342e-57	1.27003e-52	CAFS_SP_G_26130_path1	-	-	-	-	-	-	-	-
Mitotic oogonia	CAFS_SP_G_26403_path1	CAFS_SP_G_26403_path1	0.614	0.595	5.98386	3.18799	0.908428	1.30929e-56	2.40177e-52	CAFS_SP_G_26403_path1	-	-	-	-	-	GO:0005643//nuclear pore;GO:0016459//myosin complex	-	GO:0006897//endocytosis;GO:0007015//actin filament organization;GO:0016973//poly(A)+ mRNA export from nucleus
Mitotic oogonia	CAFS_SP_G_70382_path1	CAFS_SP_G_70382_path1	0.316	0.185	2.0151	0.590346	1.77122	1.42976e-56	2.62275e-52	CAFS_SP_G_70382_path1	-	-	-	-	-	-	-	-
Mitotic oogonia	CAFS_SP_G_7131_path1	CAFS_SP_G_7131_path1	0.369	0.246	2.33297	0.72373	1.68864	1.76212e-56	3.23243e-52	CAFS_SP_G_7131_path1	XP_027237416.1 ribosomal oxygenase 1-like [Penaeus vannamei]	-	-	-	-	-	-	-
Mitotic oogonia	SpO_Gene001112	SpO_Gene001112	0.53	0.459	4.81761	2.06007	1.22562	5.53917e-56	1.0161e-51	SpO_Gene001112	-	-	-	-	-	-	-	-
Mitotic oogonia	CAFS_SP_G_51097_path1	CAFS_SP_G_51097_path1	0.259	0.132	1.38674	0.366488	1.91986	8.59913e-56	1.57742e-51	CAFS_SP_G_51097_path1	QEG59415.1 fructose 1,6-bisphosphatase [Scylla paramamosain]	Metabolism;Metabolism;Organismal Systems;Organismal Systems;Metabolism;Environmental Information Processing;Metabolism;Metabolism	Global and overview maps;Global and overview maps;Endocrine system;Endocrine system;Carbohydrate metabolism;Signal transduction;Carbohydrate metabolism;Carbohydrate metabolism	ko01100//Metabolic pathways;ko01200//Carbon metabolism;ko04910//Insulin signaling pathway;ko04922//Glucagon signaling pathway;ko00010//Glycolysis / Gluconeogenesis;ko04152//AMPK signaling pathway;ko00051//Fructose and mannose metabolism;ko00030//Pentose phosphate pathway	K03841;K03841;K03841;K03841;K03841;K03841;K03841;K03841	GO:0005575//cellular_component;GO:0005622//intracellular;GO:0005623//cell;GO:0005634//nucleus;GO:0005737//cytoplasm;GO:0005829//cytosol;GO:0042597//periplasmic space;GO:0043226//organelle;GO:0043227//membrane-bounded organelle;GO:0043229//intracellular organelle;GO:0043231//intracellular membrane-bounded organelle;GO:0044424//intracellular part;GO:0044444//cytoplasmic part;GO:0044464//cell part	GO:0000166//nucleotide binding;GO:0000988//transcription factor activity, protein binding;GO:0000989//transcription factor activity, transcription factor binding;GO:0001076//transcription factor activity, RNA polymerase II transcription factor binding;GO:0001191//transcriptional repressor activity, RNA polymerase II transcription factor binding;GO:0003674//molecular_function;GO:0003824//catalytic…	GO:0000122//negative regulation of transcription from RNA polymerase II promoter;GO:0001558//regulation of cell growth;GO:0005975//carbohydrate metabolic process;GO:0005984//disaccharide metabolic process;GO:0005985//sucrose metabolic process;GO:0005986//sucrose biosynthetic process;GO:0005996//monosaccharide metabolic process;GO:0006000//fructose metabolic process;GO:0006002//fructose 6-phosphat…
Mitotic oogonia	CAFS_SP_G_37596_path1	CAFS_SP_G_37596_path1	0.509	0.444	4.6886	1.89398	1.30773	9.78271e-56	1.79454e-51	CAFS_SP_G_37596_path1	-	-	-	-	-	-	-	-
Mitotic oogonia	SpO_Gene001010	SpO_Gene001010	0.333	0.206	1.86369	0.577201	1.69102	9.7885e-56	1.7956e-51	SpO_Gene001010	-	-	-	-	-	-	-	-
Mitotic oogonia	CAFS_SP_G_41188_path1	CAFS_SP_G_41188_path1	0.32	0.193	1.89805	0.533482	1.83101	4.24796e-55	7.79246e-51	CAFS_SP_G_41188_path1	XP_027238370.1 ATP synthase subunit e, mitochondrial-like [Penaeus vannamei]	Metabolism;Organismal Systems;Metabolism	Global and overview maps;Environmental adaptation;Energy metabolism	ko01100//Metabolic pathways;ko04714//Thermogenesis;ko00190//Oxidative phosphorylation	K02129;K02129;K02129	GO:0000276//mitochondrial proton-transporting ATP synthase complex, coupling factor F(o);GO:0005575//cellular_component;GO:0005622//intracellular;GO:0005623//cell;GO:0005634//nucleus;GO:0005737//cytoplasm;GO:0005739//mitochondrion;GO:0005740//mitochondrial envelope;GO:0005743//mitochondrial inner membrane;GO:0005753//mitochondrial proton-transporting ATP synthase complex;GO:0016020//membrane;GO:0…	GO:0000287//magnesium ion binding;GO:0003674//molecular_function;GO:0003824//catalytic activity;GO:0005215//transporter activity;GO:0005488//binding;GO:0008324//cation transmembrane transporter activity;GO:0015075//ion transmembrane transporter activity;GO:0015077//monovalent inorganic cation transmembrane transporter activity;GO:0015078//hydrogen ion transmembrane transporter activity;GO:0015318…	GO:0000096//sulfur amino acid metabolic process;GO:0000097//sulfur amino acid biosynthetic process;GO:0006082//organic acid metabolic process;GO:0006091//generation of precursor metabolites and energy;GO:0006119//oxidative phosphorylation;GO:0006139//nucleobase-containing compound metabolic process;GO:0006163//purine nucleotide metabolic process;GO:0006164//purine nucleotide biosynthetic process;…
Mitotic oogonia	CAFS_SP_G_74270_path1	CAFS_SP_G_74270_path1	0.352	0.227	2.15962	0.705171	1.61473	6.26086e-55	1.14849e-50	CAFS_SP_G_74270_path1	-	-	-	-	-	-	-	-
Mitotic oogonia	CAFS_SP_G_74614_path1	CAFS_SP_G_74614_path1	0.326	0.204	1.99496	0.582154	1.77689	9.80929e-55	1.79942e-50	CAFS_SP_G_74614_path1	-	-	-	-	-	-	-	-
Mitotic oogonia	SpO_Gene007296	SpO_Gene007296	0.262	0.136	1.31436	0.372394	1.81946	1.36626e-54	2.50627e-50	SpO_Gene007296	-	-	-	-	-	-	-	-
Mitotic oogonia	SpO_Gene004750	SpO_Gene004750	0.309	0.184	1.71084	0.468861	1.86747	1.42413e-54	2.61242e-50	SpO_Gene004750	-	-	-	-	-	-	-	-
Mitotic oogonia	CAFS_SP_G_73619_path1	CAFS_SP_G_73619_path1	0.332	0.206	1.87061	0.578217	1.69382	1.49955e-54	2.75078e-50	CAFS_SP_G_73619_path1	-	-	-	-	-	-	-	-
Mitotic oogonia	CAFS_SP_G_27230_path1	CAFS_SP_G_27230_path1	0.406	0.29	3.01839	1.01102	1.57797	2.08411e-54	3.8231e-50	CAFS_SP_G_27230_path1	APP94292.1 triosephosphate isomerase [Scylla paramamosain]	Metabolism;Metabolism;Metabolism;Metabolism;Metabolism;Metabolism	Global and overview maps;Global and overview maps;Global and overview maps;Carbohydrate metabolism;Carbohydrate metabolism;Carbohydrate metabolism	ko01100//Metabolic pathways;ko01200//Carbon metabolism;ko01230//Biosynthesis of amino acids;ko00010//Glycolysis / Gluconeogenesis;ko00562//Inositol phosphate metabolism;ko00051//Fructose and mannose metabolism	K01803;K01803;K01803;K01803;K01803;K01803	GO:0005575//cellular_component;GO:0005576//extracellular region;GO:0005618//cell wall;GO:0005622//intracellular;GO:0005623//cell;GO:0005737//cytoplasm;GO:0005739//mitochondrion;GO:0005829//cytosol;GO:0005886//plasma membrane;GO:0009277//fungal-type cell wall;GO:0009986//cell surface;GO:0016020//membrane;GO:0030016//myofibril;GO:0030017//sarcomere;GO:0030018//Z disc;GO:0030312//external encapsulat…	GO:0001968//fibronectin binding;GO:0003674//molecular_function;GO:0003824//catalytic activity;GO:0004807//triose-phosphate isomerase activity;GO:0005488//binding;GO:0005515//protein binding;GO:0016853//isomerase activity;GO:0016860//intramolecular oxidoreductase activity;GO:0016861//intramolecular oxidoreductase activity, interconverting aldoses and ketoses;GO:0019899//enzyme binding;GO:0031625//…	GO:0000768//syncytium formation by plasma membrane fusion;GO:0003008//system process;GO:0005975//carbohydrate metabolic process;GO:0005996//monosaccharide metabolic process;GO:0006006//glucose metabolic process;GO:0006007//glucose catabolic process;GO:0006066//alcohol metabolic process;GO:0006071//glycerol metabolic process;GO:0006081//cellular aldehyde metabolic process;GO:0006082//organic acid …
Mitotic oogonia	SpO_Gene000189	SpO_Gene000189	0.297	0.172	1.51098	0.418852	1.85098	2.1285e-54	3.90451e-50	SpO_Gene000189	-	-	-	-	-	-	-	-
Mitotic oogonia	SpO_Gene003815	SpO_Gene003815	0.402	0.29	2.76306	0.997883	1.46933	2.39624e-54	4.39567e-50	SpO_Gene003815	-	-	-	-	-	-	-	-
Mitotic oogonia	SpO_Gene000956	SpO_Gene000956	0.32	0.194	1.86261	0.532606	1.80618	2.50567e-54	4.5964e-50	SpO_Gene000956	-	-	-	-	-	-	-	-
Mitotic oogonia	CAFS_SP_G_11284_path1	CAFS_SP_G_11284_path1	0.673	0.663	7.73544	4.74746	0.704327	3.13483e-54	5.75054e-50	CAFS_SP_G_11284_path1	AVN99021.1 map kinase-interacting serine/threonine, partial [Procambarus clarkii]	Environmental Information Processing;Organismal Systems;Environmental Information Processing	Signal transduction;Endocrine system;Signal transduction	ko04010//MAPK signaling pathway;ko04910//Insulin signaling pathway;ko04066//HIF-1 signaling pathway	K04372;K04372;K04372	GO:0005575//cellular_component;GO:0005622//intracellular;GO:0005623//cell;GO:0005634//nucleus;GO:0005635//nuclear envelope;GO:0005737//cytoplasm;GO:0005813//centrosome;GO:0005815//microtubule organizing center;GO:0005856//cytoskeleton;GO:0005874//microtubule;GO:0012505//endomembrane system;GO:0015630//microtubule cytoskeleton;GO:0031967//organelle envelope;GO:0031975//envelope;GO:0043226//organel…	GO:0000166//nucleotide binding;GO:0003674//molecular_function;GO:0003824//catalytic activity;GO:0004672//protein kinase activity;GO:0004674//protein serine/threonine kinase activity;GO:0004683//calmodulin-dependent protein kinase activity;GO:0005488//binding;GO:0005515//protein binding;GO:0005516//calmodulin binding;GO:0005524//ATP binding;GO:0008144//drug binding;GO:0009931//calcium-dependent pr…	GO:0001932//regulation of protein phosphorylation;GO:0001934//positive regulation of protein phosphorylation;GO:0006464//cellular protein modification process;GO:0006468//protein phosphorylation;GO:0006793//phosphorus metabolic process;GO:0006796//phosphate-containing compound metabolic process;GO:0006807//nitrogen compound metabolic process;GO:0007017//microtubule-based process;GO:0007275//multi…
Mitotic oogonia	SpO_Gene005814	SpO_Gene005814	0.415	0.307	2.83729	0.993887	1.51336	3.55223e-54	6.5162e-50	SpO_Gene005814	-	-	-	-	-	-	-	-
Mitotic oogonia	SpO_Gene001453	SpO_Gene001453	0.261	0.137	1.35881	0.332082	2.03274	4.42347e-54	8.11442e-50	SpO_Gene001453	-	-	-	-	-	-	-	-
Mitotic oogonia	CAFS_SP_G_64540_path1	CAFS_SP_G_64540_path1	0.372	0.265	2.48924	0.669544	1.89445	5.76274e-54	1.05712e-49	CAFS_SP_G_64540_path1	-	-	-	-	-	GO:0030123//AP-3 adaptor complex	-	GO:0015031//protein transport
Mitotic oogonia	CAFS_SP_G_3979_path1	CAFS_SP_G_3979_path1	0.323	0.198	1.97076	0.561181	1.81221	5.97011e-54	1.09516e-49	CAFS_SP_G_3979_path1	-	-	-	-	-	-	-	-
Mitotic oogonia	CAFS_SP_G_51858_path1	CAFS_SP_G_51858_path1	0.441	0.345	3.25534	1.15217	1.49846	7.28976e-54	1.33723e-49	CAFS_SP_G_51858_path1	ROT81198.1 RNA-binding protein MEX3B [Penaeus vannamei]	-	-	-	-	GO:0000109//nucleotide-excision repair complex	GO:0003723//RNA binding;GO:0008270//zinc ion binding	GO:0006289//nucleotide-excision repair
Mitotic oogonia	SpO_Gene003619	SpO_Gene003619	0.342	0.231	2.09006	0.542244	1.94653	8.90113e-54	1.63282e-49	SpO_Gene003619	-	-	-	-	-	-	-	-
Mitotic oogonia	CAFS_SP_G_38218_path1	CAFS_SP_G_38218_path1	0.398	0.285	2.57842	0.881387	1.54864	8.9551e-54	1.64272e-49	CAFS_SP_G_38218_path1	XP_012147151.1 PREDICTED: zinc finger CCCH domain-containing protein 15 homolog isoform X1 [Megachile rotundata]	-	-	-	-	GO:0005575//cellular_component;GO:0005622//intracellular;GO:0005623//cell;GO:0005634//nucleus;GO:0005730//nucleolus;GO:0005737//cytoplasm;GO:0005829//cytosol;GO:0031974//membrane-enclosed lumen;GO:0031981//nuclear lumen;GO:0043226//organelle;GO:0043227//membrane-bounded organelle;GO:0043228//non-membrane-bounded organelle;GO:0043229//intracellular organelle;GO:0043231//intracellular membrane-boun…	GO:0000981//RNA polymerase II transcription factor activity, sequence-specific DNA binding;GO:0003674//molecular_function;GO:0003676//nucleic acid binding;GO:0003677//DNA binding;GO:0003700//transcription factor activity, sequence-specific DNA binding;GO:0003723//RNA binding;GO:0003729//mRNA binding;GO:0005488//binding;GO:0043167//ion binding;GO:0043169//cation binding;GO:0046872//metal ion bindi…	GO:0002181//cytoplasmic translation;GO:0006355//regulation of transcription, DNA-templated;GO:0006357//regulation of transcription from RNA polymerase II promoter;GO:0006403//RNA localization;GO:0006405//RNA export from nucleus;GO:0006406//mRNA export from nucleus;GO:0006412//translation;GO:0006518//peptide metabolic process;GO:0006611//protein export from nucleus;GO:0006807//nitrogen compound me…
Mitotic oogonia	CAFS_SP_G_76988_path1	CAFS_SP_G_76988_path1	0.328	0.206	1.9462	0.577041	1.75392	1.10301e-53	2.02336e-49	CAFS_SP_G_76988_path1	-	-	-	-	-	-	-	-
Mitotic oogonia	CAFS_SP_G_66536_path1	CAFS_SP_G_66536_path1	0.283	0.158	1.48682	0.412387	1.85016	1.71828e-53	3.15202e-49	CAFS_SP_G_66536_path1	-	-	-	-	-	-	-	-
Mitotic oogonia	SpO_Gene008132	SpO_Gene008132	0.276	0.154	1.39619	0.359953	1.95562	1.75562e-53	3.2205e-49	SpO_Gene008132	-	-	-	-	-	-	-	-
Mitotic oogonia	CAFS_SP_G_59825_path1	CAFS_SP_G_59825_path1	0.426	0.329	3.07317	1.05446	1.54323	2.5433e-53	4.66544e-49	CAFS_SP_G_59825_path1	-	-	-	-	-	-	-	-
Mitotic oogonia	CAFS_SP_G_3786_path1	CAFS_SP_G_3786_path1	0.321	0.197	1.75186	0.52369	1.7421	3.40985e-53	6.25503e-49	CAFS_SP_G_3786_path1	ROT80184.1 H+ transporting ATP synthase O subunit [Penaeus vannamei]	Metabolism;Human Diseases;Human Diseases;Organismal Systems;Human Diseases;Metabolism	Global and overview maps;Neurodegenerative diseases;Neurodegenerative diseases;Environmental adaptation;Neurodegenerative diseases;Energy metabolism	ko01100//Metabolic pathways;ko05010//Alzheimer disease;ko05016//Huntington disease;ko04714//Thermogenesis;ko05012//Parkinson disease;ko00190//Oxidative phosphorylation	K02137;K02137;K02137;K02137;K02137;K02137	GO:0000275//mitochondrial proton-transporting ATP synthase complex, catalytic core F(1);GO:0005575//cellular_component;GO:0005622//intracellular;GO:0005623//cell;GO:0005737//cytoplasm;GO:0005739//mitochondrion;GO:0005740//mitochondrial envelope;GO:0005743//mitochondrial inner membrane;GO:0005753//mitochondrial proton-transporting ATP synthase complex;GO:0005756//mitochondrial proton-transporting …	GO:0046933//proton-transporting ATP synthase activity, rotational mechanism	GO:0006091//generation of precursor metabolites and energy;GO:0006119//oxidative phosphorylation;GO:0006139//nucleobase-containing compound metabolic process;GO:0006163//purine nucleotide metabolic process;GO:0006164//purine nucleotide biosynthetic process;GO:0006725//cellular aromatic compound metabolic process;GO:0006753//nucleoside phosphate metabolic process;GO:0006754//ATP biosynthetic proce…
Mitotic oogonia	CAFS_SP_G_110684_path1	CAFS_SP_G_110684_path1	0.428	0.331	2.91209	1.04197	1.48274	3.68778e-53	6.76486e-49	CAFS_SP_G_110684_path1	-	-	-	-	-	-	-	-
Mitotic oogonia	CAFS_SP_G_10854_path1	CAFS_SP_G_10854_path1	0.374	0.262	2.6674	0.835619	1.67452	6.71457e-53	1.23172e-48	CAFS_SP_G_10854_path1	-	-	-	-	-	-	-	-
Mitotic oogonia	CAFS_SP_G_54051_path1	CAFS_SP_G_54051_path1	0.394	0.291	2.53789	0.816939	1.63533	7.71416e-53	1.41509e-48	CAFS_SP_G_54051_path1	XP_027208110.1 N-acetylglucosamine-6-phosphate deacetylase-like [Penaeus vannamei]	Metabolism;Metabolism	Global and overview maps;Carbohydrate metabolism	ko01100//Metabolic pathways;ko00520//Amino sugar and nucleotide sugar metabolism	K01443;K01443	GO:0005575//cellular_component;GO:0005622//intracellular;GO:0005623//cell;GO:0005634//nucleus;GO:0043226//organelle;GO:0043227//membrane-bounded organelle;GO:0043229//intracellular organelle;GO:0043231//intracellular membrane-bounded organelle;GO:0044424//intracellular part;GO:0044464//cell part	GO:0000034//adenine deaminase activity;GO:0003674//molecular_function;GO:0003824//catalytic activity;GO:0005488//binding;GO:0008448//N-acetylglucosamine-6-phosphate deacetylase activity;GO:0008892//guanine deaminase activity;GO:0016787//hydrolase activity;GO:0016810//hydrolase activity, acting on carbon-nitrogen (but not peptide) bonds;GO:0016811//hydrolase activity, acting on carbon-nitrogen (bu…	GO:0005975//carbohydrate metabolic process;GO:0006040//amino sugar metabolic process;GO:0006044//N-acetylglucosamine metabolic process;GO:0006046//N-acetylglucosamine catabolic process;GO:0006054//N-acetylneuraminate metabolic process;GO:0006082//organic acid metabolic process;GO:0006147//guanine catabolic process;GO:0006168//adenine salvage;GO:0006548//histidine catabolic process;GO:0008150//bio…
Mitotic oogonia	SpO_Gene001921	SpO_Gene001921	0.298	0.175	1.5915	0.451395	1.81792	9.41981e-53	1.72797e-48	SpO_Gene001921	-	-	-	-	-	-	-	-
Mitotic oogonia	CAFS_SP_G_67712_path1	CAFS_SP_G_67712_path1	0.341	0.216	2.09874	0.690113	1.60462	1.08899e-52	1.99764e-48	CAFS_SP_G_67712_path1	-	-	-	-	-	-	-	-
Mitotic oogonia	CAFS_SP_G_7107_path1	CAFS_SP_G_7107_path1	0.274	0.153	1.41727	0.363041	1.96491	1.43226e-52	2.62733e-48	CAFS_SP_G_7107_path1	-	-	-	-	-	-	-	-
Mitotic oogonia	CAFS_SP_G_128672_path1	CAFS_SP_G_128672_path1	0.262	0.139	1.32234	0.378213	1.80583	2.15952e-52	3.96142e-48	CAFS_SP_G_128672_path1	XP_027209810.1 polycomb group RING finger protein 3-like [Penaeus vannamei]	Cellular Processes	Cellular community - eukaryotes	ko04550//Signaling pathways regulating pluripotency of stem cells	K11488	GO:0000109//nucleotide-excision repair complex;GO:0000803//sex chromosome;GO:0000805//X chromosome;GO:0005575//cellular_component;GO:0005622//intracellular;GO:0005623//cell;GO:0005634//nucleus;GO:0005654//nucleoplasm;GO:0005694//chromosome;GO:0005730//nucleolus;GO:0031519//PcG protein complex;GO:0031974//membrane-enclosed lumen;GO:0031981//nuclear lumen;GO:0032991//macromolecular complex;GO:00432…	GO:0003674//molecular_function;GO:0005488//binding;GO:0008270//zinc ion binding;GO:0043167//ion binding;GO:0043169//cation binding;GO:0046872//metal ion binding;GO:0046914//transition metal ion binding;GO:0061630//ubiquitin protein ligase activity	GO:0000003//reproduction;GO:0001558//regulation of cell growth;GO:0003006//developmental process involved in reproduction;GO:0006139//nucleobase-containing compound metabolic process;GO:0006289//nucleotide-excision repair;GO:0006325//chromatin organization;GO:0006349//regulation of gene expression by genetic imprinting;GO:0006351//transcription, DNA-templated;GO:0006355//regulation of transcripti…
Mitotic oogonia	SpO_Gene002983	SpO_Gene002983	0.467	0.376	3.60815	1.4505	1.31471	2.88619e-52	5.29443e-48	SpO_Gene002983	-	-	-	-	-	-	-	-
Mitotic oogonia	CAFS_SP_G_26391_path1	CAFS_SP_G_26391_path1	0.407	0.31	2.74714	0.937041	1.55175	3.33186e-52	6.11196e-48	CAFS_SP_G_26391_path1	-	-	-	-	-	-	-	-
Mitotic oogonia	SpO_Gene008517	SpO_Gene008517	0.507	0.437	4.41933	1.77751	1.31397	3.78509e-52	6.94337e-48	SpO_Gene008517	-	-	-	-	-	-	-	-
Mitotic oogonia	CAFS_SP_G_43469_path1	CAFS_SP_G_43469_path1	0.413	0.309	2.90406	1.01363	1.51854	5.4945e-52	1.00791e-47	CAFS_SP_G_43469_path1	XP_027222048.1 E3 ubiquitin-protein ligase LRSAM1-like [Penaeus vannamei]	-	-	-	-	GO:0005575//cellular_component;GO:0005622//intracellular;GO:0005623//cell;GO:0005737//cytoplasm;GO:0005829//cytosol;GO:0005886//plasma membrane;GO:0016020//membrane;GO:0044424//intracellular part;GO:0044444//cytoplasmic part;GO:0044464//cell part;GO:0071944//cell periphery	GO:0003674//molecular_function;GO:0003824//catalytic activity;GO:0004842//ubiquitin-protein transferase activity;GO:0005488//binding;GO:0005515//protein binding;GO:0016740//transferase activity;GO:0019787//ubiquitin-like protein transferase activity;GO:0043167//ion binding;GO:0043169//cation binding;GO:0046872//metal ion binding;GO:0061630//ubiquitin protein ligase activity;GO:0061659//ubiquitin-…	GO:0000209//protein polyubiquitination;GO:0002831//regulation of response to biotic stimulus;GO:0002833//positive regulation of response to biotic stimulus;GO:0006464//cellular protein modification process;GO:0006807//nitrogen compound metabolic process;GO:0006810//transport;GO:0006897//endocytosis;GO:0006914//autophagy;GO:0007154//cell communication;GO:0007165//signal transduction;GO:0008104//pr…
Mitotic oogonia	CAFS_SP_G_45205_path1	CAFS_SP_G_45205_path1	0.313	0.192	1.72999	0.511545	1.75783	6.80157e-52	1.24768e-47	CAFS_SP_G_45205_path1	-	-	-	-	-	-	-	-
Mitotic oogonia	SpO_Gene006546	SpO_Gene006546	0.341	0.218	2.09762	0.694039	1.59566	7.32485e-52	1.34367e-47	SpO_Gene006546	-	-	-	-	-	-	-	-
Mitotic oogonia	CAFS_SP_G_132050_path1	CAFS_SP_G_132050_path1	0.416	0.306	2.82018	1.09243	1.36825	1.02888e-51	1.88737e-47	CAFS_SP_G_132050_path1	-	-	-	-	-	-	-	-
Mitotic oogonia	SpO_Gene005289	SpO_Gene005289	0.441	0.356	3.42914	1.18588	1.53188	1.22566e-51	2.24835e-47	SpO_Gene005289	-	-	-	-	-	-	-	-
Mitotic oogonia	CAFS_SP_G_44903_path1	CAFS_SP_G_44903_path1	0.255	0.134	1.33673	0.349413	1.9357	1.72454e-51	3.1635e-47	CAFS_SP_G_44903_path1	-	-	-	-	-	-	-	-
Mitotic oogonia	SpO_Gene006494	SpO_Gene006494	0.267	0.146	1.3873	0.375029	1.8872	2.0258e-51	3.71613e-47	SpO_Gene006494	-	-	-	-	-	-	-	-
Mitotic oogonia	SpO_Gene001335	SpO_Gene001335	0.33	0.216	1.86049	0.512463	1.86016	2.84123e-51	5.21196e-47	SpO_Gene001335	-	-	-	-	-	-	-	-
Mitotic oogonia	SpO_Gene004706	SpO_Gene004706	0.309	0.188	1.7372	0.513098	1.75946	3.13492e-51	5.75071e-47	SpO_Gene004706	-	-	-	-	-	-	-	-
Mitotic oogonia	SpO_Gene000167	SpO_Gene000167	0.253	0.134	1.22205	0.318856	1.93833	3.24572e-51	5.95395e-47	SpO_Gene000167	-	-	-	-	-	-	-	-
Mitotic oogonia	CAFS_SP_G_71959_path1	CAFS_SP_G_71959_path1	0.409	0.302	2.68332	1.01501	1.40252	3.50836e-51	6.43574e-47	CAFS_SP_G_71959_path1	-	-	-	-	-	-	-	-
Mitotic oogonia	SpO_Gene006568	SpO_Gene006568	0.266	0.145	1.35383	0.41015	1.72283	3.51257e-51	6.44347e-47	SpO_Gene006568	-	-	-	-	-	-	-	-
Mitotic oogonia	CAFS_SP_G_105540_path1	CAFS_SP_G_105540_path1	0.451	0.366	3.68004	1.42009	1.37374	3.53282e-51	6.4806e-47	CAFS_SP_G_105540_path1	ABB73282.1 reverse transcriptase, partial [Penaeus monodon]	-	-	-	-	-	-	-
Mitotic oogonia	loci002131	loci002131	0.497	0.436	3.91623	1.66229	1.2363	4.14518e-51	7.60391e-47	loci002131	XP_027229764.1 carbohydrate sulfotransferase 11-like isoform X1 [Penaeus vannamei]	Metabolism	Glycan biosynthesis and metabolism	ko00532//Glycosaminoglycan biosynthesis - chondroitin sulfate / dermatan sulfate	K01017	GO:0005575//cellular_component;GO:0016020//membrane;GO:0016021//integral component of membrane;GO:0031224//intrinsic component of membrane;GO:0044425//membrane part	GO:0003674//molecular_function;GO:0003824//catalytic activity;GO:0008146//sulfotransferase activity;GO:0016740//transferase activity;GO:0016782//transferase activity, transferring sulfur-containing groups	GO:0005975//carbohydrate metabolic process;GO:0008150//biological_process;GO:0008152//metabolic process;GO:0009058//biosynthetic process;GO:0016051//carbohydrate biosynthetic process;GO:0044238//primary metabolic process;GO:0071704//organic substance metabolic process;GO:1901576//organic substance biosynthetic process
Mitotic oogonia	CAFS_SP_G_49579_path1	CAFS_SP_G_49579_path1	0.308	0.188	1.76026	0.534789	1.71874	4.56493e-51	8.3739e-47	CAFS_SP_G_49579_path1	-	-	-	-	-	-	-	-
Mitotic oogonia	CAFS_SP_G_38931_path1	CAFS_SP_G_38931_path1	0.436	0.346	3.0423	1.13021	1.42856	6.52796e-51	1.19749e-46	CAFS_SP_G_38931_path1	-	-	-	-	-	-	-	-
Mitotic oogonia	CAFS_SP_G_21619_path1	CAFS_SP_G_21619_path1	0.743	0.793	11.8538	7.62389	0.636747	7.44689e-51	1.36606e-46	CAFS_SP_G_21619_path1	-	-	-	-	-	-	-	-
Mitotic oogonia	CAFS_SP_G_51871_path1	CAFS_SP_G_51871_path1	0.357	0.244	2.19559	0.707911	1.63297	9.04145e-51	1.65856e-46	CAFS_SP_G_51871_path1	-	-	-	-	-	-	-	-
Mitotic oogonia	CAFS_SP_G_56332_path1	CAFS_SP_G_56332_path1	0.617	0.632	6.96414	3.68265	0.919199	9.76541e-51	1.79137e-46	CAFS_SP_G_56332_path1	ROT73683.1 putative chromodomain-helicase-DNA-binding protein 1 [Penaeus vannamei]	-	-	-	-	GO:0000123//histone acetyltransferase complex;GO:0000124//SAGA complex;GO:0000228//nuclear chromosome;GO:0000785//chromatin;GO:0000790//nuclear chromatin;GO:0005575//cellular_component;GO:0005622//intracellular;GO:0005623//cell;GO:0005634//nucleus;GO:0005654//nucleoplasm;GO:0005694//chromosome;GO:0005700//polytene chromosome;GO:0005703//polytene chromosome puff;GO:0005705//polytene chromosome int…	GO:0000166//nucleotide binding;GO:0000182//rDNA binding;GO:0001067//regulatory region nucleic acid binding;GO:0003674//molecular_function;GO:0003676//nucleic acid binding;GO:0003677//DNA binding;GO:0003682//chromatin binding;GO:0003690//double-stranded DNA binding;GO:0003824//catalytic activity;GO:0004386//helicase activity;GO:0005488//binding;GO:0005515//protein binding;GO:0005524//ATP binding;G…	GO:0000003//reproduction;GO:0001178//regulation of transcriptional start site selection at RNA polymerase II promoter;GO:0002009//morphogenesis of an epithelium;GO:0002165//instar larval or pupal development;GO:0003006//developmental process involved in reproduction;GO:0006139//nucleobase-containing compound metabolic process;GO:0006275//regulation of DNA replication;GO:0006323//DNA packaging;GO:…
Mitotic oogonia	SpO_Gene006002	SpO_Gene006002	0.286	0.166	1.50199	0.435831	1.78504	1.08726e-50	1.99447e-46	SpO_Gene006002	-	-	-	-	-	-	-	-
Mitotic oogonia	CAFS_SP_G_46844_path1	CAFS_SP_G_46844_path1	0.334	0.222	1.90288	0.533639	1.83425	1.25501e-50	2.30219e-46	CAFS_SP_G_46844_path1	XP_027216035.1 probable methylmalonate-semialdehyde dehydrogenase [acylating], mitochondrial [Penaeus vannamei]	Metabolism;Metabolism;Metabolism;Metabolism;Metabolism;Metabolism	Global and overview maps;Global and overview maps;Amino acid metabolism;Carbohydrate metabolism;Carbohydrate metabolism;Metabolism of other amino acids	ko01100//Metabolic pathways;ko01200//Carbon metabolism;ko00280//Valine, leucine and isoleucine degradation;ko00562//Inositol phosphate metabolism;ko00640//Propanoate metabolism;ko00410//beta-Alanine metabolism	K00140;K00140;K00140;K00140;K00140;K00140	GO:0005575//cellular_component;GO:0005622//intracellular;GO:0005623//cell;GO:0005634//nucleus;GO:0005654//nucleoplasm;GO:0005737//cytoplasm;GO:0005739//mitochondrion;GO:0005759//mitochondrial matrix;GO:0031974//membrane-enclosed lumen;GO:0031981//nuclear lumen;GO:0043226//organelle;GO:0043227//membrane-bounded organelle;GO:0043229//intracellular organelle;GO:0043231//intracellular membrane-bounde…	GO:0000062//fatty-acyl-CoA binding;GO:0000166//nucleotide binding;GO:0003674//molecular_function;GO:0003824//catalytic activity;GO:0003842//1-pyrroline-5-carboxylate dehydrogenase activity;GO:0004350//glutamate-5-semialdehyde dehydrogenase activity;GO:0004491//methylmalonate-semialdehyde dehydrogenase (acylating) activity;GO:0004777//succinate-semialdehyde dehydrogenase (NAD+) activity;GO:0005488…	GO:0001505//regulation of neurotransmitter levels;GO:0006082//organic acid metabolic process;GO:0006139//nucleobase-containing compound metabolic process;GO:0006206//pyrimidine nucleobase metabolic process;GO:0006208//pyrimidine nucleobase catabolic process;GO:0006210//thymine catabolic process;GO:0006520//cellular amino acid metabolic process;GO:0006527//arginine catabolic process;GO:0006561//pr…
Mitotic oogonia	CAFS_SP_G_34765_path1	CAFS_SP_G_34765_path1	0.277	0.155	1.45312	0.415715	1.80548	1.26787e-50	2.32578e-46	CAFS_SP_G_34765_path1	XP_027211736.1 peroxisomal membrane protein 11A-like [Penaeus vannamei]	Cellular Processes	Transport and catabolism	ko04146//Peroxisome	K13352	GO:0005575//cellular_component;GO:0005622//intracellular;GO:0005623//cell;GO:0005737//cytoplasm;GO:0005739//mitochondrion;GO:0005777//peroxisome;GO:0005778//peroxisomal membrane;GO:0005779//integral component of peroxisomal membrane;GO:0016020//membrane;GO:0016021//integral component of membrane;GO:0031090//organelle membrane;GO:0031224//intrinsic component of membrane;GO:0031231//intrinsic compo…	GO:0003674//molecular_function;GO:0005488//binding;GO:0005515//protein binding;GO:0042802//identical protein binding;GO:0042803//protein homodimerization activity;GO:0046983//protein dimerization activity	GO:0006996//organelle organization;GO:0007031//peroxisome organization;GO:0007154//cell communication;GO:0007165//signal transduction;GO:0008150//biological_process;GO:0009987//cellular process;GO:0016043//cellular component organization;GO:0016559//peroxisome fission;GO:0022607//cellular component assembly;GO:0023052//signaling;GO:0032535//regulation of cellular component size;GO:0043933//macrom…
Mitotic oogonia	CAFS_SP_G_2987_path1	CAFS_SP_G_2987_path1	0.651	0.628	7.81928	4.13258	0.919992	1.39728e-50	2.56317e-46	CAFS_SP_G_2987_path1	XP_027213891.1 acyl-coenzyme A synthetase ACSM3, mitochondrial-like [Penaeus vannamei]	Metabolism;Metabolism	Global and overview maps;Carbohydrate metabolism	ko01100//Metabolic pathways;ko00650//Butanoate metabolism	K01896;K01896	-	GO:0003987//acetate-CoA ligase activity;GO:0004043//L-aminoadipate-semialdehyde dehydrogenase activity;GO:0008668//(2,3-dihydroxybenzoyl)adenylate synthase activity;GO:0008756//o-succinylbenzoate-CoA ligase activity;GO:0030729//acetoacetate-CoA ligase activity;GO:0047473//D-alanine-poly(phosphoribitol) ligase activity;GO:0047475//phenylacetate-CoA ligase activity;GO:0050218//propionate-CoA ligase…	GO:0009234//menaquinone biosynthetic process;GO:0010124//phenylacetate catabolic process;GO:0019287//isopentenyl diphosphate biosynthetic process, mevalonate pathway;GO:0019290//siderophore biosynthetic process;GO:0019350//teichoic acid biosynthetic process;GO:0019427//acetyl-CoA biosynthetic process from acetate;GO:0019878//lysine biosynthetic process via aminoadipic acid
Mitotic oogonia	CAFS_SP_G_1872_path1	CAFS_SP_G_1872_path1	0.271	0.152	1.7157	0.442783	1.95413	1.42569e-50	2.61529e-46	CAFS_SP_G_1872_path1	-	-	-	-	-	-	-	-
Mitotic oogonia	CAFS_SP_G_38890_path1	CAFS_SP_G_38890_path1	0.257	0.136	1.31179	0.385969	1.76498	1.7995e-50	3.30101e-46	CAFS_SP_G_38890_path1	-	-	-	-	-	-	-	-
Mitotic oogonia	SpO_Gene003353	SpO_Gene003353	0.317	0.199	1.89516	0.554039	1.77426	2.75815e-50	5.05956e-46	SpO_Gene003353	-	-	-	-	-	-	-	-
Mitotic oogonia	CAFS_SP_G_13225_path1	CAFS_SP_G_13225_path1	0.359	0.25	2.46936	0.770261	1.68072	3.5635e-50	6.53689e-46	CAFS_SP_G_13225_path1	-	-	-	-	-	-	-	-
Mitotic oogonia	SpO_Gene002252	SpO_Gene002252	0.298	0.18	1.63676	0.483946	1.75793	7.83782e-50	1.43777e-45	SpO_Gene002252	-	-	-	-	-	-	-	-
Mitotic oogonia	CAFS_SP_G_136819_path1	CAFS_SP_G_136819_path1	0.398	0.29	2.69558	0.977673	1.46317	7.8752e-50	1.44463e-45	CAFS_SP_G_136819_path1	XP_027214223.1 brain tumor protein-like [Penaeus vannamei]	-	-	-	-	GO:0000109//nucleotide-excision repair complex;GO:0005575//cellular_component;GO:0005622//intracellular;GO:0005623//cell;GO:0005737//cytoplasm;GO:0005829//cytosol;GO:0005938//cell cortex;GO:0036477//somatodendritic compartment;GO:0043025//neuronal cell body;GO:0044297//cell body;GO:0044424//intracellular part;GO:0044444//cytoplasmic part;GO:0044448//cell cortex part;GO:0044464//cell part;GO:00451…	GO:0003674//molecular_function;GO:0003676//nucleic acid binding;GO:0003723//RNA binding;GO:0003729//mRNA binding;GO:0003730//mRNA 3'-UTR binding;GO:0005488//binding;GO:0005515//protein binding;GO:0008270//zinc ion binding;GO:0030371//translation repressor activity;GO:0043167//ion binding;GO:0043169//cation binding;GO:0045182//translation regulator activity;GO:0046872//metal ion binding;GO:0046914…	GO:0000902//cell morphogenesis;GO:0000904//cell morphogenesis involved in differentiation;GO:0001709//cell fate determination;GO:0003002//regionalization;GO:0006139//nucleobase-containing compound metabolic process;GO:0006289//nucleotide-excision repair;GO:0006351//transcription, DNA-templated;GO:0006417//regulation of translation;GO:0006725//cellular aromatic compound metabolic process;GO:000680…
Mitotic oogonia	SpO_Gene003554	SpO_Gene003554	0.286	0.163	1.56578	0.497928	1.65287	9.63356e-50	1.76718e-45	SpO_Gene003554	-	-	-	-	-	-	-	-
Mitotic oogonia	SpO_Gene008674	SpO_Gene008674	0.772	0.804	11.7925	8.37605	0.493532	1.01325e-49	1.8587e-45	SpO_Gene008674	-	-	-	-	-	-	-	-
Mitotic oogonia	CAFS_SP_G_66816_path1	CAFS_SP_G_66816_path1	0.46	0.378	3.44058	1.36476	1.334	1.02879e-49	1.88722e-45	CAFS_SP_G_66816_path1	XP_027214632.1 nuclear pore complex protein Nup98-Nup96-like isoform X1 [Penaeus vannamei]	Genetic Information Processing;Human Diseases	Translation;Infectious diseases	ko03013//RNA transport;ko05164//Influenza A	K14297;K14297	GO:0000775//chromosome, centromeric region;GO:0000776//kinetochore;GO:0000785//chromatin;GO:0005575//cellular_component;GO:0005622//intracellular;GO:0005623//cell;GO:0005634//nucleus;GO:0005635//nuclear envelope;GO:0005643//nuclear pore;GO:0005654//nucleoplasm;GO:0005694//chromosome;GO:0005700//polytene chromosome;GO:0005703//polytene chromosome puff;GO:0005704//polytene chromosome band;GO:000573…	GO:0003674//molecular_function;GO:0003676//nucleic acid binding;GO:0003677//DNA binding;GO:0003682//chromatin binding;GO:0003712//transcription cofactor activity;GO:0003713//transcription coactivator activity;GO:0003723//RNA binding;GO:0003729//mRNA binding;GO:0003824//catalytic activity;GO:0005048//signal sequence binding;GO:0005198//structural molecule activity;GO:0005215//transporter activity;…	GO:0000003//reproduction;GO:0000070//mitotic sister chromatid segregation;GO:0000278//mitotic cell cycle;GO:0000280//nuclear division;GO:0000578//embryonic axis specification;GO:0000819//sister chromatid segregation;GO:0000972//transcription-dependent tethering of RNA polymerase II gene DNA at nuclear periphery;GO:0000973//posttranscriptional tethering of RNA polymerase II gene DNA at nuclear per…
Mitotic oogonia	SpO_Gene004507	SpO_Gene004507	0.26	0.142	1.34854	0.33436	2.01193	1.11143e-49	2.03881e-45	SpO_Gene004507	-	-	-	-	-	-	-	-
Mitotic oogonia	SpO_Gene002587	SpO_Gene002587	0.281	0.16	1.53354	0.479124	1.67839	1.44952e-49	2.65901e-45	SpO_Gene002587	-	-	-	-	-	-	-	-
Mitotic oogonia	CAFS_SP_G_34749_path1	CAFS_SP_G_34749_path1	0.509	0.444	4.26944	1.85286	1.20429	2.02131e-49	3.70789e-45	CAFS_SP_G_34749_path1	-	-	-	-	-	-	-	-
Mitotic oogonia	SpO_Gene003146	SpO_Gene003146	0.314	0.199	1.78922	0.540483	1.72701	2.21725e-49	4.06732e-45	SpO_Gene003146	-	-	-	-	-	-	-	-
Mitotic oogonia	SpO_Gene007007	SpO_Gene007007	0.26	0.142	1.31233	0.362482	1.85614	2.36147e-49	4.33189e-45	SpO_Gene007007	-	-	-	-	-	-	-	-
Mitotic oogonia	CAFS_SP_G_42586_path1	CAFS_SP_G_42586_path1	0.333	0.215	1.96504	0.64494	1.60732	4.22004e-49	7.74125e-45	CAFS_SP_G_42586_path1	XP_027215577.1 ubiquitin-conjugating enzyme E2 N [Penaeus vannamei]	Human Diseases;Genetic Information Processing;Organismal Systems	Infectious diseases;Folding, sorting and degradation;Immune system	ko05131//Shigellosis;ko04120//Ubiquitin mediated proteolysis;ko04624//Toll and Imd signaling pathway	K10580;K10580;K10580	GO:0000151//ubiquitin ligase complex;GO:0001650//fibrillar center;GO:0005575//cellular_component;GO:0005622//intracellular;GO:0005623//cell;GO:0005634//nucleus;GO:0005654//nucleoplasm;GO:0005730//nucleolus;GO:0005737//cytoplasm;GO:0005829//cytosol;GO:0031371//ubiquitin conjugating enzyme complex;GO:0031372//UBC13-MMS2 complex;GO:0031974//membrane-enclosed lumen;GO:0031981//nuclear lumen;GO:003299…	GO:0000166//nucleotide binding;GO:0003674//molecular_function;GO:0003824//catalytic activity;GO:0004842//ubiquitin-protein transferase activity;GO:0005488//binding;GO:0005515//protein binding;GO:0005524//ATP binding;GO:0008144//drug binding;GO:0016740//transferase activity;GO:0016874//ligase activity;GO:0017076//purine nucleotide binding;GO:0019787//ubiquitin-like protein transferase activity;GO:…	GO:0000165//MAPK cascade;GO:0000187//activation of MAPK activity;GO:0000209//protein polyubiquitination;GO:0000724//double-strand break repair via homologous recombination;GO:0000725//recombinational repair;GO:0000726//non-recombinational repair;GO:0000729//DNA double-strand break processing;GO:0001932//regulation of protein phosphorylation;GO:0001934//positive regulation of protein phosphorylati…
Mitotic oogonia	SpO_Gene008296	SpO_Gene008296	0.361	0.26	2.39329	0.724006	1.72492	7.34672e-49	1.34768e-44	SpO_Gene008296	-	-	-	-	-	-	-	-
Mitotic oogonia	loci001299	loci001299	0.636	0.645	6.58986	3.67954	0.840723	7.72047e-49	1.41624e-44	loci001299	-	-	-	-	-	-	-	-
Mitotic oogonia	CAFS_SP_G_27788_path1	CAFS_SP_G_27788_path1	0.269	0.152	1.44241	0.421575	1.77462	1.10626e-48	2.02933e-44	CAFS_SP_G_27788_path1	-	-	-	-	-	-	-	-
Mitotic oogonia	SpO_Gene005602	SpO_Gene005602	0.274	0.156	1.37544	0.427747	1.68506	1.36391e-48	2.50196e-44	SpO_Gene005602	-	-	-	-	-	-	-	-
Mitotic oogonia	CAFS_SP_G_57506_path1	CAFS_SP_G_57506_path1	0.351	0.241	2.1869	0.678729	1.68798	2.22086e-48	4.07395e-44	CAFS_SP_G_57506_path1	-	-	-	-	-	-	-	-
Mitotic oogonia	SpO_Gene004151	SpO_Gene004151	0.329	0.211	2.13154	0.696158	1.61441	3.5374e-48	6.48901e-44	SpO_Gene004151	-	-	-	-	-	-	-	-
Mitotic oogonia	SpO_Gene000087	SpO_Gene000087	0.309	0.193	1.7633	0.519187	1.76395	4.07051e-48	7.46694e-44	SpO_Gene000087	-	-	-	-	-	-	-	-
Mitotic oogonia	CAFS_SP_G_101593_path1	CAFS_SP_G_101593_path1	0.6	0.611	6.8833	3.48111	0.983551	5.35332e-48	9.82014e-44	CAFS_SP_G_101593_path1	-	-	-	-	-	-	-	-
Mitotic oogonia	SpO_Gene007035	SpO_Gene007035	0.251	0.135	1.2828	0.34835	1.88069	5.35556e-48	9.82423e-44	SpO_Gene007035	-	-	-	-	-	-	-	-
Mitotic oogonia	CAFS_SP_G_74634_path1	CAFS_SP_G_74634_path1	0.344	0.229	2.03846	0.710374	1.52083	6.58082e-48	1.20719e-43	CAFS_SP_G_74634_path1	-	-	-	-	-	-	-	-
Mitotic oogonia	SpO_Gene002158	SpO_Gene002158	0.3	0.183	1.63556	0.527586	1.6323	8.47465e-48	1.55459e-43	SpO_Gene002158	-	-	-	-	-	-	-	-
Mitotic oogonia	CAFS_SP_G_64665_path1	CAFS_SP_G_64665_path1	0.281	0.162	1.46376	0.452063	1.69509	9.539e-48	1.74983e-43	CAFS_SP_G_64665_path1	-	-	-	-	-	-	-	-
Mitotic oogonia	CAFS_SP_G_11681_path1	CAFS_SP_G_11681_path1	0.364	0.256	2.20369	0.757166	1.54124	9.81815e-48	1.80104e-43	CAFS_SP_G_11681_path1	-	-	-	-	-	-	-	-
Mitotic oogonia	CAFS_SP_G_4443_path1	CAFS_SP_G_4443_path1	0.324	0.212	1.78325	0.576344	1.62951	1.16101e-47	2.12975e-43	CAFS_SP_G_4443_path1	-	-	-	-	-	-	-	-
Mitotic oogonia	CAFS_SP_G_22683_path1	CAFS_SP_G_22683_path1	0.305	0.191	1.60915	0.496949	1.69513	1.27114e-47	2.33179e-43	CAFS_SP_G_22683_path1	XP_027237330.1 zinc finger HIT domain-containing protein 3-like [Penaeus vannamei]	-	-	-	-	GO:0005575//cellular_component;GO:0005622//intracellular;GO:0005623//cell;GO:0005634//nucleus;GO:0005737//cytoplasm;GO:0009325//nitrate reductase complex;GO:0043226//organelle;GO:0043227//membrane-bounded organelle;GO:0043229//intracellular organelle;GO:0043231//intracellular membrane-bounded organelle;GO:0044424//intracellular part;GO:0044464//cell part	GO:0003674//molecular_function;GO:0005102//receptor binding;GO:0005488//binding;GO:0005515//protein binding;GO:0008134//transcription factor binding;GO:0008940//nitrate reductase activity;GO:0035257//nuclear hormone receptor binding;GO:0043167//ion binding;GO:0043169//cation binding;GO:0046872//metal ion binding;GO:0046966//thyroid hormone receptor binding;GO:0051427//hormone receptor binding	GO:0000463//maturation of LSU-rRNA from tricistronic rRNA transcript (SSU-rRNA, 5.8S rRNA, LSU-rRNA);GO:0000470//maturation of LSU-rRNA;GO:0000491//small nucleolar ribonucleoprotein complex assembly;GO:0000492//box C/D snoRNP assembly;GO:0006139//nucleobase-containing compound metabolic process;GO:0006355//regulation of transcription, DNA-templated;GO:0006364//rRNA processing;GO:0006396//RNA proc…
Mitotic oogonia	CAFS_SP_G_36187_path1	CAFS_SP_G_36187_path1	0.362	0.257	2.46415	0.795352	1.63142	1.45256e-47	2.66458e-43	CAFS_SP_G_36187_path1	XP_027224876.1 LOW QUALITY PROTEIN: ESF1 homolog [Penaeus vannamei]	-	-	-	-	GO:0005575//cellular_component;GO:0005622//intracellular;GO:0005623//cell;GO:0005634//nucleus;GO:0005654//nucleoplasm;GO:0005730//nucleolus;GO:0031974//membrane-enclosed lumen;GO:0031981//nuclear lumen;GO:0043226//organelle;GO:0043227//membrane-bounded organelle;GO:0043228//non-membrane-bounded organelle;GO:0043229//intracellular organelle;GO:0043231//intracellular membrane-bounded organelle;GO:0…	GO:0003674//molecular_function;GO:0003676//nucleic acid binding;GO:0003723//RNA binding;GO:0005488//binding;GO:0097159//organic cyclic compound binding;GO:1901363//heterocyclic compound binding	GO:0006139//nucleobase-containing compound metabolic process;GO:0006351//transcription, DNA-templated;GO:0006355//regulation of transcription, DNA-templated;GO:0006364//rRNA processing;GO:0006396//RNA processing;GO:0006725//cellular aromatic compound metabolic process;GO:0006807//nitrogen compound metabolic process;GO:0008150//biological_process;GO:0008152//metabolic process;GO:0009058//biosynthe…
Mitotic oogonia	CAFS_SP_G_7101_path1	CAFS_SP_G_7101_path1	0.428	0.337	2.94127	1.16844	1.33185	1.51547e-47	2.77998e-43	CAFS_SP_G_7101_path1	-	-	-	-	-	-	-	-
Mitotic oogonia	CAFS_SP_G_1556_path1	CAFS_SP_G_1556_path1	0.261	0.146	1.41232	0.38618	1.87072	1.5313e-47	2.80901e-43	CAFS_SP_G_1556_path1	-	-	-	-	-	-	-	-
Mitotic oogonia	SpO_Gene000252	SpO_Gene000252	0.389	0.294	2.57899	0.870472	1.56694	2.06684e-47	3.79141e-43	SpO_Gene000252	-	-	-	-	-	-	-	-
Mitotic oogonia	CAFS_SP_G_46767_path1	CAFS_SP_G_46767_path1	0.325	0.21	1.84176	0.606705	1.60202	2.12195e-47	3.89251e-43	CAFS_SP_G_46767_path1	AFF59222.1 leucine-rich repeat proteins [Scylla paramamosain]	-	-	-	-	GO:0000164//protein phosphatase type 1 complex;GO:0005575//cellular_component;GO:0005622//intracellular;GO:0005623//cell;GO:0005634//nucleus;GO:0005654//nucleoplasm;GO:0005737//cytoplasm;GO:0005829//cytosol;GO:0005886//plasma membrane;GO:0008287//protein serine/threonine phosphatase complex;GO:0016020//membrane;GO:0031974//membrane-enclosed lumen;GO:0031981//nuclear lumen;GO:0032991//macromolecul…	GO:0003674//molecular_function;GO:0005488//binding;GO:0005515//protein binding;GO:0008157//protein phosphatase 1 binding;GO:0017016//Ras GTPase binding;GO:0019208//phosphatase regulator activity;GO:0019888//protein phosphatase regulator activity;GO:0019899//enzyme binding;GO:0019902//phosphatase binding;GO:0019903//protein phosphatase binding;GO:0030234//enzyme regulator activity;GO:0031267//smal…	GO:0002119//nematode larval development;GO:0002164//larval development;GO:0007154//cell communication;GO:0007165//signal transduction;GO:0007166//cell surface receptor signaling pathway;GO:0007167//enzyme linked receptor protein signaling pathway;GO:0007169//transmembrane receptor protein tyrosine kinase signaling pathway;GO:0007264//small GTPase mediated signal transduction;GO:0007265//Ras prote…
Mitotic oogonia	SpO_Gene006415	SpO_Gene006415	0.333	0.225	1.98691	0.591489	1.7481	2.36674e-47	4.34156e-43	SpO_Gene006415	ROT70476.1 enzymatic polyprotein [Penaeus vannamei]	-	-	-	-	-	GO:0003964//RNA-directed DNA polymerase activity	GO:0000373//Group II intron splicing
Mitotic oogonia	CAFS_SP_G_23342_path1	CAFS_SP_G_23342_path1	0.366	0.262	2.29022	0.755539	1.59991	2.80285e-47	5.14155e-43	CAFS_SP_G_23342_path1	XP_027215975.1 putative mediator of RNA polymerase II transcription subunit 24 [Penaeus vannamei]	-	-	-	-	-	GO:0004386//helicase activity	-
Mitotic oogonia	CAFS_SP_G_40239_path1	CAFS_SP_G_40239_path1	0.511	0.461	4.61542	2.02375	1.18943	4.64639e-47	8.52334e-43	CAFS_SP_G_40239_path1	-	-	-	-	-	-	-	-
Mitotic oogonia	CAFS_SP_G_123670_path1	CAFS_SP_G_123670_path1	0.257	0.141	1.30601	0.34958	1.90147	6.54645e-47	1.20088e-42	CAFS_SP_G_123670_path1	-	-	-	-	-	-	-	-
Mitotic oogonia	CAFS_SP_G_14382_path1	CAFS_SP_G_14382_path1	0.295	0.18	1.63668	0.480234	1.76897	7.03882e-47	1.2912e-42	CAFS_SP_G_14382_path1	ROT84206.1 26S proteasome non-ATPase regulatory subunit 7 [Penaeus vannamei]	Human Diseases;Genetic Information Processing	Infectious diseases;Folding, sorting and degradation	ko05169//Epstein-Barr virus infection;ko03050//Proteasome	K03038;K03038	GO:0000502//proteasome complex;GO:0005575//cellular_component;GO:0005576//extracellular region;GO:0005622//intracellular;GO:0005623//cell;GO:0005634//nucleus;GO:0005654//nucleoplasm;GO:0005737//cytoplasm;GO:0005819//spindle;GO:0005829//cytosol;GO:0005838//proteasome regulatory particle;GO:0005856//cytoskeleton;GO:0008541//proteasome regulatory particle, lid subcomplex;GO:0012505//endomembrane sys…	GO:0003674//molecular_function;GO:0005488//binding;GO:0005515//protein binding;GO:0008237//metallopeptidase activity;GO:0042802//identical protein binding;GO:0042803//protein homodimerization activity;GO:0046983//protein dimerization activity;GO:0070122//isopeptidase activity	GO:0001775//cell activation;GO:0002252//immune effector process;GO:0002263//cell activation involved in immune response;GO:0002274//myeloid leukocyte activation;GO:0002275//myeloid cell activation involved in immune response;GO:0002283//neutrophil activation involved in immune response;GO:0002366//leukocyte activation involved in immune response;GO:0002376//immune system process;GO:0002443//leuko…
Mitotic oogonia	SpO_Gene007136	SpO_Gene007136	0.309	0.202	1.76545	0.455348	1.955	7.08471e-47	1.29962e-42	SpO_Gene007136	-	-	-	-	-	-	-	-
Mitotic oogonia	CAFS_SP_G_32361_path1	CAFS_SP_G_32361_path1	0.276	0.161	1.50776	0.450302	1.74344	1.24421e-46	2.28238e-42	CAFS_SP_G_32361_path1	-	-	-	-	-	-	-	-
Mitotic oogonia	CAFS_SP_G_32512_path1	CAFS_SP_G_32512_path1	0.437	0.352	3.01808	1.22146	1.30502	2.21022e-46	4.05442e-42	CAFS_SP_G_32512_path1	-	-	-	-	-	-	-	-
Mitotic oogonia	CAFS_SP_G_31008_path1	CAFS_SP_G_31008_path1	0.273	0.158	1.4205	0.433501	1.71229	2.72647e-46	5.00143e-42	CAFS_SP_G_31008_path1	XP_027216251.1 NADH dehydrogenase [ubiquinone] 1 alpha subcomplex subunit 6-like [Penaeus vannamei]	Metabolism;Human Diseases;Human Diseases;Organismal Systems;Human Diseases;Human Diseases;Metabolism;Organismal Systems	Global and overview maps;Neurodegenerative diseases;Neurodegenerative diseases;Environmental adaptation;Endocrine and metabolic diseases;Neurodegenerative diseases;Energy metabolism;Nervous system	ko01100//Metabolic pathways;ko05010//Alzheimer disease;ko05016//Huntington disease;ko04714//Thermogenesis;ko04932//Non-alcoholic fatty liver disease (NAFLD);ko05012//Parkinson disease;ko00190//Oxidative phosphorylation;ko04723//Retrograde endocannabinoid signaling	K03950;K03950;K03950;K03950;K03950;K03950;K03950;K03950	-	GO:0004045//aminoacyl-tRNA hydrolase activity	GO:0006412//translation
Mitotic oogonia	CAFS_SP_G_116653_path1	CAFS_SP_G_116653_path1	0.461	0.391	3.52526	1.44967	1.282	3.24885e-46	5.9597e-42	CAFS_SP_G_116653_path1	-	-	-	-	-	-	-	-
Mitotic oogonia	CAFS_SP_G_39729_path1	CAFS_SP_G_39729_path1	0.337	0.227	1.98713	0.680364	1.54631	6.68405e-46	1.22612e-41	CAFS_SP_G_39729_path1	-	-	-	-	-	-	-	-
Mitotic oogonia	CAFS_SP_G_57020_path1	CAFS_SP_G_57020_path1	0.618	0.636	6.64836	3.67641	0.8547	6.74823e-46	1.23789e-41	CAFS_SP_G_57020_path1	-	-	-	-	-	-	-	-
Mitotic oogonia	CAFS_SP_G_35665_path1	CAFS_SP_G_35665_path1	0.526	0.492	4.60102	2.12544	1.11419	9.50658e-46	1.74389e-41	CAFS_SP_G_35665_path1	AFV74661.1 progesterone-like protein 1, partial [Portunus trituberculatus]	-	-	-	-	-	-	-
Mitotic oogonia	SpO_Gene008212	SpO_Gene008212	0.278	0.167	1.47714	0.40975	1.84999	1.21218e-45	2.22361e-41	SpO_Gene008212	-	-	-	-	-	-	-	-
Mitotic oogonia	CAFS_SP_G_69238_path1	CAFS_SP_G_69238_path1	0.255	0.141	1.243	0.37154	1.74224	1.59391e-45	2.92387e-41	CAFS_SP_G_69238_path1	XP_027217543.1 proteasome subunit alpha type-2-like [Penaeus vannamei]	Genetic Information Processing	Folding, sorting and degradation	ko03050//Proteasome	K02726	GO:0000502//proteasome complex;GO:0000932//cytoplasmic mRNA processing body;GO:0005575//cellular_component;GO:0005576//extracellular region;GO:0005622//intracellular;GO:0005623//cell;GO:0005634//nucleus;GO:0005654//nucleoplasm;GO:0005737//cytoplasm;GO:0005829//cytosol;GO:0005839//proteasome core complex;GO:0012505//endomembrane system;GO:0016020//membrane;GO:0019773//proteasome core complex, alph…	GO:0003674//molecular_function;GO:0003824//catalytic activity;GO:0004175//endopeptidase activity;GO:0004298//threonine-type endopeptidase activity;GO:0005488//binding;GO:0005515//protein binding;GO:0008233//peptidase activity;GO:0016787//hydrolase activity;GO:0042802//identical protein binding;GO:0070003//threonine-type peptidase activity;GO:0070011//peptidase activity, acting on L-amino acid pep…	GO:0001775//cell activation;GO:0002252//immune effector process;GO:0002263//cell activation involved in immune response;GO:0002274//myeloid leukocyte activation;GO:0002275//myeloid cell activation involved in immune response;GO:0002283//neutrophil activation involved in immune response;GO:0002366//leukocyte activation involved in immune response;GO:0002376//immune system process;GO:0002443//leuko…
Mitotic oogonia	SpO_Gene005012	SpO_Gene005012	0.435	0.365	3.21943	1.10928	1.53717	1.84292e-45	3.38066e-41	SpO_Gene005012	-	-	-	-	-	-	-	-
Mitotic oogonia	CAFS_SP_G_21578_path1	CAFS_SP_G_21578_path1	0.333	0.224	1.90157	0.632306	1.5885	1.85653e-45	3.40561e-41	CAFS_SP_G_21578_path1	BAO20855.1 RNA polymerase II second largest subunit, partial [Procambarus clarkii]	Human Diseases;Genetic Information Processing	Neurodegenerative diseases;Transcription	ko05016//Huntington disease;ko03020//RNA polymerase	K03010;K03010	GO:0000228//nuclear chromosome;GO:0000345//cytosolic DNA-directed RNA polymerase complex;GO:0000428//DNA-directed RNA polymerase complex;GO:0000775//chromosome, centromeric region;GO:0000781//chromosome, telomeric region;GO:0000784//nuclear chromosome, telomeric region;GO:0000785//chromatin;GO:0000790//nuclear chromatin;GO:0000792//heterochromatin;GO:0005575//cellular_component;GO:0005622//intrac…	GO:0001055//RNA polymerase II activity;GO:0001882//nucleoside binding;GO:0003674//molecular_function;GO:0003676//nucleic acid binding;GO:0003677//DNA binding;GO:0003682//chromatin binding;GO:0003723//RNA binding;GO:0003729//mRNA binding;GO:0003824//catalytic activity;GO:0003899//DNA-directed RNA polymerase activity;GO:0003968//RNA-directed RNA polymerase activity;GO:0005488//binding;GO:0016740//t…	GO:0000375//RNA splicing, via transesterification reactions;GO:0000377//RNA splicing, via transesterification reactions with bulged adenosine as nucleophile;GO:0000398//mRNA splicing, via spliceosome;GO:0001172//transcription, RNA-templated;GO:0006139//nucleobase-containing compound metabolic process;GO:0006259//DNA metabolic process;GO:0006281//DNA repair;GO:0006283//transcription-coupled nucleo…
Mitotic oogonia	CAFS_SP_G_30609_path1	CAFS_SP_G_30609_path1	0.413	0.321	2.62711	1.00806	1.38189	2.38588e-45	4.37666e-41	CAFS_SP_G_30609_path1	-	-	-	-	-	-	-	-
Mitotic oogonia	CAFS_SP_G_26414_path1	CAFS_SP_G_26414_path1	0.268	0.155	1.32255	0.395544	1.74141	2.79964e-45	5.13565e-41	CAFS_SP_G_26414_path1	-	-	-	-	-	-	-	-
Mitotic oogonia	CAFS_SP_G_115632_path1	CAFS_SP_G_115632_path1	0.541	0.49	4.84677	2.29724	1.07712	2.83588e-45	5.20213e-41	CAFS_SP_G_115632_path1	-	-	-	-	-	-	-	-
Mitotic oogonia	CAFS_SP_G_15137_path1	CAFS_SP_G_15137_path1	0.538	0.517	5.06321	2.42885	1.05978	3.773e-45	6.9212e-41	CAFS_SP_G_15137_path1	-	-	-	-	-	-	-	-
Mitotic oogonia	CAFS_SP_G_105595_path1	CAFS_SP_G_105595_path1	0.504	0.449	4.08703	1.82983	1.15934	4.71851e-45	8.65564e-41	CAFS_SP_G_105595_path1	-	-	-	-	-	-	-	-
Mitotic oogonia	CAFS_SP_G_52583_path1	CAFS_SP_G_52583_path1	0.436	0.359	2.99034	1.20509	1.31117	4.8066e-45	8.81723e-41	CAFS_SP_G_52583_path1	-	-	-	-	-	-	-	-
Mitotic oogonia	SpO_Gene004081	SpO_Gene004081	0.427	0.338	2.94191	1.16194	1.34022	8.17182e-45	1.49904e-40	SpO_Gene004081	-	-	-	-	-	-	-	-
Mitotic oogonia	SpO_Gene004163	SpO_Gene004163	0.448	0.378	3.57361	1.30639	1.4518	1.46457e-44	2.6866e-40	SpO_Gene004163	-	-	-	-	-	-	-	-
Mitotic oogonia	SpO_Gene007445	SpO_Gene007445	0.338	0.226	1.96521	0.713259	1.46218	1.53619e-44	2.81799e-40	SpO_Gene007445	-	-	-	-	-	-	-	-
Mitotic oogonia	CAFS_SP_G_25239_path1	CAFS_SP_G_25239_path1	0.509	0.471	4.19589	1.8751	1.16201	1.7952e-44	3.29311e-40	CAFS_SP_G_25239_path1	-	-	-	-	-	-	-	-
Mitotic oogonia	CAFS_SP_G_86522_path1	CAFS_SP_G_86522_path1	0.502	0.44	4.20196	1.83373	1.19628	2.0232e-44	3.71135e-40	CAFS_SP_G_86522_path1	-	-	-	-	-	-	-	-
Mitotic oogonia	CAFS_SP_G_10578_path1	CAFS_SP_G_10578_path1	0.364	0.254	2.38488	0.872521	1.45065	2.05857e-44	3.77624e-40	CAFS_SP_G_10578_path1	-	-	-	-	-	-	-	-
Mitotic oogonia	SpO_Gene007665	SpO_Gene007665	0.353	0.249	2.11406	0.709171	1.57581	2.57953e-44	4.73189e-40	SpO_Gene007665	-	-	-	-	-	-	-	-
Mitotic oogonia	CAFS_SP_G_27681_path1	CAFS_SP_G_27681_path1	0.383	0.285	2.41523	0.935548	1.36828	2.65694e-44	4.87389e-40	CAFS_SP_G_27681_path1	-	-	-	-	-	-	-	-
Mitotic oogonia	SpO_Gene005845	SpO_Gene005845	0.323	0.211	2.1368	0.718509	1.57237	4.04032e-44	7.41157e-40	SpO_Gene005845	-	-	-	-	-	-	-	-
Mitotic oogonia	CAFS_SP_G_62483_path1	CAFS_SP_G_62483_path1	0.313	0.209	1.92608	0.553242	1.79968	5.92122e-44	1.08619e-39	CAFS_SP_G_62483_path1	XP_027236494.1 protein Wnt-6-like [Penaeus vannamei]	Human Diseases;Human Diseases;Human Diseases;Human Diseases;Environmental Information Processing;Environmental Information Processing;Human Diseases;Environmental Information Processing;Human Diseases;Cellular Processes;Organismal Systems;Human Diseases;Human Diseases;Human Diseases	Neurodegenerative diseases;Cancers;Infectious diseases;Cancers;Signal transduction;Signal transduction;Cancers;Signal transduction;Endocrine and metabolic diseases;Cellular community - eukaryotes;Endocrine system;Cancers;Cancers;Cancers	ko05010//Alzheimer disease;ko05200//Pathways in cancer;ko05165//Human papillomavirus infection;ko05225//Hepatocellular carcinoma;ko04150//mTOR signaling pathway;ko04310//Wnt signaling pathway;ko05205//Proteoglycans in cancer;ko04390//Hippo signaling pathway;ko04934//Cushing syndrome;ko04550//Signaling pathways regulating pluripotency of stem cells;ko04916//Melanogenesis;ko05226//Gastric cancer;ko…	K00445;K00445;K00445;K00445;K00445;K00445;K00445;K00445;K00445;K00445;K00445;K00445;K00445;K00445	GO:0005575//cellular_component;GO:0005576//extracellular region;GO:0005615//extracellular space;GO:0005622//intracellular;GO:0005623//cell;GO:0005737//cytoplasm;GO:0005783//endoplasmic reticulum;GO:0005788//endoplasmic reticulum lumen;GO:0005794//Golgi apparatus;GO:0005796//Golgi lumen;GO:0005886//plasma membrane;GO:0009986//cell surface;GO:0012505//endomembrane system;GO:0012506//vesicle membran…	GO:0001664//G-protein coupled receptor binding;GO:0003674//molecular_function;GO:0005102//receptor binding;GO:0005109//frizzled binding;GO:0005488//binding;GO:0005515//protein binding	GO:0001101//response to acid chemical;GO:0001654//eye development;GO:0001655//urogenital system development;GO:0001657//ureteric bud development;GO:0001658//branching involved in ureteric bud morphogenesis;GO:0001763//morphogenesis of a branching structure;GO:0001822//kidney development;GO:0001823//mesonephros development;GO:0001838//embryonic epithelial tube formation;GO:0002009//morphogenesis o…
Mitotic oogonia	CAFS_SP_G_17047_path1	CAFS_SP_G_17047_path1	0.295	0.185	1.57436	0.503281	1.64533	6.1679e-44	1.13144e-39	CAFS_SP_G_17047_path1	-	-	-	-	-	-	-	-
Mitotic oogonia	CAFS_SP_G_49489_path1	CAFS_SP_G_49489_path1	0.389	0.291	2.48423	0.917628	1.43682	1.06827e-43	1.95964e-39	CAFS_SP_G_49489_path1	-	-	-	-	-	-	-	-
Mitotic oogonia	CAFS_SP_G_34659_path1	CAFS_SP_G_34659_path1	0.386	0.293	2.35068	0.851529	1.46495	2.38142e-43	4.36848e-39	CAFS_SP_G_34659_path1	-	-	-	-	-	-	-	-
Mitotic oogonia	CAFS_SP_G_69731_path1	CAFS_SP_G_69731_path1	0.393	0.299	2.79195	0.998137	1.48396	3.09799e-43	5.68296e-39	CAFS_SP_G_69731_path1	XP_027224631.1 NADH dehydrogenase [ubiquinone] iron-sulfur protein 5-like [Penaeus vannamei]	Metabolism;Human Diseases;Human Diseases;Organismal Systems;Human Diseases;Human Diseases;Metabolism;Organismal Systems	Global and overview maps;Neurodegenerative diseases;Neurodegenerative diseases;Environmental adaptation;Endocrine and metabolic diseases;Neurodegenerative diseases;Energy metabolism;Nervous system	ko01100//Metabolic pathways;ko05010//Alzheimer disease;ko05016//Huntington disease;ko04714//Thermogenesis;ko04932//Non-alcoholic fatty liver disease (NAFLD);ko05012//Parkinson disease;ko00190//Oxidative phosphorylation;ko04723//Retrograde endocannabinoid signaling	K03938;K03938;K03938;K03938;K03938;K03938;K03938;K03938	GO:0005575//cellular_component;GO:0005622//intracellular;GO:0005623//cell;GO:0005737//cytoplasm;GO:0005739//mitochondrion;GO:0005740//mitochondrial envelope;GO:0005743//mitochondrial inner membrane;GO:0005746//mitochondrial respiratory chain;GO:0005747//mitochondrial respiratory chain complex I;GO:0005758//mitochondrial intermembrane space;GO:0016020//membrane;GO:0019866//organelle inner membrane…	GO:0003674//molecular_function;GO:0003824//catalytic activity;GO:0003954//NADH dehydrogenase activity;GO:0008137//NADH dehydrogenase (ubiquinone) activity;GO:0016491//oxidoreductase activity;GO:0016651//oxidoreductase activity, acting on NAD(P)H;GO:0016655//oxidoreductase activity, acting on NAD(P)H, quinone or similar compound as acceptor;GO:0050136//NADH dehydrogenase (quinone) activity	GO:0006091//generation of precursor metabolites and energy;GO:0006119//oxidative phosphorylation;GO:0006120//mitochondrial electron transport, NADH to ubiquinone;GO:0006139//nucleobase-containing compound metabolic process;GO:0006163//purine nucleotide metabolic process;GO:0006725//cellular aromatic compound metabolic process;GO:0006753//nucleoside phosphate metabolic process;GO:0006793//phosphor…
Mitotic oogonia	CAFS_SP_G_15126_path1	CAFS_SP_G_15126_path1	0.31	0.208	1.70855	0.469655	1.8631	5.18438e-43	9.51022e-39	CAFS_SP_G_15126_path1	ROT60929.1 hypothetical protein C7M84_021373 [Penaeus vannamei]	-	-	-	-	-	-	-
Mitotic oogonia	CAFS_SP_G_37838_path1	CAFS_SP_G_37838_path1	0.252	0.144	1.26892	0.350758	1.85505	6.69718e-43	1.22853e-38	CAFS_SP_G_37838_path1	XP_027234110.1 pre-mRNA-splicing factor 38A-like [Penaeus vannamei]	Genetic Information Processing	Transcription	ko03040//Spliceosome	K12849	GO:0005575//cellular_component;GO:0005622//intracellular;GO:0005623//cell;GO:0005634//nucleus;GO:0005635//nuclear envelope;GO:0005654//nucleoplasm;GO:0005681//spliceosomal complex;GO:0012505//endomembrane system;GO:0016020//membrane;GO:0030532//small nuclear ribonucleoprotein complex;GO:0031090//organelle membrane;GO:0031965//nuclear membrane;GO:0031967//organelle envelope;GO:0031974//membrane-en…	GO:0003674//molecular_function;GO:0005488//binding;GO:0005515//protein binding	GO:0000375//RNA splicing, via transesterification reactions;GO:0000377//RNA splicing, via transesterification reactions with bulged adenosine as nucleophile;GO:0000398//mRNA splicing, via spliceosome;GO:0006139//nucleobase-containing compound metabolic process;GO:0006396//RNA processing;GO:0006397//mRNA processing;GO:0006725//cellular aromatic compound metabolic process;GO:0006807//nitrogen compo…
Mitotic oogonia	SpO_Gene004022	SpO_Gene004022	0.284	0.182	1.65467	0.424339	1.96326	9.4323e-43	1.73026e-38	SpO_Gene004022	-	-	-	-	-	-	-	-
Mitotic oogonia	CAFS_SP_G_16566_path1	CAFS_SP_G_16566_path1	0.463	0.393	3.5105	1.4565	1.26916	1.04992e-42	1.92597e-38	CAFS_SP_G_16566_path1	XP_027233390.1 60S ribosomal protein L22-like [Penaeus vannamei]	Genetic Information Processing	Translation	ko03010//Ribosome	K02891	GO:0005575//cellular_component;GO:0005622//intracellular;GO:0005623//cell;GO:0005634//nucleus;GO:0005737//cytoplasm;GO:0005829//cytosol;GO:0005840//ribosome;GO:0015934//large ribosomal subunit;GO:0022625//cytosolic large ribosomal subunit;GO:0022626//cytosolic ribosome;GO:0032991//macromolecular complex;GO:0043226//organelle;GO:0043227//membrane-bounded organelle;GO:0043228//non-membrane-bounded …	GO:0003674//molecular_function;GO:0003676//nucleic acid binding;GO:0003723//RNA binding;GO:0003735//structural constituent of ribosome;GO:0005198//structural molecule activity;GO:0005488//binding;GO:0005539//glycosaminoglycan binding;GO:0008201//heparin binding;GO:0043167//ion binding;GO:0043168//anion binding;GO:0097159//organic cyclic compound binding;GO:0097367//carbohydrate derivative binding…	GO:0000184//nuclear-transcribed mRNA catabolic process, nonsense-mediated decay;GO:0000956//nuclear-transcribed mRNA catabolic process;GO:0001775//cell activation;GO:0002181//cytoplasmic translation;GO:0002376//immune system process;GO:0002520//immune system development;GO:0002521//leukocyte differentiation;GO:0006139//nucleobase-containing compound metabolic process;GO:0006401//RNA catabolic pro…
Mitotic oogonia	SpO_Gene005958	SpO_Gene005958	0.338	0.242	2.09796	0.599835	1.80635	1.05965e-42	1.94382e-38	SpO_Gene005958	-	-	-	-	-	-	-	-
Mitotic oogonia	CAFS_SP_G_12705_path1	CAFS_SP_G_12705_path1	0.337	0.232	1.95666	0.685326	1.51353	1.08004e-42	1.98123e-38	CAFS_SP_G_12705_path1	-	-	-	-	-	-	-	-
Mitotic oogonia	SpO_Gene006125	SpO_Gene006125	0.299	0.189	1.69598	0.555647	1.60988	1.64852e-42	3.02405e-38	SpO_Gene006125	-	-	-	-	-	-	-	-
Mitotic oogonia	SpO_Gene000209	SpO_Gene000209	0.3	0.192	1.82359	0.604434	1.59312	1.85005e-42	3.39373e-38	SpO_Gene000209	-	-	-	-	-	-	-	-
Mitotic oogonia	CAFS_SP_G_64803_path1	CAFS_SP_G_64803_path1	0.377	0.287	2.44649	0.820953	1.57534	1.97129e-42	3.61613e-38	CAFS_SP_G_64803_path1	-	-	-	-	-	-	-	-
Mitotic oogonia	CAFS_SP_G_25812_path1	CAFS_SP_G_25812_path1	0.361	0.26	2.25196	0.809903	1.47536	2.49688e-42	4.58027e-38	CAFS_SP_G_25812_path1	-	-	-	-	-	-	-	-
Mitotic oogonia	SpO_Gene007899	SpO_Gene007899	0.32	0.216	1.88256	0.581584	1.69464	3.30393e-42	6.06072e-38	SpO_Gene007899	-	-	-	-	-	-	-	-
Mitotic oogonia	SpO_Gene004223	SpO_Gene004223	0.293	0.186	1.55181	0.490909	1.66042	3.94878e-42	7.24364e-38	SpO_Gene004223	-	-	-	-	-	-	-	-
Mitotic oogonia	SpO_Gene003820	SpO_Gene003820	0.355	0.253	2.33128	0.851511	1.45302	5.6983e-42	1.0453e-37	SpO_Gene003820	-	-	-	-	-	-	-	-
Mitotic oogonia	SpO_Gene002169	SpO_Gene002169	0.619	0.584	7.85739	4.1358	0.925882	9.27768e-42	1.7019e-37	SpO_Gene002169	-	-	-	-	-	-	-	-
Mitotic oogonia	CAFS_SP_G_121272_path1	CAFS_SP_G_121272_path1	0.332	0.233	1.89548	0.589585	1.68479	9.95921e-42	1.82692e-37	CAFS_SP_G_121272_path1	XP_027215797.1 electron transfer flavoprotein-ubiquinone oxidoreductase, mitochondrial-like [Penaeus vannamei]	-	-	-	-	GO:0005575//cellular_component;GO:0005622//intracellular;GO:0005623//cell;GO:0005737//cytoplasm;GO:0005739//mitochondrion;GO:0005740//mitochondrial envelope;GO:0005743//mitochondrial inner membrane;GO:0005759//mitochondrial matrix;GO:0009538//photosystem I reaction center;GO:0016020//membrane;GO:0016021//integral component of membrane;GO:0017133//mitochondrial electron transfer flavoprotein compl…	GO:0000166//nucleotide binding;GO:0003674//molecular_function;GO:0003824//catalytic activity;GO:0004174//electron-transferring-flavoprotein dehydrogenase activity;GO:0005488//binding;GO:0009055//electron carrier activity;GO:0016491//oxidoreductase activity;GO:0016645//oxidoreductase activity, acting on the CH-NH group of donors;GO:0016649//oxidoreductase activity, acting on the CH-NH group of don…	GO:0006082//organic acid metabolic process;GO:0006091//generation of precursor metabolites and energy;GO:0006116//NADH oxidation;GO:0006119//oxidative phosphorylation;GO:0006139//nucleobase-containing compound metabolic process;GO:0006163//purine nucleotide metabolic process;GO:0006520//cellular amino acid metabolic process;GO:0006551//leucine metabolic process;GO:0006552//leucine catabolic proce…
Mitotic oogonia	CAFS_SP_G_3882_path1	CAFS_SP_G_3882_path1	0.418	0.333	3.28934	1.2886	1.35199	1.18034e-41	2.16522e-37	CAFS_SP_G_3882_path1	-	-	-	-	-	-	-	-
Mitotic oogonia	CAFS_SP_G_35111_path1	CAFS_SP_G_35111_path1	0.353	0.256	2.08904	0.729485	1.51789	1.36294e-41	2.50018e-37	CAFS_SP_G_35111_path1	XP_027224192.1 phosphatidylcholine:ceramide cholinephosphotransferase 1-like isoform X1 [Penaeus vannamei]	Metabolism;Environmental Information Processing;Metabolism	Global and overview maps;Signal transduction;Lipid metabolism	ko01100//Metabolic pathways;ko04071//Sphingolipid signaling pathway;ko00600//Sphingolipid metabolism	K04714;K04714;K04714	GO:0000139//Golgi membrane;GO:0005575//cellular_component;GO:0005622//intracellular;GO:0005623//cell;GO:0005737//cytoplasm;GO:0005794//Golgi apparatus;GO:0012505//endomembrane system;GO:0016020//membrane;GO:0016021//integral component of membrane;GO:0030173//integral component of Golgi membrane;GO:0031090//organelle membrane;GO:0031224//intrinsic component of membrane;GO:0031228//intrinsic compon…	GO:0003674//molecular_function;GO:0003824//catalytic activity;GO:0005515//protein binding;GO:0016740//transferase activity;GO:0016772//transferase activity, transferring phosphorus-containing groups;GO:0016780//phosphotransferase activity, for other substituted phosphate groups;GO:0033188//sphingomyelin synthase activity;GO:0047493//ceramide cholinephosphotransferase activity	GO:0006629//lipid metabolic process;GO:0006643//membrane lipid metabolic process;GO:0006644//phospholipid metabolic process;GO:0006665//sphingolipid metabolic process;GO:0006684//sphingomyelin metabolic process;GO:0006686//sphingomyelin biosynthetic process;GO:0006793//phosphorus metabolic process;GO:0006796//phosphate-containing compound metabolic process;GO:0006807//nitrogen compound metabolic …
Mitotic oogonia	CAFS_SP_G_24910_path1	CAFS_SP_G_24910_path1	0.337	0.242	2.05013	0.598659	1.77591	1.45329e-41	2.66591e-37	CAFS_SP_G_24910_path1	-	-	-	-	-	-	-	-
Mitotic oogonia	SpO_Gene005067	SpO_Gene005067	0.57	0.552	5.33465	2.77623	0.942265	1.88514e-41	3.4581e-37	SpO_Gene005067	-	-	-	-	-	-	-	-
Mitotic oogonia	CAFS_SP_G_91204_path1	CAFS_SP_G_91204_path1	0.296	0.189	1.52349	0.495086	1.62163	1.98982e-41	3.65012e-37	CAFS_SP_G_91204_path1	-	-	-	-	-	-	-	-
Mitotic oogonia	CAFS_SP_G_57845_path1	CAFS_SP_G_57845_path1	0.366	0.269	2.12567	0.785025	1.43711	2.01401e-41	3.6945e-37	CAFS_SP_G_57845_path1	-	-	-	-	-	-	-	-
Mitotic oogonia	SpO_Gene002682	SpO_Gene002682	0.302	0.201	1.78078	0.519089	1.77846	2.38242e-41	4.3703e-37	SpO_Gene002682	-	-	-	-	-	-	-	-
Mitotic oogonia	SpO_Gene006457	SpO_Gene006457	0.496	0.452	3.85198	1.72101	1.16235	3.12854e-41	5.739e-37	SpO_Gene006457	-	-	-	-	-	-	-	-
Mitotic oogonia	CAFS_SP_G_147416_path1	CAFS_SP_G_147416_path1	0.361	0.262	2.17556	0.808468	1.42812	3.46843e-41	6.36248e-37	CAFS_SP_G_147416_path1	-	-	-	-	-	-	-	-
Mitotic oogonia	loci006472	loci006472	0.76	0.803	10.8116	7.58062	0.512186	4.82116e-41	8.84394e-37	loci006472	ROT66881.1 hypothetical protein C7M84_015073 [Penaeus vannamei]	-	-	-	-	GO:0005575//cellular_component	GO:0003674//molecular_function;GO:0005515//protein binding	GO:0006269//DNA replication, synthesis of RNA primer;GO:0006950//response to stress;GO:0006974//cellular response to DNA damage stimulus;GO:0008150//biological_process;GO:0008283//cell proliferation;GO:0009987//cellular process;GO:0033554//cellular response to stress;GO:0050896//response to stimulus;GO:0051716//cellular response to stimulus
Mitotic oogonia	CAFS_SP_G_2283_path1	CAFS_SP_G_2283_path1	0.43	0.35	3.04826	1.25	1.28606	1.52108e-40	2.79026e-36	CAFS_SP_G_2283_path1	-	-	-	-	-	-	-	-
Mitotic oogonia	CAFS_SP_G_28393_path1	CAFS_SP_G_28393_path1	0.366	0.269	2.54622	0.953907	1.41643	2.25314e-40	4.13316e-36	CAFS_SP_G_28393_path1	-	-	-	-	-	-	-	-
Mitotic oogonia	SpO_Gene003118	SpO_Gene003118	0.277	0.172	1.43206	0.461258	1.63444	5.06661e-40	9.2942e-36	SpO_Gene003118	-	-	-	-	-	-	-	-
Mitotic oogonia	CAFS_SP_G_54410_path1	CAFS_SP_G_54410_path1	0.306	0.201	1.70975	0.588469	1.53874	5.67972e-40	1.04189e-35	CAFS_SP_G_54410_path1	ROT83554.1 hypothetical protein C7M84_023271 [Penaeus vannamei]	Genetic Information Processing;Human Diseases	Translation;Infectious diseases	ko03013//RNA transport;ko05162//Measles	K03247;K03247	GO:0005575//cellular_component;GO:0005622//intracellular;GO:0005623//cell;GO:0005634//nucleus;GO:0005737//cytoplasm;GO:0005829//cytosol;GO:0005840//ribosome;GO:0005844//polysome;GO:0005852//eukaryotic translation initiation factor 3 complex;GO:0008180//COP9 signalosome;GO:0016282//eukaryotic 43S preinitiation complex;GO:0032991//macromolecular complex;GO:0042788//polysomal ribosome;GO:0043226//or…	GO:0003674//molecular_function;GO:0003676//nucleic acid binding;GO:0003723//RNA binding;GO:0003743//translation initiation factor activity;GO:0003824//catalytic activity;GO:0004843//thiol-dependent ubiquitin-specific protease activity;GO:0005488//binding;GO:0005515//protein binding;GO:0008135//translation factor activity, RNA binding;GO:0008233//peptidase activity;GO:0008234//cysteine-type peptid…	GO:0001101//response to acid chemical;GO:0002181//cytoplasmic translation;GO:0002183//cytoplasmic translational initiation;GO:0006412//translation;GO:0006413//translational initiation;GO:0006417//regulation of translation;GO:0006446//regulation of translational initiation;GO:0006464//cellular protein modification process;GO:0006508//proteolysis;GO:0006518//peptide metabolic process;GO:0006807//ni…
Mitotic oogonia	CAFS_SP_G_50720_path1	CAFS_SP_G_50720_path1	0.327	0.23	1.99355	0.65806	1.59905	7.3633e-40	1.35072e-35	CAFS_SP_G_50720_path1	XP_027225313.1 protein prickle-like [Penaeus vannamei]	Environmental Information Processing	Signal transduction	ko04310//Wnt signaling pathway	K04511	GO:0005575//cellular_component;GO:0005623//cell;GO:0005886//plasma membrane;GO:0016020//membrane;GO:0044464//cell part;GO:0071944//cell periphery	GO:0003674//molecular_function;GO:0005488//binding;GO:0008270//zinc ion binding;GO:0043167//ion binding;GO:0043169//cation binding;GO:0046872//metal ion binding;GO:0046914//transition metal ion binding	GO:0001736//establishment of planar polarity;GO:0001738//morphogenesis of a polarized epithelium;GO:0002009//morphogenesis of an epithelium;GO:0003002//regionalization;GO:0007164//establishment of tissue polarity;GO:0007275//multicellular organism development;GO:0007389//pattern specification process;GO:0008150//biological_process;GO:0009653//anatomical structure morphogenesis;GO:0009798//axis sp…
Mitotic oogonia	CAFS_SP_G_14643_path1	CAFS_SP_G_14643_path1	0.271	0.17	1.39351	0.425593	1.71117	1.12915e-39	2.07132e-35	CAFS_SP_G_14643_path1	-	-	-	-	-	-	-	-
Mitotic oogonia	SpO_Gene006098	SpO_Gene006098	0.448	0.371	3.43725	1.48522	1.21058	1.20243e-39	2.20573e-35	SpO_Gene006098	-	-	-	-	-	-	-	-
Mitotic oogonia	CAFS_SP_G_97049_path1	CAFS_SP_G_97049_path1	0.28	0.176	1.51101	0.493899	1.61322	1.23815e-39	2.27126e-35	CAFS_SP_G_97049_path1	XP_027231729.1 immediate early response gene 5 protein-like [Penaeus vannamei]	-	-	-	-	-	-	-
Mitotic oogonia	CAFS_SP_G_74106_path1	CAFS_SP_G_74106_path1	0.392	0.324	2.64091	0.924968	1.51356	1.72826e-39	3.17031e-35	CAFS_SP_G_74106_path1	-	-	-	-	-	-	-	-
Mitotic oogonia	CAFS_SP_G_27523_path1	CAFS_SP_G_27523_path1	0.347	0.25	1.96754	0.736115	1.41839	1.94839e-39	3.57414e-35	CAFS_SP_G_27523_path1	XP_027218300.1 aconitate hydratase, mitochondrial-like [Penaeus vannamei]	Metabolism;Metabolism;Metabolism;Metabolism;Metabolism;Metabolism	Global and overview maps;Global and overview maps;Global and overview maps;Carbohydrate metabolism;Carbohydrate metabolism;Global and overview maps	ko01100//Metabolic pathways;ko01200//Carbon metabolism;ko01230//Biosynthesis of amino acids;ko00020//Citrate cycle (TCA cycle);ko00630//Glyoxylate and dicarboxylate metabolism;ko01210//2-Oxocarboxylic acid metabolism	K01681;K01681;K01681;K01681;K01681;K01681	GO:0005575//cellular_component;GO:0005576//extracellular region;GO:0005622//intracellular;GO:0005623//cell;GO:0005737//cytoplasm;GO:0005739//mitochondrion;GO:0005759//mitochondrial matrix;GO:0005829//cytosol;GO:0009295//nucleoid;GO:0009316//3-isopropylmalate dehydratase complex;GO:0031012//extracellular matrix;GO:0031974//membrane-enclosed lumen;GO:0042645//mitochondrial nucleoid;GO:0043209//myel…	GO:0003674//molecular_function;GO:0003676//nucleic acid binding;GO:0003677//DNA binding;GO:0003690//double-stranded DNA binding;GO:0003697//single-stranded DNA binding;GO:0003824//catalytic activity;GO:0003861//3-isopropylmalate dehydratase activity;GO:0003994//aconitate hydratase activity;GO:0004409//homoaconitate hydratase activity;GO:0005488//binding;GO:0005506//iron ion binding;GO:0008198//fe…	GO:0000002//mitochondrial genome maintenance;GO:0001889//liver development;GO:0006082//organic acid metabolic process;GO:0006091//generation of precursor metabolites and energy;GO:0006099//tricarboxylic acid cycle;GO:0006101//citrate metabolic process;GO:0006102//isocitrate metabolic process;GO:0006520//cellular amino acid metabolic process;GO:0006536//glutamate metabolic process;GO:0006553//lysi…
Mitotic oogonia	SpO_Gene000432	SpO_Gene000432	0.257	0.155	1.3397	0.382183	1.80958	2.07177e-39	3.80046e-35	SpO_Gene000432	-	-	-	-	-	-	-	-
Mitotic oogonia	CAFS_SP_G_55191_path1	CAFS_SP_G_55191_path1	0.42	0.354	2.81202	1.10732	1.34454	2.23185e-39	4.0941e-35	CAFS_SP_G_55191_path1	-	-	-	-	-	-	-	-
Mitotic oogonia	CAFS_SP_G_150869_path1	CAFS_SP_G_150869_path1	0.554	0.549	4.92288	2.55752	0.944757	3.3895e-39	6.2177e-35	CAFS_SP_G_150869_path1	-	-	-	-	-	-	-	-
Mitotic oogonia	CAFS_SP_G_54775_path1	CAFS_SP_G_54775_path1	0.252	0.149	1.26611	0.385257	1.71651	4.93769e-39	9.0577e-35	CAFS_SP_G_54775_path1	-	-	-	-	-	-	-	-
Mitotic oogonia	CAFS_SP_G_37490_path1	CAFS_SP_G_37490_path1	0.524	0.478	4.3608	2.10137	1.05326	5.26956e-39	9.66648e-35	CAFS_SP_G_37490_path1	ADF87942.1 MAP kinase [Eriocheir sinensis]	Human Diseases;Human Diseases;Human Diseases;Human Diseases;Environmental Information Processing;Human Diseases;Human Diseases;Organismal Systems;Human Diseases;Cellular Processes;Organismal Systems;Organismal Systems;Cellular Processes;Environmental Information Processing;Human Diseases;Environmental Information Processing;Human Diseases;Environmental Information Processing;Human Diseases;Human …	Substance dependence;Infectious diseases;Neurodegenerative diseases;Cancers;Signal transduction;Cancers;Cancers;Circulatory system;Infectious diseases;Transport and catabolism;Nervous system;Environmental adaptation;Cell growth and death;Signal transduction;Cancers;Signal transduction;Infectious diseases;Signal transduction;Infectious disease: viral;Cancers;Cancers;Signal transduction;Signal tran…	ko05034//Alcoholism;ko05131//Shigellosis;ko05010//Alzheimer disease;ko05200//Pathways in cancer;ko04010//MAPK signaling pathway;ko05203//Viral carcinogenesis;ko05206//MicroRNAs in cancer;ko04261//Adrenergic signaling in cardiomyocytes;ko05165//Human papillomavirus infection;ko04140//Autophagy - animal;ko04722//Neurotrophin signaling pathway;ko04713//Circadian entrainment;ko04210//Apoptosis;ko0466…	K04371;K04371;K04371;K04371;K04371;K04371;K04371;K04371;K04371;K04371;K04371;K04371;K04371;K04371;K04371;K04371;K04371;K04371;K04371;K04371;K04371;K04371;K04371;K04371;K04371;K04371;K04371;K04371;K04371;K04371;K04371;K04371;K04371;K04371;K04371;K04371;K04371;K04371;K04371;K04371;K04371;K04371;K04371;K04371;K04371;K04371;K04371;K04371;K04371;K04371;K04371;K04371;K04371;K04371;K04371;K04371;K04371;…	GO:0005575//cellular_component;GO:0005622//intracellular;GO:0005623//cell;GO:0005634//nucleus;GO:0005737//cytoplasm;GO:0005829//cytosol;GO:0030054//cell junction;GO:0031594//neuromuscular junction;GO:0043226//organelle;GO:0043227//membrane-bounded organelle;GO:0043229//intracellular organelle;GO:0043231//intracellular membrane-bounded organelle;GO:0044424//intracellular part;GO:0044444//cytoplasm…	GO:0000166//nucleotide binding;GO:0003674//molecular_function;GO:0003824//catalytic activity;GO:0004672//protein kinase activity;GO:0004674//protein serine/threonine kinase activity;GO:0004707//MAP kinase activity;GO:0005488//binding;GO:0005515//protein binding;GO:0005524//ATP binding;GO:0008134//transcription factor binding;GO:0008144//drug binding;GO:0016301//kinase activity;GO:0016740//transfe…	GO:0000003//reproduction;GO:0000165//MAPK cascade;GO:0000278//mitotic cell cycle;GO:0000302//response to reactive oxygen species;GO:0000746//conjugation;GO:0000747//conjugation with cellular fusion;GO:0000749//response to pheromone involved in conjugation with cellular fusion;GO:0000750//pheromone-dependent signal transduction involved in conjugation with cellular fusion;GO:0001556//oocyte matura…
Mitotic oogonia	CAFS_SP_G_138656_path1	CAFS_SP_G_138656_path1	0.283	0.18	1.4326	0.45591	1.65182	1.25144e-38	2.29564e-34	CAFS_SP_G_138656_path1	-	-	-	-	-	-	-	-
Mitotic oogonia	CAFS_SP_G_33436_path1	CAFS_SP_G_33436_path1	0.287	0.181	1.54604	0.559103	1.46739	1.2599e-38	2.31117e-34	CAFS_SP_G_33436_path1	XP_027212152.1 LOW QUALITY PROTEIN: cAMP-regulated phosphoprotein 19-B-like [Penaeus vannamei]	-	-	-	-	GO:0005575//cellular_component;GO:0005622//intracellular;GO:0005623//cell;GO:0005737//cytoplasm;GO:0044424//intracellular part;GO:0044464//cell part	GO:0003674//molecular_function;GO:0004857//enzyme inhibitor activity;GO:0004864//protein phosphatase inhibitor activity;GO:0004865//protein serine/threonine phosphatase inhibitor activity;GO:0019208//phosphatase regulator activity;GO:0019212//phosphatase inhibitor activity;GO:0019888//protein phosphatase regulator activity;GO:0030234//enzyme regulator activity;GO:0098772//molecular function regul…	GO:0000003//reproduction;GO:0000278//mitotic cell cycle;GO:0003006//developmental process involved in reproduction;GO:0006950//response to stress;GO:0006995//cellular response to nitrogen starvation;GO:0007049//cell cycle;GO:0007088//regulation of mitotic nuclear division;GO:0007154//cell communication;GO:0007165//signal transduction;GO:0007276//gamete generation;GO:0007281//germ cell development…
Mitotic oogonia	SpO_Gene001831	SpO_Gene001831	0.284	0.188	1.54189	0.427094	1.85207	1.29174e-38	2.36956e-34	SpO_Gene001831	-	-	-	-	-	-	-	-
Mitotic oogonia	SpO_Gene007522	SpO_Gene007522	0.298	0.198	1.5894	0.503937	1.65716	1.3654e-38	2.50468e-34	SpO_Gene007522	-	-	-	-	-	-	-	-
Mitotic oogonia	CAFS_SP_G_18382_path1	CAFS_SP_G_18382_path1	0.257	0.156	1.30947	0.39131	1.74259	1.62452e-38	2.98003e-34	CAFS_SP_G_18382_path1	XP_027225761.1 mitochondrial import inner membrane translocase subunit Tim21-like [Penaeus vannamei]	-	-	-	-	GO:0005575//cellular_component;GO:0005622//intracellular;GO:0005623//cell;GO:0005737//cytoplasm;GO:0005739//mitochondrion;GO:0005740//mitochondrial envelope;GO:0005743//mitochondrial inner membrane;GO:0005744//mitochondrial inner membrane presequence translocase complex;GO:0005886//plasma membrane;GO:0016020//membrane;GO:0016021//integral component of membrane;GO:0019866//organelle inner membrane…	GO:0003674//molecular_function	GO:0006605//protein targeting;GO:0006626//protein targeting to mitochondrion;GO:0006810//transport;GO:0006839//mitochondrial transport;GO:0006886//intracellular protein transport;GO:0006996//organelle organization;GO:0007005//mitochondrion organization;GO:0007275//multicellular organism development;GO:0008104//protein localization;GO:0008150//biological_process;GO:0008535//respiratory chain compl…
Mitotic oogonia	CAFS_SP_G_120361_path1	CAFS_SP_G_120361_path1	0.361	0.271	2.21852	0.815509	1.44382	1.62828e-38	2.98691e-34	CAFS_SP_G_120361_path1	-	-	-	-	-	-	-	-
Mitotic oogonia	CAFS_SP_G_3726_path1	CAFS_SP_G_3726_path1	0.298	0.197	1.6393	0.543719	1.59215	1.72005e-38	3.15526e-34	CAFS_SP_G_3726_path1	XP_027212400.1 protein Asterix-like [Penaeus vannamei]	-	-	-	-	GO:0005575//cellular_component;GO:0016020//membrane;GO:0016021//integral component of membrane;GO:0031224//intrinsic component of membrane;GO:0044425//membrane part	GO:0003674//molecular_function	GO:0008150//biological_process
Mitotic oogonia	SpO_Gene005670	SpO_Gene005670	0.296	0.194	1.66841	0.564337	1.56384	3.16281e-38	5.80186e-34	SpO_Gene005670	-	-	-	-	-	-	-	-
Mitotic oogonia	CAFS_SP_G_150993_path1	CAFS_SP_G_150993_path1	0.496	0.449	3.99328	1.85444	1.10659	3.22577e-38	5.91735e-34	CAFS_SP_G_150993_path1	XP_027207570.1 uncharacterized protein LOC113800955 [Penaeus vannamei]	Human Diseases	Infectious diseases	ko05168//Herpes simplex infection	K09228	-	GO:0004017//adenylate kinase activity;GO:0005524//ATP binding;GO:0016887//ATPase activity;GO:0051082//unfolded protein binding;GO:0051539//4 iron, 4 sulfur cluster binding;GO:0070283//radical SAM enzyme activity	GO:0006355//regulation of transcription, DNA-templated;GO:0006400//tRNA modification;GO:0006457//protein folding
Mitotic oogonia	SpO_Gene001608	SpO_Gene001608	0.31	0.218	1.6477	0.495349	1.73394	3.86957e-38	7.09835e-34	SpO_Gene001608	-	-	-	-	-	-	-	-
Mitotic oogonia	CAFS_SP_G_25992_path1	CAFS_SP_G_25992_path1	0.46	0.386	3.82159	1.75495	1.12275	5.34042e-38	9.79646e-34	CAFS_SP_G_25992_path1	-	-	-	-	-	-	-	-
Mitotic oogonia	SpO_Gene004297	SpO_Gene004297	0.378	0.302	2.42428	0.873192	1.47318	6.84489e-38	1.25563e-33	SpO_Gene004297	-	-	-	-	-	-	-	-
Mitotic oogonia	CAFS_SP_G_27221_path1	CAFS_SP_G_27221_path1	0.257	0.155	1.37468	0.437089	1.65309	7.05284e-38	1.29377e-33	CAFS_SP_G_27221_path1	-	-	-	-	-	-	-	-
Mitotic oogonia	CAFS_SP_G_16837_path1	CAFS_SP_G_16837_path1	0.401	0.322	2.72464	1.05848	1.36408	1.13277e-37	2.07796e-33	CAFS_SP_G_16837_path1	XP_027237748.1 translocating chain-associated membrane protein 1-like isoform X1 [Penaeus vannamei]	Genetic Information Processing	Folding, sorting and degradation	ko04141//Protein processing in endoplasmic reticulum	K14010	GO:0005575//cellular_component;GO:0005622//intracellular;GO:0005623//cell;GO:0005737//cytoplasm;GO:0005783//endoplasmic reticulum;GO:0005789//endoplasmic reticulum membrane;GO:0005791//rough endoplasmic reticulum;GO:0005886//plasma membrane;GO:0012505//endomembrane system;GO:0016020//membrane;GO:0016021//integral component of membrane;GO:0030425//dendrite;GO:0031224//intrinsic component of membra…	GO:0003674//molecular_function;GO:0005261//cation channel activity;GO:0038023//signaling receptor activity;GO:0060089//molecular transducer activity	GO:0006605//protein targeting;GO:0006612//protein targeting to membrane;GO:0006613//cotranslational protein targeting to membrane;GO:0006614//SRP-dependent cotranslational protein targeting to membrane;GO:0006616//SRP-dependent cotranslational protein targeting to membrane, translocation;GO:0006810//transport;GO:0006886//intracellular protein transport;GO:0006897//endocytosis;GO:0006909//phagocyt…
Mitotic oogonia	SpO_Gene001668	SpO_Gene001668	0.392	0.306	2.61759	1.03511	1.33845	1.45237e-37	2.66422e-33	SpO_Gene001668	-	-	-	-	-	-	-	-
Mitotic oogonia	SpO_Gene000704	SpO_Gene000704	0.388	0.303	2.49268	0.981246	1.34501	1.58581e-37	2.909e-33	SpO_Gene000704	-	-	-	-	-	-	-	-
Mitotic oogonia	CAFS_SP_G_8326_path1	CAFS_SP_G_8326_path1	0.291	0.194	1.62855	0.504734	1.68999	2.33739e-37	4.28771e-33	CAFS_SP_G_8326_path1	XP_027220961.1 mediator of RNA polymerase II transcription subunit 15-like [Penaeus vannamei]	-	-	-	-	GO:0005575//cellular_component;GO:0005622//intracellular;GO:0005623//cell;GO:0005634//nucleus;GO:0005654//nucleoplasm;GO:0005737//cytoplasm;GO:0016592//mediator complex;GO:0031974//membrane-enclosed lumen;GO:0031981//nuclear lumen;GO:0032991//macromolecular complex;GO:0043226//organelle;GO:0043227//membrane-bounded organelle;GO:0043229//intracellular organelle;GO:0043231//intracellular membrane-b…	GO:0003674//molecular_function;GO:0003712//transcription cofactor activity	GO:0000003//reproduction;GO:0002064//epithelial cell development;GO:0002065//columnar/cuboidal epithelial cell differentiation;GO:0002066//columnar/cuboidal epithelial cell development;GO:0003006//developmental process involved in reproduction;GO:0006139//nucleobase-containing compound metabolic process;GO:0006351//transcription, DNA-templated;GO:0006352//DNA-templated transcription, initiation;G…
Mitotic oogonia	SpO_Gene001398	SpO_Gene001398	0.267	0.166	1.27257	0.43285	1.5558	3.27867e-37	6.0144e-33	SpO_Gene001398	-	-	-	-	-	-	-	-
Mitotic oogonia	SpO_Gene002687	SpO_Gene002687	0.301	0.204	1.79244	0.561943	1.67343	3.90201e-37	7.15785e-33	SpO_Gene002687	-	-	-	-	-	-	-	-
Mitotic oogonia	CAFS_SP_G_12448_path1	CAFS_SP_G_12448_path1	0.259	0.16	1.33652	0.41627	1.68289	4.72229e-37	8.66256e-33	CAFS_SP_G_12448_path1	-	-	-	-	-	-	-	-
Mitotic oogonia	SpO_Gene005417	SpO_Gene005417	0.376	0.291	2.43836	0.933866	1.38462	5.23221e-37	9.59797e-33	SpO_Gene005417	-	-	-	-	-	-	-	-
Mitotic oogonia	CAFS_SP_G_119418_path1	CAFS_SP_G_119418_path1	0.481	0.433	3.67663	1.66541	1.14251	7.89232e-37	1.44777e-32	CAFS_SP_G_119418_path1	-	-	-	-	-	-	-	-
Mitotic oogonia	SpO_Gene005873	SpO_Gene005873	0.253	0.155	1.30299	0.400685	1.70129	3.28455e-36	6.02517e-32	SpO_Gene005873	-	-	-	-	-	-	-	-
Mitotic oogonia	SpO_Gene004315	SpO_Gene004315	0.312	0.218	1.8879	0.62191	1.602	3.71593e-36	6.8165e-32	SpO_Gene004315	-	-	-	-	-	-	-	-
Mitotic oogonia	loci003825	loci003825	0.25	0.152	1.26672	0.380951	1.73343	4.44166e-36	8.14777e-32	loci003825	ARO92229.1 mitochondrial succinate dehydrogenase cytochrome b560 subunit [Portunus trituberculatus]	Metabolism;Human Diseases;Human Diseases;Organismal Systems;Human Diseases;Metabolism;Human Diseases;Metabolism;Metabolism	Global and overview maps;Neurodegenerative diseases;Neurodegenerative diseases;Environmental adaptation;Endocrine and metabolic diseases;Global and overview maps;Neurodegenerative diseases;Energy metabolism;Carbohydrate metabolism	ko01100//Metabolic pathways;ko05010//Alzheimer disease;ko05016//Huntington disease;ko04714//Thermogenesis;ko04932//Non-alcoholic fatty liver disease (NAFLD);ko01200//Carbon metabolism;ko05012//Parkinson disease;ko00190//Oxidative phosphorylation;ko00020//Citrate cycle (TCA cycle)	K00236;K00236;K00236;K00236;K00236;K00236;K00236;K00236;K00236	GO:0005575//cellular_component;GO:0005622//intracellular;GO:0005623//cell;GO:0005737//cytoplasm;GO:0005739//mitochondrion;GO:0005740//mitochondrial envelope;GO:0005743//mitochondrial inner membrane;GO:0005746//mitochondrial respiratory chain;GO:0005749//mitochondrial respiratory chain complex II, succinate dehydrogenase complex (ubiquinone);GO:0016020//membrane;GO:0016021//integral component of m…	GO:0000104//succinate dehydrogenase activity;GO:0003674//molecular_function;GO:0003824//catalytic activity;GO:0005488//binding;GO:0008177//succinate dehydrogenase (ubiquinone) activity;GO:0009055//electron carrier activity;GO:0016491//oxidoreductase activity;GO:0016627//oxidoreductase activity, acting on the CH-CH group of donors;GO:0016635//oxidoreductase activity, acting on the CH-CH group of d…	GO:0006082//organic acid metabolic process;GO:0006091//generation of precursor metabolites and energy;GO:0006099//tricarboxylic acid cycle;GO:0006101//citrate metabolic process;GO:0006105//succinate metabolic process;GO:0006119//oxidative phosphorylation;GO:0006121//mitochondrial electron transport, succinate to ubiquinone;GO:0006139//nucleobase-containing compound metabolic process;GO:0006163//p…
Mitotic oogonia	CAFS_SP_G_16297_path1	CAFS_SP_G_16297_path1	0.322	0.228	1.76387	0.647491	1.44581	5.41637e-36	9.93579e-32	CAFS_SP_G_16297_path1	-	-	-	-	-	-	-	-
Mitotic oogonia	SpO_Gene000496	SpO_Gene000496	0.267	0.168	1.42938	0.464931	1.6203	6.65199e-36	1.22024e-31	SpO_Gene000496	-	-	-	-	-	-	-	-
Mitotic oogonia	SpO_Gene006119	SpO_Gene006119	0.323	0.231	1.91848	0.656726	1.5466	8.13867e-36	1.49296e-31	SpO_Gene006119	-	-	-	-	-	-	-	-
Mitotic oogonia	CAFS_SP_G_13009_path1	CAFS_SP_G_13009_path1	0.299	0.2	1.82781	0.640957	1.51182	8.27504e-36	1.51797e-31	CAFS_SP_G_13009_path1	-	-	-	-	-	-	-	-
Mitotic oogonia	CAFS_SP_G_116342_path1	CAFS_SP_G_116342_path1	0.301	0.207	1.66358	0.566744	1.55352	9.46295e-36	1.73588e-31	CAFS_SP_G_116342_path1	-	-	-	-	-	-	-	-
Mitotic oogonia	CAFS_SP_G_147415_path1	CAFS_SP_G_147415_path1	0.299	0.203	1.70963	0.591263	1.53181	9.90783e-36	1.81749e-31	CAFS_SP_G_147415_path1	XP_027239044.1 probable peroxisomal acyl-coenzyme A oxidase 1 [Penaeus vannamei]	Metabolism;Cellular Processes;Environmental Information Processing;Metabolism;Metabolism;Metabolism;Organismal Systems;Metabolism;Metabolism;Metabolism;Metabolism	Global and overview maps;Transport and catabolism;Signal transduction;Global and overview maps;Global and overview maps;Lipid metabolism;Endocrine system;Lipid metabolism;Carbohydrate metabolism;Metabolism of other amino acids;Lipid metabolism	ko01100//Metabolic pathways;ko04146//Peroxisome;ko04024//cAMP signaling pathway;ko01200//Carbon metabolism;ko01212//Fatty acid metabolism;ko00071//Fatty acid degradation;ko03320//PPAR signaling pathway;ko01040//Biosynthesis of unsaturated fatty acids;ko00640//Propanoate metabolism;ko00410//beta-Alanine metabolism;ko00592//alpha-Linolenic acid metabolism	K00232;K00232;K00232;K00232;K00232;K00232;K00232;K00232;K00232;K00232;K00232	GO:0005575//cellular_component;GO:0005622//intracellular;GO:0005623//cell;GO:0005737//cytoplasm;GO:0005777//peroxisome;GO:0042579//microbody;GO:0043226//organelle;GO:0043227//membrane-bounded organelle;GO:0043229//intracellular organelle;GO:0043231//intracellular membrane-bounded organelle;GO:0044424//intracellular part;GO:0044444//cytoplasmic part;GO:0044464//cell part	GO:0000166//nucleotide binding;GO:0003674//molecular_function;GO:0003824//catalytic activity;GO:0003995//acyl-CoA dehydrogenase activity;GO:0003997//acyl-CoA oxidase activity;GO:0005488//binding;GO:0016491//oxidoreductase activity;GO:0016627//oxidoreductase activity, acting on the CH-CH group of donors;GO:0016634//oxidoreductase activity, acting on the CH-CH group of donors, oxygen as acceptor;GO…	GO:0006082//organic acid metabolic process;GO:0006091//generation of precursor metabolites and energy;GO:0006629//lipid metabolic process;GO:0006631//fatty acid metabolic process;GO:0006635//fatty acid beta-oxidation;GO:0006690//icosanoid metabolic process;GO:0006692//prostanoid metabolic process;GO:0006693//prostaglandin metabolic process;GO:0008150//biological_process;GO:0008152//metabolic proc…
Mitotic oogonia	SpO_Gene000870	SpO_Gene000870	0.254	0.162	1.22783	0.340513	1.85033	1.23975e-35	2.2742e-31	SpO_Gene000870	-	-	-	-	-	-	-	-
Mitotic oogonia	CAFS_SP_G_42489_path1	CAFS_SP_G_42489_path1	0.338	0.246	2.14159	0.784856	1.44818	1.46839e-35	2.69361e-31	CAFS_SP_G_42489_path1	-	-	-	-	-	-	-	-
Mitotic oogonia	SpO_Gene008456	SpO_Gene008456	0.44	0.382	3.63458	1.54085	1.23806	1.48055e-35	2.71592e-31	SpO_Gene008456	-	-	-	-	-	-	-	-
Mitotic oogonia	SpO_Gene005876	SpO_Gene005876	0.461	0.421	3.64006	1.52359	1.25648	1.81177e-35	3.3235e-31	SpO_Gene005876	-	-	-	-	-	-	-	-
Mitotic oogonia	CAFS_SP_G_66846_path1	CAFS_SP_G_66846_path1	0.3	0.21	1.71584	0.544729	1.65531	2.13823e-35	3.92237e-31	CAFS_SP_G_66846_path1	-	-	-	-	-	-	-	-
Mitotic oogonia	CAFS_SP_G_26546_path1	CAFS_SP_G_26546_path1	0.373	0.293	2.41267	0.8966	1.4281	2.46371e-35	4.51942e-31	CAFS_SP_G_26546_path1	XP_027220620.1 3-ketoacyl-CoA thiolase, mitochondrial-like [Penaeus vannamei]	Metabolism;Metabolism;Metabolism;Metabolism;Metabolism	Global and overview maps;Global and overview maps;Lipid metabolism;Amino acid metabolism;Lipid metabolism	ko01100//Metabolic pathways;ko01212//Fatty acid metabolism;ko00071//Fatty acid degradation;ko00280//Valine, leucine and isoleucine degradation;ko00062//Fatty acid elongation	K07508;K07508;K07508;K07508;K07508	GO:0005575//cellular_component;GO:0005622//intracellular;GO:0005623//cell;GO:0005737//cytoplasm;GO:0005739//mitochondrion;GO:0005759//mitochondrial matrix;GO:0031974//membrane-enclosed lumen;GO:0043226//organelle;GO:0043227//membrane-bounded organelle;GO:0043229//intracellular organelle;GO:0043231//intracellular membrane-bounded organelle;GO:0043233//organelle lumen;GO:0044422//organelle part;GO:…	GO:0003674//molecular_function;GO:0003824//catalytic activity;GO:0003985//acetyl-CoA C-acetyltransferase activity;GO:0003988//acetyl-CoA C-acyltransferase activity;GO:0016408//C-acyltransferase activity;GO:0016740//transferase activity;GO:0016746//transferase activity, transferring acyl groups;GO:0016747//transferase activity, transferring acyl groups other than amino-acyl groups	GO:0001666//response to hypoxia;GO:0006066//alcohol metabolic process;GO:0006082//organic acid metabolic process;GO:0006084//acetyl-CoA metabolic process;GO:0006139//nucleobase-containing compound metabolic process;GO:0006163//purine nucleotide metabolic process;GO:0006629//lipid metabolic process;GO:0006631//fatty acid metabolic process;GO:0006635//fatty acid beta-oxidation;GO:0006637//acyl-CoA …
Mitotic oogonia	loci002091	loci002091	0.643	0.678	7.03672	4.45837	0.658388	2.89799e-35	5.31608e-31	loci002091	-	-	-	-	-	-	-	-
Mitotic oogonia	SpO_Gene005507	SpO_Gene005507	0.258	0.166	1.36361	0.364439	1.90368	3.8242e-35	7.0151e-31	SpO_Gene005507	-	-	-	-	-	-	-	-
Mitotic oogonia	CAFS_SP_G_75213_path1	CAFS_SP_G_75213_path1	0.324	0.239	2.00159	0.65535	1.61081	6.37207e-35	1.16889e-30	CAFS_SP_G_75213_path1	-	-	-	-	-	-	-	-
Mitotic oogonia	CAFS_SP_G_4722_path1	CAFS_SP_G_4722_path1	0.407	0.336	2.7017	1.07219	1.33331	7.43165e-35	1.36326e-30	CAFS_SP_G_4722_path1	XP_027232236.1 eukaryotic initiation factor 4A-III [Penaeus vannamei]	Genetic Information Processing;Genetic Information Processing;Genetic Information Processing	Translation;Transcription;Translation	ko03013//RNA transport;ko03040//Spliceosome;ko03015//mRNA surveillance pathway	K13025;K13025;K13025	GO:0005634//nucleus;GO:0005658//alpha DNA polymerase:primase complex;GO:0009380//excinuclease repair complex;GO:0009898//cytoplasmic side of plasma membrane	GO:0003676//nucleic acid binding;GO:0003677//DNA binding;GO:0003678//DNA helicase activity;GO:0003688//DNA replication origin binding;GO:0003690//double-stranded DNA binding;GO:0003916//DNA topoisomerase activity;GO:0003917//DNA topoisomerase type I activity;GO:0004003//ATP-dependent DNA helicase activity;GO:0004386//helicase activity;GO:0005515//protein binding;GO:0005524//ATP binding;GO:0008026…	GO:0006139//nucleobase-containing compound metabolic process;GO:0006260//DNA replication;GO:0006265//DNA topological change;GO:0006268//DNA unwinding involved in DNA replication;GO:0006281//DNA repair;GO:0006289//nucleotide-excision repair;GO:0006310//DNA recombination;GO:0006810//transport;GO:0043571//maintenance of CRISPR repeat elements
Mitotic oogonia	CAFS_SP_G_109145_path1	CAFS_SP_G_109145_path1	0.408	0.335	2.7134	1.13085	1.2627	7.43271e-35	1.36346e-30	CAFS_SP_G_109145_path1	-	-	-	-	-	-	-	-
Mitotic oogonia	CAFS_SP_G_36715_path1	CAFS_SP_G_36715_path1	0.398	0.325	2.65499	1.04803	1.34102	8.73844e-35	1.60298e-30	CAFS_SP_G_36715_path1	-	-	-	-	-	-	-	-
Mitotic oogonia	CAFS_SP_G_64513_path1	CAFS_SP_G_64513_path1	0.357	0.283	2.23367	0.73398	1.6056	9.27959e-35	1.70225e-30	CAFS_SP_G_64513_path1	KAF2365462.1 Zinc finger C2H2-type [Trinorchestia longiramus]	Organismal Systems	Development and regeneration	ko04361//Axon regeneration	K23480	GO:0005672//transcription factor TFIIA complex;GO:0005737//cytoplasm;GO:0005789//endoplasmic reticulum membrane;GO:0005852//eukaryotic translation initiation factor 3 complex;GO:0016021//integral component of membrane;GO:0031237//intrinsic component of periplasmic side of plasma membrane;GO:0033179//proton-transporting V-type ATPase, V0 domain	GO:0003674//molecular_function;GO:0003676//nucleic acid binding;GO:0003743//translation initiation factor activity;GO:0004576//oligosaccharyl transferase activity;GO:0005215//transporter activity;GO:0005219//ryanodine-sensitive calcium-release channel activity;GO:0005488//binding;GO:0008855//exodeoxyribonuclease VII activity;GO:0015078//hydrogen ion transmembrane transporter activity;GO:0097159//…	GO:0000003//reproduction;GO:0000398//mRNA splicing, via spliceosome;GO:0006367//transcription initiation from RNA polymerase II promoter;GO:0006487//protein N-linked glycosylation;GO:0006810//transport;GO:0006874//cellular calcium ion homeostasis;GO:0007275//multicellular organism development;GO:0007399//nervous system development;GO:0007417//central nervous system development;GO:0007420//brain d…
Mitotic oogonia	SpO_Gene002565	SpO_Gene002565	0.256	0.156	1.41972	0.514575	1.46415	9.61525e-35	1.76382e-30	SpO_Gene002565	-	-	-	-	-	-	-	-
Mitotic oogonia	SpO_Gene003503	SpO_Gene003503	0.577	0.547	6.66032	4.04897	0.718035	1.42301e-34	2.61036e-30	SpO_Gene003503	-	-	-	-	-	-	-	-
Mitotic oogonia	CAFS_SP_G_44794_path1	CAFS_SP_G_44794_path1	0.546	0.54	5.31813	2.69679	0.979676	1.80159e-34	3.30484e-30	CAFS_SP_G_44794_path1	-	-	-	-	-	-	-	-
Mitotic oogonia	CAFS_SP_G_119419_path1	CAFS_SP_G_119419_path1	0.286	0.188	1.49713	0.590457	1.34229	4.40486e-34	8.08028e-30	CAFS_SP_G_119419_path1	KAB7499225.1 Barrier-to-autointegration factor [Armadillidium nasatum]	-	-	-	-	GO:0000775//chromosome, centromeric region;GO:0000779//condensed chromosome, centromeric region;GO:0000793//condensed chromosome;GO:0005575//cellular_component;GO:0005622//intracellular;GO:0005623//cell;GO:0005634//nucleus;GO:0005635//nuclear envelope;GO:0005654//nucleoplasm;GO:0005694//chromosome;GO:0005737//cytoplasm;GO:0005829//cytosol;GO:0012505//endomembrane system;GO:0031967//organelle enve…	GO:0003674//molecular_function;GO:0003676//nucleic acid binding;GO:0003677//DNA binding;GO:0003690//double-stranded DNA binding;GO:0005488//binding;GO:0005515//protein binding;GO:0008022//protein C-terminus binding;GO:0019899//enzyme binding;GO:0019904//protein domain specific binding;GO:0042802//identical protein binding;GO:0042803//protein homodimerization activity;GO:0046983//protein dimerizat…	GO:0000003//reproduction;GO:0000278//mitotic cell cycle;GO:0003006//developmental process involved in reproduction;GO:0006139//nucleobase-containing compound metabolic process;GO:0006259//DNA metabolic process;GO:0006281//DNA repair;GO:0006323//DNA packaging;GO:0006725//cellular aromatic compound metabolic process;GO:0006807//nitrogen compound metabolic process;GO:0006810//transport;GO:0006950//r…
Mitotic oogonia	SpO_Gene007624	SpO_Gene007624	0.381	0.304	2.48319	0.97376	1.35055	4.83878e-34	8.87626e-30	SpO_Gene007624	-	-	-	-	-	-	-	-
Mitotic oogonia	CAFS_SP_G_16309_path1	CAFS_SP_G_16309_path1	0.273	0.181	1.37883	0.466962	1.56207	9.9381e-34	1.82304e-29	CAFS_SP_G_16309_path1	XP_027219613.1 golgin-45-like isoform X2 [Penaeus vannamei]	-	-	-	-	GO:0000139//Golgi membrane;GO:0005575//cellular_component;GO:0005622//intracellular;GO:0005623//cell;GO:0005634//nucleus;GO:0005737//cytoplasm;GO:0005794//Golgi apparatus;GO:0005796//Golgi lumen;GO:0012505//endomembrane system;GO:0016020//membrane;GO:0031090//organelle membrane;GO:0031514//motile cilium;GO:0031974//membrane-enclosed lumen;GO:0031984//organelle subcompartment;GO:0043226//organelle…	GO:0003674//molecular_function;GO:0003676//nucleic acid binding;GO:0003677//DNA binding;GO:0003700//transcription factor activity, sequence-specific DNA binding;GO:0005488//binding;GO:0005515//protein binding;GO:0005524//ATP binding;GO:0008134//transcription factor binding;GO:0019899//enzyme binding;GO:0031625//ubiquitin protein ligase binding;GO:0042803//protein homodimerization activity;GO:0044…	GO:0001558//regulation of cell growth;GO:0006355//regulation of transcription, DNA-templated;GO:0006357//regulation of transcription from RNA polymerase II promoter;GO:0006457//protein folding;GO:0006810//transport;GO:0006892//post-Golgi vesicle-mediated transport;GO:0006893//Golgi to plasma membrane transport;GO:0006996//organelle organization;GO:0007030//Golgi organization;GO:0007059//chromosom…
Mitotic oogonia	CAFS_SP_G_23444_path1	CAFS_SP_G_23444_path1	0.254	0.162	1.37835	0.397626	1.79346	1.01047e-33	1.8536e-29	CAFS_SP_G_23444_path1	-	-	-	-	-	-	-	-
Mitotic oogonia	CAFS_SP_G_68890_path1	CAFS_SP_G_68890_path1	0.34	0.255	2.15485	0.756899	1.50941	1.48254e-33	2.71958e-29	CAFS_SP_G_68890_path1	-	-	-	-	-	-	-	-
Mitotic oogonia	SpO_Gene007674	SpO_Gene007674	0.287	0.202	1.57214	0.459873	1.77342	1.52208e-33	2.79211e-29	SpO_Gene007674	-	-	-	-	-	-	-	-
Mitotic oogonia	CAFS_SP_G_11196_path1	CAFS_SP_G_11196_path1	0.342	0.255	1.99212	0.775684	1.36076	1.64945e-33	3.02576e-29	CAFS_SP_G_11196_path1	-	-	-	-	-	-	-	-
Mitotic oogonia	CAFS_SP_G_51107_path1	CAFS_SP_G_51107_path1	0.409	0.341	2.6959	1.1324	1.25138	2.06423e-33	3.78662e-29	CAFS_SP_G_51107_path1	-	-	-	-	-	-	-	-
Mitotic oogonia	CAFS_SP_G_36194_path1	CAFS_SP_G_36194_path1	0.382	0.306	2.61243	1.00989	1.37119	2.65671e-33	4.87347e-29	CAFS_SP_G_36194_path1	-	-	-	-	-	-	-	-
Mitotic oogonia	SpO_Gene000331	SpO_Gene000331	0.509	0.49	5.04949	2.24452	1.16973	3.29641e-33	6.04693e-29	SpO_Gene000331	-	-	-	-	-	-	-	-
Mitotic oogonia	SpO_Gene006472	SpO_Gene006472	0.355	0.266	2.31264	0.985722	1.23028	4.08427e-33	7.49219e-29	SpO_Gene006472	XP_027214907.1 uncharacterized protein LOC113807823 [Penaeus vannamei]	-	-	-	-	-	-	-
Mitotic oogonia	SpO_Gene007902	SpO_Gene007902	0.413	0.344	2.82295	1.19419	1.24117	5.7163e-33	1.0486e-28	SpO_Gene007902	-	-	-	-	-	-	-	-
Mitotic oogonia	SpO_Gene008222	SpO_Gene008222	0.336	0.256	2.0227	0.71681	1.49662	2.2176e-32	4.06796e-28	SpO_Gene008222	-	-	-	-	-	-	-	-
Mitotic oogonia	loci005122	loci005122	0.502	0.489	4.52682	2.07203	1.12745	3.37859e-32	6.19769e-28	loci005122	XP_027213178.1 probable pyruvate dehydrogenase E1 component subunit alpha, mitochondrial isoform X1 [Penaeus vannamei]	Metabolism;Metabolism;Environmental Information Processing;Organismal Systems;Metabolism;Metabolism;Metabolism;Human Diseases	Global and overview maps;Global and overview maps;Signal transduction;Endocrine system;Carbohydrate metabolism;Carbohydrate metabolism;Carbohydrate metabolism;Cancers	ko01100//Metabolic pathways;ko01200//Carbon metabolism;ko04066//HIF-1 signaling pathway;ko04922//Glucagon signaling pathway;ko00010//Glycolysis / Gluconeogenesis;ko00020//Citrate cycle (TCA cycle);ko00620//Pyruvate metabolism;ko05230//Central carbon metabolism in cancer	K00161;K00161;K00161;K00161;K00161;K00161;K00161;K00161	GO:0005575//cellular_component;GO:0005622//intracellular;GO:0005623//cell;GO:0005634//nucleus;GO:0005730//nucleolus;GO:0005737//cytoplasm;GO:0005739//mitochondrion;GO:0005759//mitochondrial matrix;GO:0005967//mitochondrial pyruvate dehydrogenase complex;GO:0009295//nucleoid;GO:0031974//membrane-enclosed lumen;GO:0031981//nuclear lumen;GO:0032991//macromolecular complex;GO:0042645//mitochondrial n…	GO:0003674//molecular_function;GO:0003824//catalytic activity;GO:0004738//pyruvate dehydrogenase activity;GO:0004739//pyruvate dehydrogenase (acetyl-transferring) activity;GO:0016491//oxidoreductase activity;GO:0016620//oxidoreductase activity, acting on the aldehyde or oxo group of donors, NAD or NADP as acceptor;GO:0016624//oxidoreductase activity, acting on the aldehyde or oxo group of donors,…	GO:0005975//carbohydrate metabolic process;GO:0005996//monosaccharide metabolic process;GO:0006006//glucose metabolic process;GO:0006082//organic acid metabolic process;GO:0006084//acetyl-CoA metabolic process;GO:0006085//acetyl-CoA biosynthetic process;GO:0006086//acetyl-CoA biosynthetic process from pyruvate;GO:0006090//pyruvate metabolic process;GO:0006091//generation of precursor metabolites …
Mitotic oogonia	CAFS_SP_G_31183_path1	CAFS_SP_G_31183_path1	0.327	0.241	1.81907	0.696445	1.38512	3.82011e-32	7.00761e-28	CAFS_SP_G_31183_path1	-	-	-	-	-	-	-	-
Mitotic oogonia	SpO_Gene002812	SpO_Gene002812	0.324	0.241	1.88328	0.689233	1.45018	3.91334e-32	7.17864e-28	SpO_Gene002812	-	-	-	-	-	-	-	-
Mitotic oogonia	CAFS_SP_G_130943_path1	CAFS_SP_G_130943_path1	0.348	0.268	2.19131	0.806713	1.44167	4.10045e-32	7.52186e-28	CAFS_SP_G_130943_path1	-	-	-	-	-	-	-	-
Mitotic oogonia	CAFS_SP_G_44688_path1	CAFS_SP_G_44688_path1	0.285	0.203	1.48609	0.452479	1.7156	5.11522e-32	9.38337e-28	CAFS_SP_G_44688_path1	-	-	-	-	-	-	-	-
Mitotic oogonia	SpO_Gene000031	SpO_Gene000031	0.259	0.168	1.31901	0.480682	1.4563	5.91675e-32	1.08537e-27	SpO_Gene000031	-	-	-	-	-	-	-	-
Mitotic oogonia	CAFS_SP_G_46627_path1	CAFS_SP_G_46627_path1	0.327	0.244	1.79791	0.660058	1.44565	5.93021e-32	1.08784e-27	CAFS_SP_G_46627_path1	-	-	-	-	-	-	-	-
Mitotic oogonia	SpO_Gene006997	SpO_Gene006997	0.272	0.18	1.47697	0.532351	1.47219	6.26526e-32	1.1493e-27	SpO_Gene006997	-	-	-	-	-	-	-	-
Mitotic oogonia	CAFS_SP_G_121004_path1	CAFS_SP_G_121004_path1	0.393	0.33	2.67722	1.00421	1.41467	1.15221e-31	2.11362e-27	CAFS_SP_G_121004_path1	-	-	-	-	-	-	-	-
Mitotic oogonia	CAFS_SP_G_24795_path1	CAFS_SP_G_24795_path1	0.297	0.209	1.61355	0.571166	1.49826	1.21688e-31	2.23225e-27	CAFS_SP_G_24795_path1	-	-	-	-	-	-	-	-
Mitotic oogonia	CAFS_SP_G_135932_path1	CAFS_SP_G_135932_path1	0.288	0.203	1.60185	0.494483	1.69575	1.2525e-31	2.29758e-27	CAFS_SP_G_135932_path1	XP_018015215.1 PREDICTED: PHD finger-like domain-containing protein 5A [Hyalella azteca]	Genetic Information Processing	Transcription	ko03040//Spliceosome	K12834	GO:0005575//cellular_component;GO:0005622//intracellular;GO:0005623//cell;GO:0005634//nucleus;GO:0005654//nucleoplasm;GO:0005681//spliceosomal complex;GO:0005686//U2 snRNP;GO:0005689//U12-type spliceosomal complex;GO:0005737//cytoplasm;GO:0016363//nuclear matrix;GO:0016604//nuclear body;GO:0016607//nuclear speck;GO:0030532//small nuclear ribonucleoprotein complex;GO:0031974//membrane-enclosed lum…	GO:0003674//molecular_function;GO:0003676//nucleic acid binding;GO:0003677//DNA binding;GO:0003700//transcription factor activity, sequence-specific DNA binding;GO:0003723//RNA binding;GO:0005488//binding;GO:0043167//ion binding;GO:0043169//cation binding;GO:0046872//metal ion binding;GO:0097159//organic cyclic compound binding;GO:1901363//heterocyclic compound binding	GO:0000245//spliceosomal complex assembly;GO:0000375//RNA splicing, via transesterification reactions;GO:0000377//RNA splicing, via transesterification reactions with bulged adenosine as nucleophile;GO:0000398//mRNA splicing, via spliceosome;GO:0006139//nucleobase-containing compound metabolic process;GO:0006351//transcription, DNA-templated;GO:0006355//regulation of transcription, DNA-templated;…
Mitotic oogonia	SpO_Gene003961	SpO_Gene003961	0.292	0.211	1.51505	0.467362	1.69675	1.52649e-31	2.80019e-27	SpO_Gene003961	-	-	-	-	-	-	-	-
Mitotic oogonia	CAFS_SP_G_68184_path1	CAFS_SP_G_68184_path1	0.402	0.341	2.90648	1.18204	1.298	1.98861e-31	3.64791e-27	CAFS_SP_G_68184_path1	-	-	-	-	-	-	-	-
Mitotic oogonia	SpO_Gene003437	SpO_Gene003437	0.419	0.355	3.11495	1.29361	1.26781	2.98091e-31	5.46819e-27	SpO_Gene003437	-	-	-	-	-	-	-	-
Mitotic oogonia	SpO_Gene001775	SpO_Gene001775	0.372	0.302	2.59537	1.04679	1.30996	3.30701e-31	6.06638e-27	SpO_Gene001775	-	-	-	-	-	-	-	-
Mitotic oogonia	CAFS_SP_G_31029_path1	CAFS_SP_G_31029_path1	0.345	0.27	2.00091	0.747684	1.42016	4.42224e-31	8.11217e-27	CAFS_SP_G_31029_path1	XP_027231986.1 MATH and LRR domain-containing protein PFE0570w-like [Penaeus vannamei]	-	-	-	-	-	-	-
Mitotic oogonia	CAFS_SP_G_14571_path1	CAFS_SP_G_14571_path1	0.324	0.237	1.85578	0.760218	1.28754	5.98795e-31	1.09843e-26	CAFS_SP_G_14571_path1	AFK65746.1 ubiquitin-activating enzyme E1 [Eriocheir sinensis]	Human Diseases;Genetic Information Processing	Neurodegenerative diseases;Folding, sorting and degradation	ko05012//Parkinson disease;ko04120//Ubiquitin mediated proteolysis	K03178;K03178	-	GO:0005515//protein binding;GO:0008641//small protein activating enzyme activity;GO:0016779//nucleotidyltransferase activity;GO:0019781//NEDD8 activating enzyme activity	GO:0009228//thiamine biosynthetic process;GO:0045116//protein neddylation
Mitotic oogonia	CAFS_SP_G_51529_path1	CAFS_SP_G_51529_path1	0.317	0.238	1.7443	0.635132	1.45752	1.19008e-30	2.18308e-26	CAFS_SP_G_51529_path1	XP_027229480.1 ribosomal protein S6 kinase alpha-5-like [Penaeus vannamei]	Human Diseases;Human Diseases;Environmental Information Processing;Human Diseases;Organismal Systems;Organismal Systems;Organismal Systems;Environmental Information Processing;Human Diseases	Infectious diseases;Cancers;Signal transduction;Cancers;Circulatory system;Nervous system;Environmental adaptation;Signal transduction;Cancers	ko05131//Shigellosis;ko05200//Pathways in cancer;ko04010//MAPK signaling pathway;ko05206//MicroRNAs in cancer;ko04261//Adrenergic signaling in cardiomyocytes;ko04722//Neurotrophin signaling pathway;ko04713//Circadian entrainment;ko04668//TNF signaling pathway;ko05219//Bladder cancer	K04445;K04445;K04445;K04445;K04445;K04445;K04445;K04445;K04445	GO:0000228//nuclear chromosome;GO:0000803//sex chromosome;GO:0000805//X chromosome;GO:0005575//cellular_component;GO:0005622//intracellular;GO:0005623//cell;GO:0005634//nucleus;GO:0005654//nucleoplasm;GO:0005694//chromosome;GO:0005700//polytene chromosome;GO:0005703//polytene chromosome puff;GO:0005705//polytene chromosome interband;GO:0005737//cytoplasm;GO:0016456//X chromosome located dosage co…	GO:0000166//nucleotide binding;GO:0000287//magnesium ion binding;GO:0003674//molecular_function;GO:0003824//catalytic activity;GO:0004672//protein kinase activity;GO:0004674//protein serine/threonine kinase activity;GO:0005488//binding;GO:0005515//protein binding;GO:0005524//ATP binding;GO:0008144//drug binding;GO:0016301//kinase activity;GO:0016740//transferase activity;GO:0016772//transferase a…	GO:0000003//reproduction;GO:0000723//telomere maintenance;GO:0001932//regulation of protein phosphorylation;GO:0001934//positive regulation of protein phosphorylation;GO:0003006//developmental process involved in reproduction;GO:0006139//nucleobase-containing compound metabolic process;GO:0006259//DNA metabolic process;GO:0006325//chromatin organization;GO:0006355//regulation of transcription, DN…
Mitotic oogonia	CAFS_SP_G_136587_path1	CAFS_SP_G_136587_path1	0.273	0.189	1.4655	0.454474	1.68912	1.20546e-30	2.2113e-26	CAFS_SP_G_136587_path1	KAF2367329.1 POU-specific domain [Trinorchestia longiramus]	Human Diseases	Infectious diseases	ko05168//Herpes simplex infection	K09364	GO:0016020//membrane;GO:0016021//integral component of membrane	GO:0003677//DNA binding;GO:0003700//transcription factor activity, sequence-specific DNA binding;GO:0004190//aspartic-type endopeptidase activity	GO:0006355//regulation of transcription, DNA-templated;GO:0009306//protein secretion;GO:0016485//protein processing
Mitotic oogonia	CAFS_SP_G_76645_path1	CAFS_SP_G_76645_path1	0.29	0.204	1.59132	0.545945	1.5434	1.58811e-30	2.91322e-26	CAFS_SP_G_76645_path1	-	-	-	-	-	-	-	-
Mitotic oogonia	SpO_Gene005884	SpO_Gene005884	0.359	0.281	2.08652	0.842167	1.30892	2.06934e-30	3.79599e-26	SpO_Gene005884	-	-	-	-	-	-	-	-
Mitotic oogonia	CAFS_SP_G_68183_path1	CAFS_SP_G_68183_path1	0.305	0.219	1.7319	0.651522	1.41047	2.52978e-30	4.64063e-26	CAFS_SP_G_68183_path1	ANZ80587.1 ubiquitin-conjugating enzyme E2 G1 [Penaeus monodon]	Genetic Information Processing;Human Diseases;Genetic Information Processing	Folding, sorting and degradation;Neurodegenerative diseases;Folding, sorting and degradation	ko04141//Protein processing in endoplasmic reticulum;ko05012//Parkinson disease;ko04120//Ubiquitin mediated proteolysis	K10575;K10575;K10575	GO:0005575//cellular_component;GO:0005622//intracellular;GO:0005623//cell;GO:0005634//nucleus;GO:0005737//cytoplasm;GO:0005829//cytosol;GO:0043226//organelle;GO:0043227//membrane-bounded organelle;GO:0043229//intracellular organelle;GO:0043231//intracellular membrane-bounded organelle;GO:0044424//intracellular part;GO:0044444//cytoplasmic part;GO:0044464//cell part	GO:0000166//nucleotide binding;GO:0003674//molecular_function;GO:0003824//catalytic activity;GO:0004842//ubiquitin-protein transferase activity;GO:0005488//binding;GO:0005515//protein binding;GO:0005524//ATP binding;GO:0008144//drug binding;GO:0016740//transferase activity;GO:0017076//purine nucleotide binding;GO:0019787//ubiquitin-like protein transferase activity;GO:0019899//enzyme binding;GO:0…	GO:0000209//protein polyubiquitination;GO:0006355//regulation of transcription, DNA-templated;GO:0006464//cellular protein modification process;GO:0006508//proteolysis;GO:0006511//ubiquitin-dependent protein catabolic process;GO:0006807//nitrogen compound metabolic process;GO:0008150//biological_process;GO:0008152//metabolic process;GO:0009056//catabolic process;GO:0009057//macromolecule cataboli…
Mitotic oogonia	CAFS_SP_G_16335_path1	CAFS_SP_G_16335_path1	0.345	0.274	2.20631	0.772596	1.51385	3.07902e-30	5.64816e-26	CAFS_SP_G_16335_path1	-	-	-	-	-	-	-	-
Mitotic oogonia	CAFS_SP_G_78117_path1	CAFS_SP_G_78117_path1	0.292	0.207	1.54033	0.568181	1.43882	4.03375e-30	7.39951e-26	CAFS_SP_G_78117_path1	-	-	-	-	-	-	-	-
Mitotic oogonia	CAFS_SP_G_76736_path1	CAFS_SP_G_76736_path1	0.301	0.215	1.68458	0.597478	1.49543	4.11245e-30	7.54388e-26	CAFS_SP_G_76736_path1	XP_027230314.1 nucleolar protein 9-like [Penaeus vannamei]	-	-	-	-	GO:0005575//cellular_component;GO:0005622//intracellular;GO:0005623//cell;GO:0005634//nucleus;GO:0005730//nucleolus;GO:0030117//membrane coat;GO:0030684//preribosome;GO:0030686//90S preribosome;GO:0030688//preribosome, small subunit precursor;GO:0031974//membrane-enclosed lumen;GO:0031981//nuclear lumen;GO:0032991//macromolecular complex;GO:0043226//organelle;GO:0043227//membrane-bounded organell…	GO:0003674//molecular_function;GO:0003676//nucleic acid binding;GO:0003723//RNA binding;GO:0003729//mRNA binding;GO:0005488//binding;GO:0097159//organic cyclic compound binding;GO:1901363//heterocyclic compound binding	GO:0000054//ribosomal subunit export from nucleus;GO:0000056//ribosomal small subunit export from nucleus;GO:0000447//endonucleolytic cleavage in ITS1 to separate SSU-rRNA from 5.8S rRNA and LSU-rRNA from tricistronic rRNA transcript (SSU-rRNA, 5.8S rRNA, LSU-rRNA);GO:0000460//maturation of 5.8S rRNA;GO:0000462//maturation of SSU-rRNA from tricistronic rRNA transcript (SSU-rRNA, 5.8S rRNA, LSU-rR…
Mitotic oogonia	SpO_Gene005671	SpO_Gene005671	0.327	0.246	1.82909	0.696594	1.39274	5.14616e-30	9.44012e-26	SpO_Gene005671	-	-	-	-	-	-	-	-
Mitotic oogonia	CAFS_SP_G_122334_path1	CAFS_SP_G_122334_path1	0.252	0.167	1.25197	0.404025	1.63168	7.07009e-30	1.29694e-25	CAFS_SP_G_122334_path1	-	-	-	-	-	-	-	-
Mitotic oogonia	CAFS_SP_G_24555_path1	CAFS_SP_G_24555_path1	0.269	0.185	1.51268	0.502736	1.58923	8.7124e-30	1.5982e-25	CAFS_SP_G_24555_path1	-	-	-	-	-	-	-	-
Mitotic oogonia	SpO_Gene002640	SpO_Gene002640	0.337	0.264	1.97934	0.695522	1.50885	8.87612e-30	1.62824e-25	SpO_Gene002640	-	-	-	-	-	-	-	-
Mitotic oogonia	SpO_Gene002709	SpO_Gene002709	0.272	0.186	1.41938	0.480933	1.56135	1.31943e-29	2.42037e-25	SpO_Gene002709	-	-	-	-	-	-	-	-
Mitotic oogonia	CAFS_SP_G_43954_path1	CAFS_SP_G_43954_path1	0.291	0.204	1.59077	0.653574	1.2833	2.63444e-29	4.83262e-25	CAFS_SP_G_43954_path1	XP_027224583.1 LOW QUALITY PROTEIN: lachesin-like [Penaeus vannamei]	Environmental Information Processing	Signaling molecules and interaction	ko04514//Cell adhesion molecules (CAMs)	K06775	GO:0005575//cellular_component;GO:0005911//cell-cell junction;GO:0005918//septate junction;GO:0030054//cell junction;GO:0043296//apical junction complex;GO:0070160//occluding junction	GO:0003674//molecular_function;GO:0005488//binding;GO:0005515//protein binding;GO:0042802//identical protein binding;GO:0042803//protein homodimerization activity;GO:0046983//protein dimerization activity	GO:0001894//tissue homeostasis;GO:0002009//morphogenesis of an epithelium;GO:0003007//heart morphogenesis;GO:0007043//cell-cell junction assembly;GO:0007155//cell adhesion;GO:0007156//homophilic cell adhesion via plasma membrane adhesion molecules;GO:0007275//multicellular organism development;GO:0007424//open tracheal system development;GO:0007507//heart development;GO:0008150//biological_proces…
Mitotic oogonia	loci005611	loci005611	0.599	0.637	5.94457	3.39116	0.809794	3.26245e-29	5.98464e-25	loci005611	VZI21188.1 unnamed protein product [Sparganum proliferum]	-	-	-	-	-	GO:0003964//RNA-directed DNA polymerase activity	GO:0000373//Group II intron splicing;GO:0015074//DNA integration
Mitotic oogonia	CAFS_SP_G_13818_path1	CAFS_SP_G_13818_path1	0.27	0.184	1.39333	0.515724	1.43387	3.37942e-29	6.1992e-25	CAFS_SP_G_13818_path1	-	-	-	-	-	-	-	-
Mitotic oogonia	SpO_Gene008665	SpO_Gene008665	0.299	0.213	1.72844	0.636151	1.44203	3.89005e-29	7.1359e-25	SpO_Gene008665	-	-	-	-	-	-	-	-
Mitotic oogonia	CAFS_SP_G_82522_path1	CAFS_SP_G_82522_path1	0.411	0.35	3.47771	1.49193	1.22096	4.37206e-29	8.02011e-25	CAFS_SP_G_82522_path1	-	-	-	-	-	-	-	-
Mitotic oogonia	CAFS_SP_G_2555_path1	CAFS_SP_G_2555_path1	0.392	0.323	2.62177	1.15187	1.18657	5.03911e-29	9.24374e-25	CAFS_SP_G_2555_path1	ROT79918.1 Elongation of very long chain fatty acids protein 6 [Penaeus vannamei]	Metabolism;Metabolism;Metabolism;Metabolism	Global and overview maps;Global and overview maps;Lipid metabolism;Lipid metabolism	ko01100//Metabolic pathways;ko01212//Fatty acid metabolism;ko01040//Biosynthesis of unsaturated fatty acids;ko00062//Fatty acid elongation	K10203;K10203;K10203;K10203	GO:0016021//integral component of membrane	-	-
Mitotic oogonia	CAFS_SP_G_3958_path1	CAFS_SP_G_3958_path1	0.272	0.192	1.48125	0.471033	1.65292	5.71452e-29	1.04827e-24	CAFS_SP_G_3958_path1	-	-	-	-	-	-	-	-
Mitotic oogonia	CAFS_SP_G_55821_path1	CAFS_SP_G_55821_path1	0.31	0.229	1.70796	0.633134	1.43169	7.54123e-29	1.38336e-24	CAFS_SP_G_55821_path1	XP_027210757.1 26S proteasome non-ATPase regulatory subunit 11-like [Penaeus vannamei]	Human Diseases;Genetic Information Processing	Infectious diseases;Folding, sorting and degradation	ko05169//Epstein-Barr virus infection;ko03050//Proteasome	K03036;K03036	GO:0000502//proteasome complex;GO:0005575//cellular_component;GO:0005576//extracellular region;GO:0005622//intracellular;GO:0005623//cell;GO:0005634//nucleus;GO:0005654//nucleoplasm;GO:0005737//cytoplasm;GO:0005829//cytosol;GO:0005838//proteasome regulatory particle;GO:0005911//cell-cell junction;GO:0008541//proteasome regulatory particle, lid subcomplex;GO:0009506//plasmodesma;GO:0012505//endome…	GO:0003674//molecular_function;GO:0005198//structural molecule activity;GO:0005488//binding;GO:0005515//protein binding	GO:0001775//cell activation;GO:0002252//immune effector process;GO:0002263//cell activation involved in immune response;GO:0002274//myeloid leukocyte activation;GO:0002275//myeloid cell activation involved in immune response;GO:0002283//neutrophil activation involved in immune response;GO:0002366//leukocyte activation involved in immune response;GO:0002376//immune system process;GO:0002443//leuko…
Mitotic oogonia	SpO_Gene000880	SpO_Gene000880	0.269	0.186	1.43136	0.504014	1.50585	8.99108e-29	1.64932e-24	SpO_Gene000880	-	-	-	-	-	-	-	-
Mitotic oogonia	CAFS_SP_G_142335_path1	CAFS_SP_G_142335_path1	0.263	0.178	1.34143	0.493966	1.44129	1.78289e-28	3.27054e-24	CAFS_SP_G_142335_path1	-	-	-	-	-	-	-	-
Mitotic oogonia	SpO_Gene006973	SpO_Gene006973	0.31	0.231	1.99279	0.70086	1.50759	2.20851e-28	4.05128e-24	SpO_Gene006973	-	-	-	-	-	-	-	-
Mitotic oogonia	CAFS_SP_G_14778_path1	CAFS_SP_G_14778_path1	0.435	0.392	3.15271	1.42428	1.14636	2.25976e-28	4.1453e-24	CAFS_SP_G_14778_path1	-	-	-	-	-	-	-	-
Mitotic oogonia	CAFS_SP_G_150830_path1	CAFS_SP_G_150830_path1	0.485	0.468	3.78572	1.81203	1.06296	2.45821e-28	4.50934e-24	CAFS_SP_G_150830_path1	-	-	-	-	-	-	-	-
Mitotic oogonia	CAFS_SP_G_60062_path1	CAFS_SP_G_60062_path1	0.44	0.398	3.20127	1.48192	1.11118	3.52175e-28	6.4603e-24	CAFS_SP_G_60062_path1	XP_027231343.1 uncharacterized protein LOC113822986 [Penaeus vannamei]	-	-	-	-	-	GO:0003674//molecular_function;GO:0003824//catalytic activity;GO:0016879//ligase activity, forming carbon-nitrogen bonds;GO:0031071//cysteine desulfurase activity	GO:0006400//tRNA modification;GO:0016226//iron-sulfur cluster assembly
Mitotic oogonia	loci006684	loci006684	0.41	0.357	2.69744	1.15511	1.22357	3.81178e-28	6.99233e-24	loci006684	-	-	-	-	-	-	-	-
Mitotic oogonia	CAFS_SP_G_8685_path1	CAFS_SP_G_8685_path1	0.417	0.362	2.88616	1.31372	1.13549	4.20862e-28	7.7203e-24	CAFS_SP_G_8685_path1	-	-	-	-	-	-	-	-
Mitotic oogonia	CAFS_SP_G_15569_path1	CAFS_SP_G_15569_path1	0.274	0.192	1.38982	0.525187	1.404	4.97788e-28	9.13143e-24	CAFS_SP_G_15569_path1	AYH52220.1 putative peptidyl-alpha-hydroxyglycine-alpha-amidating lyase I [Homarus americanus]	-	-	-	-	GO:0005575//cellular_component;GO:0005576//extracellular region;GO:0005615//extracellular space;GO:0005622//intracellular;GO:0005623//cell;GO:0005737//cytoplasm;GO:0005794//Golgi apparatus;GO:0005802//trans-Golgi network;GO:0005829//cytosol;GO:0005886//plasma membrane;GO:0005887//integral component of plasma membrane;GO:0009986//cell surface;GO:0012505//endomembrane system;GO:0012506//vesicle mem…	GO:0003674//molecular_function;GO:0003824//catalytic activity;GO:0004497//monooxygenase activity;GO:0004504//peptidylglycine monooxygenase activity;GO:0004598//peptidylamidoglycolate lyase activity;GO:0005488//binding;GO:0005507//copper ion binding;GO:0005509//calcium ion binding;GO:0005515//protein binding;GO:0008270//zinc ion binding;GO:0016491//oxidoreductase activity;GO:0016705//oxidoreductas…	GO:0000003//reproduction;GO:0001519//peptide amidation;GO:0001666//response to hypoxia;GO:0001676//long-chain fatty acid metabolic process;GO:0002009//morphogenesis of an epithelium;GO:0002165//instar larval or pupal development;GO:0002791//regulation of peptide secretion;GO:0006082//organic acid metabolic process;GO:0006355//regulation of transcription, DNA-templated;GO:0006357//regulation of tr…
Mitotic oogonia	CAFS_SP_G_117719_path1	CAFS_SP_G_117719_path1	0.275	0.194	1.42258	0.489987	1.5377	5.60133e-28	1.02751e-23	CAFS_SP_G_117719_path1	-	-	-	-	-	-	-	-
Mitotic oogonia	CAFS_SP_G_18597_path1	CAFS_SP_G_18597_path1	0.324	0.247	1.81303	0.729761	1.3129	8.44236e-28	1.54867e-23	CAFS_SP_G_18597_path1	ROT84086.1 Nuclear pore complex protein Nup50 [Penaeus vannamei]	Genetic Information Processing	Translation	ko03013//RNA transport	K14295	GO:0000785//chromatin;GO:0005575//cellular_component;GO:0005622//intracellular;GO:0005623//cell;GO:0005634//nucleus;GO:0005635//nuclear envelope;GO:0005643//nuclear pore;GO:0005654//nucleoplasm;GO:0005694//chromosome;GO:0005700//polytene chromosome;GO:0005704//polytene chromosome band;GO:0012505//endomembrane system;GO:0016020//membrane;GO:0031090//organelle membrane;GO:0031965//nuclear membrane;…	GO:0003674//molecular_function;GO:0003676//nucleic acid binding;GO:0003677//DNA binding;GO:0003682//chromatin binding;GO:0005488//binding;GO:0005515//protein binding;GO:0008536//Ran GTPase binding;GO:0017016//Ras GTPase binding;GO:0019899//enzyme binding;GO:0031267//small GTPase binding;GO:0031490//chromatin DNA binding;GO:0051020//GTPase binding;GO:0097159//organic cyclic compound binding;GO:190…	GO:0006355//regulation of transcription, DNA-templated;GO:0006357//regulation of transcription from RNA polymerase II promoter;GO:0006403//RNA localization;GO:0006405//RNA export from nucleus;GO:0006406//mRNA export from nucleus;GO:0006606//protein import into nucleus;GO:0006611//protein export from nucleus;GO:0006810//transport;GO:0006886//intracellular protein transport;GO:0006913//nucleocytopl…
Mitotic oogonia	SpO_Gene006744	SpO_Gene006744	0.419	0.384	3.00361	1.26109	1.25203	8.60656e-28	1.57879e-23	SpO_Gene006744	-	-	-	-	-	-	-	-
Mitotic oogonia	SpO_Gene000079	SpO_Gene000079	0.271	0.188	1.41677	0.490087	1.53149	1.21789e-27	2.23409e-23	SpO_Gene000079	-	-	-	-	-	-	-	-
Mitotic oogonia	CAFS_SP_G_50376_path1	CAFS_SP_G_50376_path1	0.255	0.171	1.29474	0.507713	1.35058	1.24869e-27	2.2906e-23	CAFS_SP_G_50376_path1	XP_027224970.1 nucleolar pre-ribosomal-associated protein 1-like [Penaeus vannamei]	-	-	-	-	GO:0001650//fibrillar center;GO:0005575//cellular_component;GO:0005622//intracellular;GO:0005623//cell;GO:0005634//nucleus;GO:0005730//nucleolus;GO:0031974//membrane-enclosed lumen;GO:0031981//nuclear lumen;GO:0043226//organelle;GO:0043227//membrane-bounded organelle;GO:0043228//non-membrane-bounded organelle;GO:0043229//intracellular organelle;GO:0043231//intracellular membrane-bounded organelle…	GO:0003674//molecular_function;GO:0003676//nucleic acid binding;GO:0003723//RNA binding;GO:0003729//mRNA binding;GO:0005488//binding;GO:0097159//organic cyclic compound binding;GO:1901363//heterocyclic compound binding	GO:0000460//maturation of 5.8S rRNA;GO:0000463//maturation of LSU-rRNA from tricistronic rRNA transcript (SSU-rRNA, 5.8S rRNA, LSU-rRNA);GO:0000466//maturation of 5.8S rRNA from tricistronic rRNA transcript (SSU-rRNA, 5.8S rRNA, LSU-rRNA);GO:0000470//maturation of LSU-rRNA;GO:0006139//nucleobase-containing compound metabolic process;GO:0006364//rRNA processing;GO:0006396//RNA processing;GO:000672…
Mitotic oogonia	CAFS_SP_G_27853_path1	CAFS_SP_G_27853_path1	0.255	0.172	1.29012	0.448031	1.52583	1.31546e-27	2.41308e-23	CAFS_SP_G_27853_path1	-	-	-	-	-	-	-	-
Mitotic oogonia	SpO_Gene006284	SpO_Gene006284	0.525	0.513	4.56642	2.3106	0.982793	1.41796e-27	2.6011e-23	SpO_Gene006284	-	-	-	-	-	-	-	-
Mitotic oogonia	CAFS_SP_G_17975_path1	CAFS_SP_G_17975_path1	0.465	0.43	3.49746	1.67095	1.06564	1.43586e-27	2.63394e-23	CAFS_SP_G_17975_path1	XP_027232707.1 conserved oligomeric Golgi complex subunit 4-like [Penaeus vannamei]	-	-	-	-	GO:0000139//Golgi membrane;GO:0005575//cellular_component;GO:0005622//intracellular;GO:0005623//cell;GO:0005737//cytoplasm;GO:0005739//mitochondrion;GO:0005783//endoplasmic reticulum;GO:0005789//endoplasmic reticulum membrane;GO:0005794//Golgi apparatus;GO:0005802//trans-Golgi network;GO:0005829//cytosol;GO:0012505//endomembrane system;GO:0016020//membrane;GO:0017119//Golgi transport complex;GO:0…	GO:0003674//molecular_function;GO:0003676//nucleic acid binding;GO:0003723//RNA binding;GO:0003824//catalytic activity;GO:0004518//nuclease activity;GO:0004519//endonuclease activity;GO:0005488//binding;GO:0005515//protein binding;GO:0016787//hydrolase activity;GO:0016788//hydrolase activity, acting on ester bonds;GO:0042802//identical protein binding;GO:0097159//organic cyclic compound binding;G…	GO:0000003//reproduction;GO:0000301//retrograde transport, vesicle recycling within Golgi;GO:0003006//developmental process involved in reproduction;GO:0006139//nucleobase-containing compound metabolic process;GO:0006725//cellular aromatic compound metabolic process;GO:0006807//nitrogen compound metabolic process;GO:0006810//transport;GO:0006886//intracellular protein transport;GO:0006888//ER to …
Mitotic oogonia	CAFS_SP_G_44605_path1	CAFS_SP_G_44605_path1	0.301	0.221	1.66754	0.646293	1.36746	1.52524e-27	2.7979e-23	CAFS_SP_G_44605_path1	XP_027209150.1 tyrosine--tRNA ligase, cytoplasmic-like isoform X1 [Penaeus vannamei]	Genetic Information Processing	Translation	ko00970//Aminoacyl-tRNA biosynthesis	K01866	GO:0005737//cytoplasm;GO:0009328//phenylalanine-tRNA ligase complex	GO:0000049//tRNA binding;GO:0000166//nucleotide binding;GO:0004812//aminoacyl-tRNA ligase activity;GO:0004825//methionine-tRNA ligase activity;GO:0004826//phenylalanine-tRNA ligase activity;GO:0004830//tryptophan-tRNA ligase activity;GO:0004831//tyrosine-tRNA ligase activity;GO:0005515//protein binding;GO:0005524//ATP binding	GO:0006418//tRNA aminoacylation for protein translation;GO:0006431//methionyl-tRNA aminoacylation;GO:0006432//phenylalanyl-tRNA aminoacylation;GO:0006436//tryptophanyl-tRNA aminoacylation;GO:0006437//tyrosyl-tRNA aminoacylation;GO:0009306//protein secretion;GO:0050821//protein stabilization
Mitotic oogonia	SpO_Gene005926	SpO_Gene005926	0.352	0.278	2.11424	0.869982	1.28108	1.99474e-27	3.65916e-23	SpO_Gene005926	-	-	-	-	-	-	-	-
Mitotic oogonia	CAFS_SP_G_1270_path1	CAFS_SP_G_1270_path1	0.465	0.441	3.44152	1.63943	1.06985	2.09424e-27	3.84168e-23	CAFS_SP_G_1270_path1	-	-	-	-	-	-	-	-
Mitotic oogonia	CAFS_SP_G_51318_path1	CAFS_SP_G_51318_path1	0.548	0.564	5.28362	2.76604	0.933701	2.61261e-27	4.79257e-23	CAFS_SP_G_51318_path1	-	-	-	-	-	-	-	-
Mitotic oogonia	CAFS_SP_G_23004_path1	CAFS_SP_G_23004_path1	0.387	0.33	2.51875	1.02086	1.30292	3.60701e-27	6.6167e-23	CAFS_SP_G_23004_path1	-	-	-	-	-	-	-	-
Mitotic oogonia	SpO_Gene004595	SpO_Gene004595	0.462	0.436	3.30302	1.55442	1.08741	3.65702e-27	6.70844e-23	SpO_Gene004595	-	-	-	-	-	-	-	-
Mitotic oogonia	CAFS_SP_G_49468_path1	CAFS_SP_G_49468_path1	0.314	0.239	1.82483	0.665443	1.45538	4.76979e-27	8.7497e-23	CAFS_SP_G_49468_path1	-	-	-	-	-	-	-	-
Mitotic oogonia	CAFS_SP_G_21052_path1	CAFS_SP_G_21052_path1	0.363	0.306	2.28274	0.866108	1.39814	6.04087e-27	1.10814e-22	CAFS_SP_G_21052_path1	-	-	-	-	-	-	-	-
Mitotic oogonia	CAFS_SP_G_78489_path1	CAFS_SP_G_78489_path1	0.328	0.249	2.04008	0.867567	1.23358	7.69181e-27	1.41099e-22	CAFS_SP_G_78489_path1	-	-	-	-	-	-	-	-
Mitotic oogonia	SpO_Gene005509	SpO_Gene005509	0.393	0.333	2.75604	1.19741	1.20268	1.02533e-26	1.88087e-22	SpO_Gene005509	-	-	-	-	-	-	-	-
Mitotic oogonia	SpO_Gene003426	SpO_Gene003426	0.306	0.23	1.94301	0.764872	1.345	1.25347e-26	2.29937e-22	SpO_Gene003426	-	-	-	-	-	-	-	-
Mitotic oogonia	CAFS_SP_G_44664_path1	CAFS_SP_G_44664_path1	0.355	0.291	2.21658	0.897612	1.30417	1.29368e-26	2.37313e-22	CAFS_SP_G_44664_path1	-	-	-	-	-	-	-	-
Mitotic oogonia	CAFS_SP_G_51568_path1	CAFS_SP_G_51568_path1	0.294	0.214	1.72578	0.651425	1.40558	1.4211e-26	2.60686e-22	CAFS_SP_G_51568_path1	XP_027230482.1 glutamic acid-rich protein-like [Penaeus vannamei]	-	-	-	-	GO:0000126//transcription factor TFIIIB complex;GO:0005575//cellular_component;GO:0005622//intracellular;GO:0005623//cell;GO:0005634//nucleus;GO:0005654//nucleoplasm;GO:0005667//transcription factor complex;GO:0031974//membrane-enclosed lumen;GO:0031981//nuclear lumen;GO:0032991//macromolecular complex;GO:0043226//organelle;GO:0043227//membrane-bounded organelle;GO:0043229//intracellular organell…	GO:0000976//transcription regulatory region sequence-specific DNA binding;GO:0000992//polymerase III regulatory region sequence-specific DNA binding;GO:0001006//RNA polymerase III type 3 promoter sequence-specific DNA binding;GO:0001016//RNA polymerase III regulatory region DNA binding;GO:0001025//RNA polymerase III transcription factor binding;GO:0001032//RNA polymerase III type 3 promoter DNA b…	GO:0001112//DNA-templated transcriptional open complex formation;GO:0001120//protein-DNA complex remodeling;GO:0006139//nucleobase-containing compound metabolic process;GO:0006351//transcription, DNA-templated;GO:0006352//DNA-templated transcription, initiation;GO:0006355//regulation of transcription, DNA-templated;GO:0006359//regulation of transcription from RNA polymerase III promoter;GO:000638…
Mitotic oogonia	CAFS_SP_G_14351_path1	CAFS_SP_G_14351_path1	0.376	0.312	2.73025	1.12255	1.28225	1.6279e-26	2.98622e-22	CAFS_SP_G_14351_path1	-	-	-	-	-	-	-	-
Mitotic oogonia	CAFS_SP_G_3092_path1	CAFS_SP_G_3092_path1	0.297	0.224	1.56011	0.561478	1.47435	2.1739e-26	3.98779e-22	CAFS_SP_G_3092_path1	-	-	-	-	-	-	-	-
Mitotic oogonia	CAFS_SP_G_37598_path1	CAFS_SP_G_37598_path1	0.257	0.179	1.37474	0.468811	1.55208	2.75932e-26	5.06169e-22	CAFS_SP_G_37598_path1	ROT63445.1 Mitochondrial carrier-like protein 2 [Penaeus vannamei]	-	-	-	-	-	-	-
Mitotic oogonia	CAFS_SP_G_86916_path1	CAFS_SP_G_86916_path1	0.429	0.386	3.1496	1.3756	1.1951	3.03919e-26	5.57509e-22	CAFS_SP_G_86916_path1	-	-	-	-	-	-	-	-
Mitotic oogonia	CAFS_SP_G_3911_path1	CAFS_SP_G_3911_path1	0.325	0.251	1.88243	0.756459	1.31526	3.21129e-26	5.89079e-22	CAFS_SP_G_3911_path1	-	-	-	-	-	-	-	-
Mitotic oogonia	CAFS_SP_G_6889_path1	CAFS_SP_G_6889_path1	0.448	0.402	3.88475	1.86763	1.05661	3.36802e-26	6.1783e-22	CAFS_SP_G_6889_path1	-	-	-	-	-	-	-	-
Mitotic oogonia	CAFS_SP_G_58317_path1	CAFS_SP_G_58317_path1	0.261	0.18	1.47992	0.570548	1.3751	4.20041e-26	7.70523e-22	CAFS_SP_G_58317_path1	-	-	-	-	-	-	-	-
Mitotic oogonia	SpO_Gene003360	SpO_Gene003360	0.295	0.219	1.61418	0.562252	1.52151	4.3855e-26	8.04475e-22	SpO_Gene003360	-	-	-	-	-	-	-	-
Mitotic oogonia	CAFS_SP_G_7168_path1	CAFS_SP_G_7168_path1	0.269	0.186	1.38465	0.552466	1.32556	4.91974e-26	9.02476e-22	CAFS_SP_G_7168_path1	AGC96525.1 thioredoxin 1 [Scylla paramamosain]	Human Diseases;Human Diseases;Organismal Systems	Infectious diseases;Cardiovascular diseases;Immune system	ko05132//Salmonella infection;ko05418//Fluid shear stress and atherosclerosis;ko04621//NOD-like receptor signaling pathway	K03671;K03671;K03671	GO:0005575//cellular_component;GO:0005576//extracellular region;GO:0005622//intracellular;GO:0005623//cell;GO:0005634//nucleus;GO:0005737//cytoplasm;GO:0005829//cytosol;GO:0005929//cilium;GO:0030424//axon;GO:0030425//dendrite;GO:0036477//somatodendritic compartment;GO:0042995//cell projection;GO:0043005//neuron projection;GO:0043025//neuronal cell body;GO:0043226//organelle;GO:0043227//membrane-b…	GO:0003674//molecular_function;GO:0003756//protein disulfide isomerase activity;GO:0003824//catalytic activity;GO:0004791//thioredoxin-disulfide reductase activity;GO:0005488//binding;GO:0005515//protein binding;GO:0015035//protein disulfide oxidoreductase activity;GO:0015036//disulfide oxidoreductase activity;GO:0015037//peptide disulfide oxidoreductase activity;GO:0016209//antioxidant activity;…	GO:0000122//negative regulation of transcription from RNA polymerase II promoter;GO:0001101//response to acid chemical;GO:0001678//cellular glucose homeostasis;GO:0001932//regulation of protein phosphorylation;GO:0001934//positive regulation of protein phosphorylation;GO:0006139//nucleobase-containing compound metabolic process;GO:0006351//transcription, DNA-templated;GO:0006355//regulation of tr…
Mitotic oogonia	CAFS_SP_G_30135_path1	CAFS_SP_G_30135_path1	0.361	0.291	2.41737	1.02011	1.24471	4.93108e-26	9.04558e-22	CAFS_SP_G_30135_path1	XP_012286324.1 death-associated protein 1 isoform X2 [Orussus abietinus]	-	-	-	-	GO:0005575//cellular_component	GO:0003674//molecular_function;GO:0005488//binding;GO:0005515//protein binding;GO:0019904//protein domain specific binding;GO:0070513//death domain binding	GO:0006355//regulation of transcription, DNA-templated;GO:0006914//autophagy;GO:0006915//apoptotic process;GO:0006919//activation of cysteine-type endopeptidase activity involved in apoptotic process;GO:0006950//response to stress;GO:0007154//cell communication;GO:0007165//signal transduction;GO:0008150//biological_process;GO:0008152//metabolic process;GO:0008219//cell death;GO:0009056//catabolic…
Mitotic oogonia	CAFS_SP_G_47022_path1	CAFS_SP_G_47022_path1	0.285	0.207	1.62198	0.629433	1.36564	6.02803e-26	1.10578e-21	CAFS_SP_G_47022_path1	-	-	-	-	-	-	-	-
Mitotic oogonia	loci002268	loci002268	0.442	0.419	3.21416	1.49062	1.10853	6.85718e-26	1.25788e-21	loci002268	-	-	-	-	-	-	-	-
Mitotic oogonia	CAFS_SP_G_44526_path1	CAFS_SP_G_44526_path1	0.261	0.185	1.3354	0.468099	1.51238	8.53333e-26	1.56535e-21	CAFS_SP_G_44526_path1	XP_027227726.1 very-long-chain (3R)-3-hydroxyacyl-CoA dehydratase hpo-8-like [Penaeus vannamei]	Metabolism;Metabolism;Metabolism;Metabolism	Global and overview maps;Global and overview maps;Lipid metabolism;Lipid metabolism	ko01100//Metabolic pathways;ko01212//Fatty acid metabolism;ko01040//Biosynthesis of unsaturated fatty acids;ko00062//Fatty acid elongation	K10703;K10703;K10703;K10703	GO:0000322//storage vacuole;GO:0000323//lytic vacuole;GO:0000324//fungal-type vacuole;GO:0000329//fungal-type vacuole membrane;GO:0005575//cellular_component;GO:0005622//intracellular;GO:0005623//cell;GO:0005737//cytoplasm;GO:0005773//vacuole;GO:0005774//vacuolar membrane;GO:0005783//endoplasmic reticulum;GO:0005789//endoplasmic reticulum membrane;GO:0012505//endomembrane system;GO:0016020//membr…	GO:0003674//molecular_function;GO:0003824//catalytic activity;GO:0004300//enoyl-CoA hydratase activity;GO:0005488//binding;GO:0005515//protein binding;GO:0016829//lyase activity;GO:0016835//carbon-oxygen lyase activity;GO:0016836//hydro-lyase activity;GO:0018812//3-hydroxyacyl-CoA dehydratase activity;GO:0019899//enzyme binding;GO:0080023//3R-hydroxyacyl-CoA dehydratase activity	GO:0000038//very long-chain fatty acid metabolic process;GO:0006082//organic acid metabolic process;GO:0006139//nucleobase-containing compound metabolic process;GO:0006163//purine nucleotide metabolic process;GO:0006164//purine nucleotide biosynthetic process;GO:0006629//lipid metabolic process;GO:0006631//fatty acid metabolic process;GO:0006633//fatty acid biosynthetic process;GO:0006637//acyl-C…
Mitotic oogonia	CAFS_SP_G_108365_path1	CAFS_SP_G_108365_path1	0.402	0.361	2.59032	1.12092	1.20845	8.89927e-26	1.63248e-21	CAFS_SP_G_108365_path1	-	-	-	-	-	-	-	-
Mitotic oogonia	CAFS_SP_G_12278_path1	CAFS_SP_G_12278_path1	0.489	0.49	3.89049	1.97179	0.980445	8.90284e-26	1.63314e-21	CAFS_SP_G_12278_path1	-	-	-	-	-	-	-	-
Mitotic oogonia	SpO_Gene000811	SpO_Gene000811	0.403	0.359	2.77203	1.20822	1.19806	1.43925e-25	2.64016e-21	SpO_Gene000811	-	-	-	-	-	-	-	-
Mitotic oogonia	CAFS_SP_G_65363_path1	CAFS_SP_G_65363_path1	0.377	0.318	2.54335	1.05519	1.26922	1.83683e-25	3.36948e-21	CAFS_SP_G_65363_path1	-	-	-	-	-	-	-	-
Mitotic oogonia	SpO_Gene006079	SpO_Gene006079	0.298	0.223	1.71634	0.684104	1.32705	3.48504e-25	6.39295e-21	SpO_Gene006079	-	-	-	-	-	-	-	-
Mitotic oogonia	CAFS_SP_G_62276_path1	CAFS_SP_G_62276_path1	0.285	0.206	1.71959	0.661941	1.37729	3.68128e-25	6.75295e-21	CAFS_SP_G_62276_path1	-	-	-	-	-	-	-	-
Mitotic oogonia	CAFS_SP_G_136678_path1	CAFS_SP_G_136678_path1	0.278	0.204	1.3441	0.485024	1.47051	3.84258e-25	7.04884e-21	CAFS_SP_G_136678_path1	XP_027210260.1 succinate dehydrogenase [ubiquinone] flavoprotein subunit, mitochondrial-like [Penaeus vannamei]	Metabolism;Human Diseases;Human Diseases;Organismal Systems;Human Diseases;Metabolism;Human Diseases;Metabolism;Metabolism	Global and overview maps;Neurodegenerative diseases;Neurodegenerative diseases;Environmental adaptation;Endocrine and metabolic diseases;Global and overview maps;Neurodegenerative diseases;Energy metabolism;Carbohydrate metabolism	ko01100//Metabolic pathways;ko05010//Alzheimer disease;ko05016//Huntington disease;ko04714//Thermogenesis;ko04932//Non-alcoholic fatty liver disease (NAFLD);ko01200//Carbon metabolism;ko05012//Parkinson disease;ko00190//Oxidative phosphorylation;ko00020//Citrate cycle (TCA cycle)	K00234;K00234;K00234;K00234;K00234;K00234;K00234;K00234;K00234	-	GO:0000104//succinate dehydrogenase activity;GO:0008734//L-aspartate oxidase activity;GO:0009973//adenylyl-sulfate reductase activity;GO:0016491//oxidoreductase activity	GO:0006099//tricarboxylic acid cycle;GO:0009060//aerobic respiration;GO:0009061//anaerobic respiration;GO:0019363//pyridine nucleotide biosynthetic process;GO:0019420//dissimilatory sulfate reduction;GO:0055114//oxidation-reduction process
Mitotic oogonia	SpO_Gene003948	SpO_Gene003948	0.352	0.29	2.27132	0.888021	1.35487	3.84681e-25	7.05659e-21	SpO_Gene003948	-	-	-	-	-	-	-	-
Mitotic oogonia	CAFS_SP_G_108705_path1	CAFS_SP_G_108705_path1	0.407	0.364	2.74408	1.18957	1.20588	4.79656e-25	8.79881e-21	CAFS_SP_G_108705_path1	XP_027221799.1 tudor domain-containing protein 7-like isoform X2 [Penaeus vannamei]	-	-	-	-	GO:0005575//cellular_component;GO:0005622//intracellular;GO:0005623//cell;GO:0005634//nucleus;GO:0005737//cytoplasm;GO:0005739//mitochondrion;GO:0005759//mitochondrial matrix;GO:0031974//membrane-enclosed lumen;GO:0032991//macromolecular complex;GO:0033391//chromatoid body;GO:0035770//ribonucleoprotein granule;GO:0036464//cytoplasmic ribonucleoprotein granule;GO:0043186//P granule;GO:0043226//org…	GO:0003674//molecular_function;GO:0003676//nucleic acid binding;GO:0003723//RNA binding;GO:0003729//mRNA binding;GO:0004857//enzyme inhibitor activity;GO:0004866//endopeptidase inhibitor activity;GO:0004867//serine-type endopeptidase inhibitor activity;GO:0005488//binding;GO:0005515//protein binding;GO:0030234//enzyme regulator activity;GO:0030414//peptidase inhibitor activity;GO:0043167//ion bin…	GO:0000003//reproduction;GO:0001654//eye development;GO:0002088//lens development in camera-type eye;GO:0002089//lens morphogenesis in camera-type eye;GO:0003002//regionalization;GO:0003006//developmental process involved in reproduction;GO:0006139//nucleobase-containing compound metabolic process;GO:0006397//mRNA processing;GO:0006417//regulation of translation;GO:0006725//cellular aromatic comp…
Mitotic oogonia	CAFS_SP_G_138658_path1	CAFS_SP_G_138658_path1	0.273	0.195	1.64437	0.602365	1.44882	5.3276e-25	9.77294e-21	CAFS_SP_G_138658_path1	-	-	-	-	-	-	-	-
Mitotic oogonia	CAFS_SP_G_42807_path1	CAFS_SP_G_42807_path1	0.354	0.297	2.15942	0.854626	1.33728	7.73501e-25	1.41891e-20	CAFS_SP_G_42807_path1	-	-	-	-	-	-	-	-
Mitotic oogonia	SpO_Gene005330	SpO_Gene005330	0.318	0.252	1.76011	0.664956	1.40433	1.02942e-24	1.88836e-20	SpO_Gene005330	-	-	-	-	-	-	-	-
Mitotic oogonia	CAFS_SP_G_3465_path1	CAFS_SP_G_3465_path1	0.623	0.688	6.69895	4.23659	0.661033	1.18468e-24	2.17318e-20	CAFS_SP_G_3465_path1	-	-	-	-	-	-	-	-
Mitotic oogonia	CAFS_SP_G_58881_path1	CAFS_SP_G_58881_path1	0.613	0.654	6.88068	4.01012	0.778907	1.42715e-24	2.61797e-20	CAFS_SP_G_58881_path1	-	-	-	-	-	-	-	-
Mitotic oogonia	CAFS_SP_G_39715_path1	CAFS_SP_G_39715_path1	0.462	0.426	3.50159	1.67893	1.06047	2.05416e-24	3.76815e-20	CAFS_SP_G_39715_path1	-	-	-	-	-	-	-	-
Mitotic oogonia	CAFS_SP_G_18887_path1	CAFS_SP_G_18887_path1	0.28	0.205	1.431	0.587447	1.28449	2.2366e-24	4.10282e-20	CAFS_SP_G_18887_path1	-	-	-	-	-	-	-	-
Mitotic oogonia	CAFS_SP_G_38268_path1	CAFS_SP_G_38268_path1	0.361	0.299	2.23092	0.957508	1.22028	2.80433e-24	5.14426e-20	CAFS_SP_G_38268_path1	AGC10822.1 Rab-1 [Eriocheir sinensis]	Cellular Processes;Human Diseases;Human Diseases	Transport and catabolism;Infectious diseases;Infectious diseases	ko04140//Autophagy - animal;ko05130//Pathogenic Escherichia coli infection;ko05134//Legionellosis	K07874;K07874;K07874	GO:0000139//Golgi membrane;GO:0000407//pre-autophagosomal structure;GO:0005575//cellular_component;GO:0005622//intracellular;GO:0005623//cell;GO:0005737//cytoplasm;GO:0005739//mitochondrion;GO:0005768//endosome;GO:0005769//early endosome;GO:0005783//endoplasmic reticulum;GO:0005789//endoplasmic reticulum membrane;GO:0005794//Golgi apparatus;GO:0005795//Golgi stack;GO:0005801//cis-Golgi network;GO…	GO:0000149//SNARE binding;GO:0000166//nucleotide binding;GO:0001882//nucleoside binding;GO:0001883//purine nucleoside binding;GO:0003674//molecular_function;GO:0003824//catalytic activity;GO:0003924//GTPase activity;GO:0005488//binding;GO:0005515//protein binding;GO:0005524//ATP binding;GO:0005525//GTP binding;GO:0016462//pyrophosphatase activity;GO:0016787//hydrolase activity;GO:0016817//hydrola…	GO:0000003//reproduction;GO:0000045//autophagosome assembly;GO:0000278//mitotic cell cycle;GO:0000280//nuclear division;GO:0000281//mitotic cytokinesis;GO:0000910//cytokinesis;GO:0001816//cytokine production;GO:0002790//peptide secretion;GO:0002791//regulation of peptide secretion;GO:0002793//positive regulation of peptide secretion;GO:0006139//nucleobase-containing compound metabolic process;GO:…
Mitotic oogonia	CAFS_SP_G_27784_path1	CAFS_SP_G_27784_path1	0.343	0.276	2.25315	0.965389	1.22276	2.85453e-24	5.23635e-20	CAFS_SP_G_27784_path1	-	-	-	-	-	-	-	-
Mitotic oogonia	SpO_Gene001279	SpO_Gene001279	0.287	0.214	1.56425	0.587068	1.41388	2.87094e-24	5.26646e-20	SpO_Gene001279	-	-	-	-	-	-	-	-
Mitotic oogonia	CAFS_SP_G_2936_path1	CAFS_SP_G_2936_path1	0.267	0.193	1.64095	0.561411	1.5474	3.07086e-24	5.63318e-20	CAFS_SP_G_2936_path1	-	-	-	-	-	-	-	-
Mitotic oogonia	CAFS_SP_G_77555_path1	CAFS_SP_G_77555_path1	0.303	0.232	1.81829	0.70812	1.36051	3.53273e-24	6.48044e-20	CAFS_SP_G_77555_path1	-	-	-	-	-	-	-	-
Mitotic oogonia	CAFS_SP_G_44457_path1	CAFS_SP_G_44457_path1	0.326	0.256	1.86699	0.799226	1.22404	3.72114e-24	6.82607e-20	CAFS_SP_G_44457_path1	-	-	-	-	-	-	-	-
Mitotic oogonia	CAFS_SP_G_15804_path1	CAFS_SP_G_15804_path1	0.459	0.449	3.54865	1.66061	1.09556	4.54729e-24	8.34155e-20	CAFS_SP_G_15804_path1	-	-	-	-	-	-	-	-
Mitotic oogonia	SpO_Gene002739	SpO_Gene002739	0.31	0.247	1.82305	0.637507	1.51584	4.88249e-24	8.95645e-20	SpO_Gene002739	-	-	-	-	-	-	-	-
Mitotic oogonia	CAFS_SP_G_31050_path1	CAFS_SP_G_31050_path1	0.251	0.177	1.22249	0.422649	1.53229	4.90021e-24	8.98895e-20	CAFS_SP_G_31050_path1	XP_027231987.1 DDB1- and CUL4-associated factor 13-like [Penaeus vannamei]	-	-	-	-	GO:0000151//ubiquitin ligase complex;GO:0005575//cellular_component;GO:0005622//intracellular;GO:0005623//cell;GO:0005634//nucleus;GO:0005654//nucleoplasm;GO:0005730//nucleolus;GO:0005737//cytoplasm;GO:0005813//centrosome;GO:0005815//microtubule organizing center;GO:0005829//cytosol;GO:0005856//cytoskeleton;GO:0015630//microtubule cytoskeleton;GO:0030054//cell junction;GO:0030684//preribosome;GO:…	GO:0003674//molecular_function;GO:0003676//nucleic acid binding;GO:0003723//RNA binding;GO:0003729//mRNA binding;GO:0005102//receptor binding;GO:0005488//binding;GO:0005515//protein binding;GO:0008134//transcription factor binding;GO:0030331//estrogen receptor binding;GO:0030515//snoRNA binding;GO:0035257//nuclear hormone receptor binding;GO:0035258//steroid hormone receptor binding;GO:0051427//h…	GO:0000462//maturation of SSU-rRNA from tricistronic rRNA transcript (SSU-rRNA, 5.8S rRNA, LSU-rRNA);GO:0006139//nucleobase-containing compound metabolic process;GO:0006364//rRNA processing;GO:0006396//RNA processing;GO:0006464//cellular protein modification process;GO:0006725//cellular aromatic compound metabolic process;GO:0006807//nitrogen compound metabolic process;GO:0008150//biological_proc…
Mitotic oogonia	CAFS_SP_G_55254_path1	CAFS_SP_G_55254_path1	0.299	0.223	1.60952	0.697496	1.20637	5.09587e-24	9.34787e-20	CAFS_SP_G_55254_path1	-	-	-	-	-	-	-	-
Mitotic oogonia	CAFS_SP_G_2866_path1	CAFS_SP_G_2866_path1	0.277	0.206	1.46034	0.551244	1.40554	5.46866e-24	1.00317e-19	CAFS_SP_G_2866_path1	XP_027213646.1 apoptosis-stimulating of p53 protein 2-like [Penaeus vannamei]	-	-	-	-	GO:0005575//cellular_component;GO:0005622//intracellular;GO:0005623//cell;GO:0005634//nucleus;GO:0005737//cytoplasm;GO:0005912//adherens junction;GO:0030054//cell junction;GO:0043226//organelle;GO:0043227//membrane-bounded organelle;GO:0043229//intracellular organelle;GO:0043231//intracellular membrane-bounded organelle;GO:0044424//intracellular part;GO:0044464//cell part;GO:0070161//anchoring ju…	GO:0002039//p53 binding;GO:0003674//molecular_function;GO:0005488//binding;GO:0005515//protein binding;GO:0008047//enzyme activator activity;GO:0019207//kinase regulator activity;GO:0019209//kinase activator activity;GO:0019887//protein kinase regulator activity;GO:0030234//enzyme regulator activity;GO:0030295//protein kinase activator activity;GO:0030296//protein tyrosine kinase activator activi…	GO:0001932//regulation of protein phosphorylation;GO:0001934//positive regulation of protein phosphorylation;GO:0006915//apoptotic process;GO:0008150//biological_process;GO:0008219//cell death;GO:0009893//positive regulation of metabolic process;GO:0009987//cellular process;GO:0010562//positive regulation of phosphorus metabolic process;GO:0010604//positive regulation of macromolecule metabolic p…
Mitotic oogonia	CAFS_SP_G_66674_path1	CAFS_SP_G_66674_path1	0.317	0.251	1.82209	0.724066	1.3314	6.49119e-24	1.19074e-19	CAFS_SP_G_66674_path1	-	-	-	-	-	-	-	-
Mitotic oogonia	CAFS_SP_G_16332_path1	CAFS_SP_G_16332_path1	0.394	0.344	2.483	1.11909	1.14976	6.9389e-24	1.27287e-19	CAFS_SP_G_16332_path1	XP_027231318.1 proteoglycan 4-like [Penaeus vannamei]	-	-	-	-	-	-	-
Mitotic oogonia	CAFS_SP_G_47380_path1	CAFS_SP_G_47380_path1	0.264	0.191	1.36401	0.497389	1.45541	7.87826e-24	1.44519e-19	CAFS_SP_G_47380_path1	ROT78562.1 putative 39S ribosomal protein L54, mitochondrial isoform X1 [Penaeus vannamei]	-	-	-	-	GO:0000313//organellar ribosome;GO:0000315//organellar large ribosomal subunit;GO:0005575//cellular_component;GO:0005622//intracellular;GO:0005623//cell;GO:0005737//cytoplasm;GO:0005739//mitochondrion;GO:0005740//mitochondrial envelope;GO:0005743//mitochondrial inner membrane;GO:0005759//mitochondrial matrix;GO:0005761//mitochondrial ribosome;GO:0005762//mitochondrial large ribosomal subunit;GO:0…	GO:0003674//molecular_function;GO:0003735//structural constituent of ribosome;GO:0005198//structural molecule activity	GO:0006412//translation;GO:0006414//translational elongation;GO:0006415//translational termination;GO:0006518//peptide metabolic process;GO:0006807//nitrogen compound metabolic process;GO:0008150//biological_process;GO:0008152//metabolic process;GO:0009058//biosynthetic process;GO:0009059//macromolecule biosynthetic process;GO:0009653//anatomical structure morphogenesis;GO:0009987//cellular proce…
Mitotic oogonia	CAFS_SP_G_69437_path1	CAFS_SP_G_69437_path1	0.311	0.243	1.75693	0.706567	1.31416	8.17839e-24	1.50024e-19	CAFS_SP_G_69437_path1	XP_027223700.1 uncharacterized protein LOC113815879 [Penaeus vannamei]	-	-	-	-	-	-	-
Mitotic oogonia	CAFS_SP_G_14384_path1	CAFS_SP_G_14384_path1	0.46	0.438	4.08632	1.81369	1.17187	1.09942e-23	2.01678e-19	CAFS_SP_G_14384_path1	-	-	-	-	-	-	-	-
Mitotic oogonia	CAFS_SP_G_124157_path1	CAFS_SP_G_124157_path1	0.309	0.242	1.73132	0.627379	1.46446	1.11841e-23	2.05161e-19	CAFS_SP_G_124157_path1	-	-	-	-	-	-	-	-
Mitotic oogonia	SpO_Gene000812	SpO_Gene000812	0.376	0.313	2.5853	1.26199	1.03463	1.21472e-23	2.22829e-19	SpO_Gene000812	-	-	-	-	-	-	-	-
Mitotic oogonia	SpO_Gene002843	SpO_Gene002843	0.258	0.183	1.43568	0.537913	1.41629	1.34371e-23	2.4649e-19	SpO_Gene002843	-	-	-	-	-	-	-	-
Mitotic oogonia	CAFS_SP_G_3346_path1	CAFS_SP_G_3346_path1	0.267	0.195	1.38535	0.510322	1.44077	1.64399e-23	3.01574e-19	CAFS_SP_G_3346_path1	ROT81471.1 Ubiquitin carboxyl-terminal hydrolase 4 [Penaeus vannamei]	-	-	-	-	-	GO:0004843//thiol-dependent ubiquitin-specific protease activity	GO:0016579//protein deubiquitination
Mitotic oogonia	SpO_Gene002883	SpO_Gene002883	0.276	0.206	1.48538	0.542496	1.45315	2.37703e-23	4.36043e-19	SpO_Gene002883	-	-	-	-	-	-	-	-
Mitotic oogonia	CAFS_SP_G_11197_path1	CAFS_SP_G_11197_path1	0.274	0.204	1.44467	0.50738	1.5096	3.89684e-23	7.14837e-19	CAFS_SP_G_11197_path1	-	-	-	-	-	-	-	-
Mitotic oogonia	SpO_Gene005207	SpO_Gene005207	0.313	0.25	1.76341	0.68052	1.37366	4.14949e-23	7.61183e-19	SpO_Gene005207	-	-	-	-	-	-	-	-
Mitotic oogonia	SpO_Gene005480	SpO_Gene005480	0.534	0.562	4.65565	2.73722	0.766273	4.44456e-23	8.1531e-19	SpO_Gene005480	-	-	-	-	-	-	-	-
Mitotic oogonia	CAFS_SP_G_127255_path1	CAFS_SP_G_127255_path1	0.281	0.215	1.48844	0.509705	1.54606	5.54449e-23	1.01708e-18	CAFS_SP_G_127255_path1	-	-	-	-	-	-	-	-
Mitotic oogonia	CAFS_SP_G_62104_path1	CAFS_SP_G_62104_path1	0.329	0.267	1.86449	0.746759	1.32007	5.56635e-23	1.02109e-18	CAFS_SP_G_62104_path1	-	-	-	-	-	-	-	-
Mitotic oogonia	SpO_Gene008205	SpO_Gene008205	0.421	0.387	2.95716	1.42889	1.04932	6.66311e-23	1.22228e-18	SpO_Gene008205	-	-	-	-	-	-	-	-
Mitotic oogonia	CAFS_SP_G_103516_path1	CAFS_SP_G_103516_path1	0.468	0.458	3.74927	1.8199	1.04275	8.79523e-23	1.6134e-18	CAFS_SP_G_103516_path1	-	-	-	-	-	-	-	-
Mitotic oogonia	SpO_Gene003386	SpO_Gene003386	0.305	0.237	1.69559	0.690875	1.29529	1.14516e-22	2.10067e-18	SpO_Gene003386	-	-	-	-	-	-	-	-
Mitotic oogonia	CAFS_SP_G_8054_path1	CAFS_SP_G_8054_path1	0.438	0.4	3.23376	1.65018	0.970587	1.14597e-22	2.10218e-18	CAFS_SP_G_8054_path1	-	-	-	-	-	-	-	-
Mitotic oogonia	SpO_Gene000579	SpO_Gene000579	0.297	0.227	1.6029	0.694974	1.20565	1.76746e-22	3.24223e-18	SpO_Gene000579	-	-	-	-	-	-	-	-
Mitotic oogonia	CAFS_SP_G_4120_path1	CAFS_SP_G_4120_path1	0.351	0.29	2.11152	0.942279	1.16406	2.45546e-22	4.5043e-18	CAFS_SP_G_4120_path1	AEN94571.1 prohibitin [Scylla paramamosain]	-	-	-	-	GO:0005575//cellular_component;GO:0005622//intracellular;GO:0005623//cell;GO:0005634//nucleus;GO:0005654//nucleoplasm;GO:0005737//cytoplasm;GO:0005739//mitochondrion;GO:0005740//mitochondrial envelope;GO:0005741//mitochondrial outer membrane;GO:0005743//mitochondrial inner membrane;GO:0005768//endosome;GO:0005769//early endosome;GO:0005886//plasma membrane;GO:0005887//integral component of plasma…	GO:0000981//RNA polymerase II transcription factor activity, sequence-specific DNA binding;GO:0001067//regulatory region nucleic acid binding;GO:0001664//G-protein coupled receptor binding;GO:0001846//opsonin binding;GO:0001848//complement binding;GO:0001850//complement component C3a binding;GO:0001851//complement component C3b binding;GO:0003674//molecular_function;GO:0003676//nucleic acid bindi…	GO:0000001//mitochondrion inheritance;GO:0000003//reproduction;GO:0000122//negative regulation of transcription from RNA polymerase II promoter;GO:0001302//replicative cell aging;GO:0001541//ovarian follicle development;GO:0001552//ovarian follicle atresia;GO:0001558//regulation of cell growth;GO:0001666//response to hypoxia;GO:0001932//regulation of protein phosphorylation;GO:0001933//negative r…
Mitotic oogonia	CAFS_SP_G_10079_path1	CAFS_SP_G_10079_path1	0.298	0.235	1.63611	0.602238	1.44186	2.58131e-22	4.73515e-18	CAFS_SP_G_10079_path1	-	-	-	-	-	-	-	-
Mitotic oogonia	SpO_Gene001070	SpO_Gene001070	0.273	0.203	1.45701	0.560027	1.37945	2.88662e-22	5.29522e-18	SpO_Gene001070	-	-	-	-	-	-	-	-
Mitotic oogonia	SpO_Gene005295	SpO_Gene005295	0.404	0.358	2.72937	1.29009	1.08109	3.19413e-22	5.85932e-18	SpO_Gene005295	-	-	-	-	-	-	-	-
Mitotic oogonia	CAFS_SP_G_38161_path1	CAFS_SP_G_38161_path1	0.341	0.287	1.95824	0.775103	1.3371	3.46117e-22	6.34918e-18	CAFS_SP_G_38161_path1	-	-	-	-	-	-	-	-
Mitotic oogonia	CAFS_SP_G_32498_path1	CAFS_SP_G_32498_path1	0.399	0.356	2.77869	1.30523	1.09011	3.59009e-22	6.58566e-18	CAFS_SP_G_32498_path1	XP_027239286.1 aspartate beta-hydroxylase domain-containing protein 2-like [Penaeus vannamei]	-	-	-	-	GO:0005575//cellular_component;GO:0016020//membrane;GO:0016021//integral component of membrane;GO:0031224//intrinsic component of membrane;GO:0044425//membrane part	GO:0003674//molecular_function;GO:0003824//catalytic activity;GO:0005488//binding;GO:0016491//oxidoreductase activity;GO:0043167//ion binding;GO:0043169//cation binding;GO:0046872//metal ion binding;GO:0051213//dioxygenase activity	GO:0006464//cellular protein modification process;GO:0006807//nitrogen compound metabolic process;GO:0008150//biological_process;GO:0008152//metabolic process;GO:0009987//cellular process;GO:0018193//peptidyl-amino acid modification;GO:0019538//protein metabolic process;GO:0036211//protein modification process;GO:0043170//macromolecule metabolic process;GO:0043412//macromolecule modification;GO:0…
Mitotic oogonia	SpO_Gene003772	SpO_Gene003772	0.428	0.406	3.00827	1.37416	1.13038	5.37822e-22	9.8658e-18	SpO_Gene003772	-	-	-	-	-	-	-	-
Mitotic oogonia	CAFS_SP_G_17229_path1	CAFS_SP_G_17229_path1	0.394	0.358	2.50728	1.12359	1.15801	7.14396e-22	1.31049e-17	CAFS_SP_G_17229_path1	-	-	-	-	-	-	-	-
Mitotic oogonia	CAFS_SP_G_91820_path1	CAFS_SP_G_91820_path1	0.299	0.233	1.61785	0.666799	1.27875	7.63499e-22	1.40056e-17	CAFS_SP_G_91820_path1	-	-	-	-	-	-	-	-
Mitotic oogonia	CAFS_SP_G_67379_path1	CAFS_SP_G_67379_path1	0.483	0.477	3.8406	1.89796	1.01688	8.48968e-22	1.55735e-17	CAFS_SP_G_67379_path1	-	-	-	-	-	-	-	-
Mitotic oogonia	CAFS_SP_G_111485_path1	CAFS_SP_G_111485_path1	0.272	0.203	1.43278	0.601054	1.25326	9.23778e-22	1.69458e-17	CAFS_SP_G_111485_path1	-	-	-	-	-	-	-	-
Mitotic oogonia	CAFS_SP_G_2411_path1	CAFS_SP_G_2411_path1	0.373	0.324	2.2171	1.00206	1.14571	1.01342e-21	1.85901e-17	CAFS_SP_G_2411_path1	XP_027238932.1 dolichyl-diphosphooligosaccharide--protein glycosyltransferase subunit STT3A-like [Penaeus vannamei]	Metabolism;Genetic Information Processing;Metabolism;Metabolism	Global and overview maps;Folding, sorting and degradation;Glycan biosynthesis and metabolism;Glycan biosynthesis and metabolism	ko01100//Metabolic pathways;ko04141//Protein processing in endoplasmic reticulum;ko00513//Various types of N-glycan biosynthesis;ko00510//N-Glycan biosynthesis	K07151;K07151;K07151;K07151	GO:0005575//cellular_component;GO:0005622//intracellular;GO:0005623//cell;GO:0005737//cytoplasm;GO:0005783//endoplasmic reticulum;GO:0005789//endoplasmic reticulum membrane;GO:0008250//oligosaccharyltransferase complex;GO:0012505//endomembrane system;GO:0016020//membrane;GO:0016021//integral component of membrane;GO:0031224//intrinsic component of membrane;GO:0031984//organelle subcompartment;GO:…	GO:0003674//molecular_function;GO:0003824//catalytic activity;GO:0004576//oligosaccharyl transferase activity;GO:0004579//dolichyl-diphosphooligosaccharide-protein glycotransferase activity;GO:0005488//binding;GO:0016740//transferase activity;GO:0016757//transferase activity, transferring glycosyl groups;GO:0016758//transferase activity, transferring hexosyl groups;GO:0043167//ion binding;GO:0043…	GO:0006464//cellular protein modification process;GO:0006486//protein glycosylation;GO:0006487//protein N-linked glycosylation;GO:0006807//nitrogen compound metabolic process;GO:0008150//biological_process;GO:0008152//metabolic process;GO:0009058//biosynthetic process;GO:0009059//macromolecule biosynthetic process;GO:0009100//glycoprotein metabolic process;GO:0009101//glycoprotein biosynthetic pr…
Mitotic oogonia	CAFS_SP_G_65006_path1	CAFS_SP_G_65006_path1	0.337	0.28	2.02016	0.85726	1.23667	1.49091e-21	2.73493e-17	CAFS_SP_G_65006_path1	-	-	-	-	-	-	-	-
Mitotic oogonia	CAFS_SP_G_12663_path1	CAFS_SP_G_12663_path1	0.257	0.188	1.34762	0.512319	1.3953	1.76599e-21	3.23953e-17	CAFS_SP_G_12663_path1	XP_027226425.1 uncharacterized protein LOC113818453 [Penaeus vannamei]	-	-	-	-	GO:0005575//cellular_component;GO:0005622//intracellular;GO:0005623//cell;GO:0005634//nucleus;GO:0005654//nucleoplasm;GO:0031974//membrane-enclosed lumen;GO:0031981//nuclear lumen;GO:0032991//macromolecular complex;GO:0034708//methyltransferase complex;GO:0035097//histone methyltransferase complex;GO:0043226//organelle;GO:0043227//membrane-bounded organelle;GO:0043229//intracellular organelle;GO:…	GO:0003674//molecular_function;GO:0003677//DNA binding	GO:0006274//DNA replication termination;GO:0006325//chromatin organization;GO:0006464//cellular protein modification process;GO:0006479//protein methylation;GO:0006807//nitrogen compound metabolic process;GO:0006996//organelle organization;GO:0008150//biological_process;GO:0008152//metabolic process;GO:0008213//protein alkylation;GO:0009987//cellular process;GO:0016043//cellular component organiz…
Mitotic oogonia	SpO_Gene001288	SpO_Gene001288	0.308	0.244	1.76677	0.732505	1.27021	1.77801e-21	3.26157e-17	SpO_Gene001288	-	-	-	-	-	-	-	-
Mitotic oogonia	loci002783	loci002783	0.432	0.4	2.98066	1.5167	0.974695	2.41668e-21	4.43316e-17	loci002783	-	-	-	-	-	-	-	-
Mitotic oogonia	CAFS_SP_G_29496_path1	CAFS_SP_G_29496_path1	0.497	0.492	4.14299	2.12436	0.963645	2.90099e-21	5.32157e-17	CAFS_SP_G_29496_path1	-	-	-	-	-	-	-	-
Mitotic oogonia	SpO_Gene003440	SpO_Gene003440	0.265	0.196	1.34492	0.550652	1.28831	4.14868e-21	7.61034e-17	SpO_Gene003440	-	-	-	-	-	-	-	-
Mitotic oogonia	CAFS_SP_G_13515_path1	CAFS_SP_G_13515_path1	0.308	0.243	1.84659	0.749429	1.301	4.18436e-21	7.6758e-17	CAFS_SP_G_13515_path1	-	-	-	-	-	-	-	-
Mitotic oogonia	CAFS_SP_G_9191_path1	CAFS_SP_G_9191_path1	0.272	0.207	1.54773	0.562504	1.46022	5.09533e-21	9.34686e-17	CAFS_SP_G_9191_path1	-	-	-	-	-	-	-	-
Mitotic oogonia	CAFS_SP_G_10984_path1	CAFS_SP_G_10984_path1	0.287	0.219	1.5298	0.673932	1.18267	6.30452e-21	1.1565e-16	CAFS_SP_G_10984_path1	-	-	-	-	-	-	-	-
Mitotic oogonia	SpO_Gene005087	SpO_Gene005087	0.302	0.25	1.72513	0.589009	1.55034	6.36097e-21	1.16686e-16	SpO_Gene005087	-	-	-	-	-	-	-	-
Mitotic oogonia	CAFS_SP_G_73856_path1	CAFS_SP_G_73856_path1	0.294	0.228	1.61627	0.6608	1.29039	6.53413e-21	1.19862e-16	CAFS_SP_G_73856_path1	-	-	-	-	-	-	-	-
Mitotic oogonia	CAFS_SP_G_25223_path1	CAFS_SP_G_25223_path1	0.363	0.319	2.12802	0.925204	1.20167	7.84204e-21	1.43854e-16	CAFS_SP_G_25223_path1	-	-	-	-	-	-	-	-
Mitotic oogonia	CAFS_SP_G_128955_path1	CAFS_SP_G_128955_path1	0.405	0.364	3.01806	1.44765	1.05991	7.88498e-21	1.44642e-16	CAFS_SP_G_128955_path1	-	-	-	-	-	GO:0005576//extracellular region;GO:0016020//membrane	GO:0008200//ion channel inhibitor activity;GO:0042030//ATPase inhibitor activity	GO:0009405//pathogenesis;GO:1901894//regulation of calcium-transporting ATPase activity
Mitotic oogonia	SpO_Gene001918	SpO_Gene001918	0.258	0.19	1.47853	0.498476	1.56857	8.06934e-21	1.48024e-16	SpO_Gene001918	-	-	-	-	-	-	-	-
Mitotic oogonia	CAFS_SP_G_63318_path1	CAFS_SP_G_63318_path1	0.305	0.242	1.76483	0.702946	1.32804	1.02124e-20	1.87337e-16	CAFS_SP_G_63318_path1	-	-	-	-	-	-	-	-
Mitotic oogonia	CAFS_SP_G_16133_path1	CAFS_SP_G_16133_path1	0.357	0.304	2.15327	0.937921	1.19899	1.11027e-20	2.03668e-16	CAFS_SP_G_16133_path1	-	-	-	-	-	-	-	-
Mitotic oogonia	SpO_Gene001463	SpO_Gene001463	0.628	0.673	6.35986	4.38412	0.536707	1.35929e-20	2.49349e-16	SpO_Gene001463	-	-	-	-	-	-	-	-
Mitotic oogonia	CAFS_SP_G_20865_path1	CAFS_SP_G_20865_path1	0.255	0.187	1.23824	0.505692	1.29196	1.63857e-20	3.0058e-16	CAFS_SP_G_20865_path1	-	-	-	-	-	-	-	-
Mitotic oogonia	SpO_Gene002294	SpO_Gene002294	0.311	0.249	1.84648	0.756924	1.28656	3.31936e-20	6.08903e-16	SpO_Gene002294	ROT62506.1 hypothetical protein C7M84_019648, partial [Penaeus vannamei]	-	-	-	-	GO:0005856//cytoskeleton;GO:0005944//phosphatidylinositol 3-kinase complex, class IB;GO:0019028//viral capsid;GO:0019867//outer membrane;GO:0030176//integral component of endoplasmic reticulum membrane;GO:0030289//protein phosphatase 4 complex;GO:0030867//rough endoplasmic reticulum membrane;GO:0032040//small-subunit processome;GO:0042600//chorion	GO:0019888//protein phosphatase regulator activity;GO:0030234//enzyme regulator activity;GO:0046935//1-phosphatidylinositol-3-kinase regulator activity	GO:0006874//cellular calcium ion homeostasis;GO:0007275//multicellular organism development;GO:0009297//pilus assembly;GO:0023041//neuronal signal transduction
Mitotic oogonia	CAFS_SP_G_4703_path1	CAFS_SP_G_4703_path1	0.417	0.392	2.94521	1.29925	1.18069	4.02442e-20	7.3824e-16	CAFS_SP_G_4703_path1	XP_027236664.1 trifunctional purine biosynthetic protein adenosine-3-like [Penaeus vannamei]	Metabolism;Metabolism;Metabolism;Human Diseases	Global and overview maps;Nucleotide metabolism;Metabolism of cofactors and vitamins;Drug resistance	ko01100//Metabolic pathways;ko00230//Purine metabolism;ko00670//One carbon pool by folate;ko01523//Antifolate resistance	K11787;K11787;K11787;K11787	-	GO:0004637//phosphoribosylamine-glycine ligase activity;GO:0004641//phosphoribosylformylglycinamidine cyclo-ligase activity;GO:0004644//phosphoribosylglycinamide formyltransferase activity;GO:0004756//selenide, water dikinase activity;GO:0008864//formyltetrahydrofolate deformylase activity;GO:0009030//thiamine-phosphate kinase activity;GO:0016742//hydroxymethyl-, formyl- and related transferase a…	GO:0001887//selenium compound metabolic process;GO:0006189//'de novo' IMP biosynthetic process;GO:0009058//biosynthetic process;GO:0009113//purine nucleobase biosynthetic process;GO:0009152//purine ribonucleotide biosynthetic process;GO:0009228//thiamine biosynthetic process
Mitotic oogonia	CAFS_SP_G_17781_path1	CAFS_SP_G_17781_path1	0.355	0.31	2.09261	0.872876	1.26145	4.42621e-20	8.11943e-16	CAFS_SP_G_17781_path1	ROT71534.1 S-phase kinase-associated protein 1 [Penaeus vannamei]	Human Diseases;Human Diseases;Genetic Information Processing;Human Diseases;Genetic Information Processing;Human Diseases;Environmental Information Processing;Cellular Processes;Cellular Processes;Environmental Information Processing;Environmental Information Processing;Organismal Systems	Infectious diseases;Cancers;Folding, sorting and degradation;Infectious diseases;Folding, sorting and degradation;Infectious disease: viral;Signal transduction;Cell growth and death;Cell growth and death;Signal transduction;Signal transduction;Environmental adaptation	ko05131//Shigellosis;ko05200//Pathways in cancer;ko04141//Protein processing in endoplasmic reticulum;ko05132//Salmonella infection;ko04120//Ubiquitin mediated proteolysis;ko05170//Human immunodeficiency virus 1 infection;ko04310//Wnt signaling pathway;ko04110//Cell cycle;ko04114//Oocyte meiosis;ko04350//TGF-beta signaling pathway;ko04341//Hedgehog signaling pathway - fly;ko04710//Circadian rhythm	K03094;K03094;K03094;K03094;K03094;K03094;K03094;K03094;K03094;K03094;K03094;K03094	GO:0000151//ubiquitin ligase complex;GO:0000152//nuclear ubiquitin ligase complex;GO:0000775//chromosome, centromeric region;GO:0000776//kinetochore;GO:0000777//condensed chromosome kinetochore;GO:0000779//condensed chromosome, centromeric region;GO:0000793//condensed chromosome;GO:0005575//cellular_component;GO:0005622//intracellular;GO:0005623//cell;GO:0005634//nucleus;GO:0005654//nucleoplasm;G…	GO:0003674//molecular_function;GO:0003676//nucleic acid binding;GO:0003677//DNA binding;GO:0003688//DNA replication origin binding;GO:0003690//double-stranded DNA binding;GO:0003824//catalytic activity;GO:0004842//ubiquitin-protein transferase activity;GO:0005488//binding;GO:0005515//protein binding;GO:0008013//beta-catenin binding;GO:0016740//transferase activity;GO:0019787//ubiquitin-like prote…	GO:0000018//regulation of DNA recombination;GO:0000082//G1/S transition of mitotic cell cycle;GO:0000086//G2/M transition of mitotic cell cycle;GO:0000165//MAPK cascade;GO:0000209//protein polyubiquitination;GO:0000278//mitotic cell cycle;GO:0000280//nuclear division;GO:0000921//septin ring assembly;GO:0006325//chromatin organization;GO:0006417//regulation of translation;GO:0006464//cellular prot…
Mitotic oogonia	SpO_Gene001223	SpO_Gene001223	0.263	0.196	1.35581	0.559817	1.27613	6.16044e-20	1.13007e-15	SpO_Gene001223	-	-	-	-	-	-	-	-
Mitotic oogonia	CAFS_SP_G_12306_path1	CAFS_SP_G_12306_path1	0.428	0.393	2.92237	1.51768	0.945273	6.8812e-20	1.26229e-15	CAFS_SP_G_12306_path1	-	-	-	-	-	-	-	-
Mitotic oogonia	SpO_Gene002029	SpO_Gene002029	0.268	0.201	1.46867	0.619523	1.24528	8.00296e-20	1.46806e-15	SpO_Gene002029	-	-	-	-	-	-	-	-
Mitotic oogonia	CAFS_SP_G_1493_path1	CAFS_SP_G_1493_path1	0.344	0.289	1.98111	0.870313	1.1867	8.36725e-20	1.53489e-15	CAFS_SP_G_1493_path1	-	-	-	-	-	-	-	-
Mitotic oogonia	CAFS_SP_G_69697_path1	CAFS_SP_G_69697_path1	0.169	0.276	2.00368	1.32221	0.599697	1.0126e-19	1.85752e-15	CAFS_SP_G_69697_path1	-	-	-	-	-	-	-	-
Mitotic oogonia	CAFS_SP_G_26854_path1	CAFS_SP_G_26854_path1	0.256	0.19	1.34957	0.567122	1.25076	1.15902e-19	2.12611e-15	CAFS_SP_G_26854_path1	-	-	-	-	-	-	-	-
Mitotic oogonia	CAFS_SP_G_55296_path1	CAFS_SP_G_55296_path1	0.266	0.201	1.54416	0.599406	1.36521	1.46629e-19	2.68976e-15	CAFS_SP_G_55296_path1	-	-	-	-	-	-	-	-
Mitotic oogonia	CAFS_SP_G_58211_path1	CAFS_SP_G_58211_path1	0.42	0.4	2.75699	1.31752	1.06527	1.61614e-19	2.96465e-15	CAFS_SP_G_58211_path1	-	-	-	-	-	-	-	-
Mitotic oogonia	SpO_Gene004827	SpO_Gene004827	0.277	0.216	1.52181	0.574353	1.40577	2.16532e-19	3.97207e-15	SpO_Gene004827	-	-	-	-	-	-	-	-
Mitotic oogonia	CAFS_SP_G_57088_path1	CAFS_SP_G_57088_path1	0.469	0.463	3.6008	1.87459	0.941741	2.58966e-19	4.75047e-15	CAFS_SP_G_57088_path1	-	-	-	-	-	-	-	-
Mitotic oogonia	CAFS_SP_G_16570_path1	CAFS_SP_G_16570_path1	0.252	0.185	1.27181	0.53757	1.24236	2.62193e-19	4.80966e-15	CAFS_SP_G_16570_path1	-	-	-	-	-	-	-	-
Mitotic oogonia	CAFS_SP_G_25711_path1	CAFS_SP_G_25711_path1	0.471	0.475	4.16775	2.08484	0.999335	2.63016e-19	4.82477e-15	CAFS_SP_G_25711_path1	-	-	-	-	-	-	-	-
Mitotic oogonia	CAFS_SP_G_30000_path1	CAFS_SP_G_30000_path1	0.254	0.188	1.35399	0.569529	1.24938	3.07749e-19	5.64535e-15	CAFS_SP_G_30000_path1	-	-	-	-	-	-	-	-
Mitotic oogonia	CAFS_SP_G_46829_path1	CAFS_SP_G_46829_path1	0.48	0.477	3.70476	1.925	0.944519	3.25739e-19	5.97535e-15	CAFS_SP_G_46829_path1	XP_027207535.1 failed axon connections-like isoform X1 [Penaeus vannamei]	-	-	-	-	GO:0001401//mitochondrial sorting and assembly machinery complex;GO:0005856//cytoskeleton;GO:0016020//membrane;GO:0016021//integral component of membrane;GO:0032040//small-subunit processome	GO:0005219//ryanodine-sensitive calcium-release channel activity;GO:0005515//protein binding;GO:0019903//protein phosphatase binding;GO:0022857//transmembrane transporter activity;GO:0046872//metal ion binding;GO:0046873//metal ion transmembrane transporter activity	GO:0000902//cell morphogenesis;GO:0000904//cell morphogenesis involved in differentiation;GO:0006270//DNA replication initiation;GO:0006749//glutathione metabolic process;GO:0006811//ion transport;GO:0006874//cellular calcium ion homeostasis;GO:0007275//multicellular organism development;GO:0007399//nervous system development;GO:0007409//axonogenesis;GO:0008150//biological_process;GO:0009236//cob…
Mitotic oogonia	SpO_Gene001166	SpO_Gene001166	0.29	0.226	1.62341	0.73067	1.15174	3.51126e-19	6.44106e-15	SpO_Gene001166	-	-	-	-	-	-	-	-
Mitotic oogonia	CAFS_SP_G_127110_path1	CAFS_SP_G_127110_path1	0.529	0.542	5.09914	2.73017	0.901266	5.94082e-19	1.08978e-14	CAFS_SP_G_127110_path1	ACO36738.1 ubiquitin carboxyl-terminal esterase L3 [Scylla paramamosain]	-	-	-	-	GO:0000502//proteasome complex;GO:0005575//cellular_component;GO:0005622//intracellular;GO:0005623//cell;GO:0005634//nucleus;GO:0005737//cytoplasm;GO:0005829//cytosol;GO:0032991//macromolecular complex;GO:0043226//organelle;GO:0043227//membrane-bounded organelle;GO:0043229//intracellular organelle;GO:0043231//intracellular membrane-bounded organelle;GO:0044424//intracellular part;GO:0044444//cyto…	GO:0003674//molecular_function;GO:0003824//catalytic activity;GO:0004843//thiol-dependent ubiquitin-specific protease activity;GO:0005488//binding;GO:0005515//protein binding;GO:0008233//peptidase activity;GO:0008234//cysteine-type peptidase activity;GO:0016787//hydrolase activity;GO:0019783//ubiquitin-like protein-specific protease activity;GO:0019784//NEDD8-specific protease activity;GO:0032182…	GO:0000338//protein deneddylation;GO:0006464//cellular protein modification process;GO:0006508//proteolysis;GO:0006511//ubiquitin-dependent protein catabolic process;GO:0006807//nitrogen compound metabolic process;GO:0008150//biological_process;GO:0008152//metabolic process;GO:0009056//catabolic process;GO:0009057//macromolecule catabolic process;GO:0009987//cellular process;GO:0010992//ubiquitin…
Mitotic oogonia	CAFS_SP_G_29996_path1	CAFS_SP_G_29996_path1	0.312	0.258	1.78886	0.743601	1.26644	7.51764e-19	1.37904e-14	CAFS_SP_G_29996_path1	-	-	-	-	-	-	-	-
Mitotic oogonia	CAFS_SP_G_138376_path1	CAFS_SP_G_138376_path1	0.303	0.244	1.71969	0.735084	1.22617	8.32368e-19	1.5269e-14	CAFS_SP_G_138376_path1	-	-	-	-	-	-	-	-
Mitotic oogonia	CAFS_SP_G_96654_path1	CAFS_SP_G_96654_path1	0.521	0.55	4.52016	2.56065	0.819863	8.37799e-19	1.53686e-14	CAFS_SP_G_96654_path1	-	-	-	-	-	-	-	-
Mitotic oogonia	SpO_Gene002761	SpO_Gene002761	0.278	0.217	1.43173	0.605297	1.24204	9.40543e-19	1.72533e-14	SpO_Gene002761	-	-	-	-	-	-	-	-
Mitotic oogonia	SpO_Gene002208	SpO_Gene002208	0.256	0.193	1.40467	0.531685	1.40159	9.95329e-19	1.82583e-14	SpO_Gene002208	XP_027210854.1 uncharacterized protein LOC113804218 [Penaeus vannamei]	-	-	-	-	-	-	-
Mitotic oogonia	SpO_Gene002214	SpO_Gene002214	0.291	0.232	1.69467	0.697868	1.27998	1.04554e-18	1.91794e-14	SpO_Gene002214	-	-	-	-	-	-	-	-
Mitotic oogonia	CAFS_SP_G_25602_path1	CAFS_SP_G_25602_path1	0.342	0.288	2.00749	0.915194	1.13324	1.19017e-18	2.18324e-14	CAFS_SP_G_25602_path1	-	-	-	-	-	-	-	-
Mitotic oogonia	CAFS_SP_G_72983_path1	CAFS_SP_G_72983_path1	0.309	0.259	1.7118	0.692308	1.30603	1.88538e-18	3.45854e-14	CAFS_SP_G_72983_path1	-	-	-	-	-	-	-	-
Mitotic oogonia	CAFS_SP_G_65052_path1	CAFS_SP_G_65052_path1	0.387	0.357	2.37515	1.10791	1.10017	2.0446e-18	3.75061e-14	CAFS_SP_G_65052_path1	-	-	-	-	-	-	-	-
Mitotic oogonia	SpO_Gene000974	SpO_Gene000974	0.26	0.201	1.31561	0.518174	1.34422	2.40026e-18	4.40304e-14	SpO_Gene000974	-	-	-	-	-	-	-	-
Mitotic oogonia	SpO_Gene000104	SpO_Gene000104	0.318	0.265	1.79184	0.778285	1.20308	2.74178e-18	5.02953e-14	SpO_Gene000104	-	-	-	-	-	-	-	-
Mitotic oogonia	CAFS_SP_G_6083_path1	CAFS_SP_G_6083_path1	0.373	0.334	2.31217	1.08276	1.09453	3.26628e-18	5.99166e-14	CAFS_SP_G_6083_path1	XP_027226205.1 ubiquitin carboxyl-terminal hydrolase 14-like [Penaeus vannamei]	-	-	-	-	GO:0000502//proteasome complex;GO:0005575//cellular_component;GO:0005622//intracellular;GO:0005623//cell;GO:0005634//nucleus;GO:0005737//cytoplasm;GO:0005829//cytosol;GO:0005838//proteasome regulatory particle;GO:0005886//plasma membrane;GO:0009986//cell surface;GO:0016020//membrane;GO:0022624//proteasome accessory complex;GO:0031410//cytoplasmic vesicle;GO:0031982//vesicle;GO:0032991//macromolec…	GO:0003674//molecular_function;GO:0003824//catalytic activity;GO:0004175//endopeptidase activity;GO:0004197//cysteine-type endopeptidase activity;GO:0004843//thiol-dependent ubiquitin-specific protease activity;GO:0004857//enzyme inhibitor activity;GO:0004866//endopeptidase inhibitor activity;GO:0005488//binding;GO:0005515//protein binding;GO:0008192//RNA guanylyltransferase activity;GO:0008193//…	GO:0000966//RNA 5'-end processing;GO:0002376//immune system process;GO:0006139//nucleobase-containing compound metabolic process;GO:0006396//RNA processing;GO:0006399//tRNA metabolic process;GO:0006464//cellular protein modification process;GO:0006508//proteolysis;GO:0006511//ubiquitin-dependent protein catabolic process;GO:0006725//cellular aromatic compound metabolic process;GO:0006807//nitroge…
Mitotic oogonia	CAFS_SP_G_55824_path1	CAFS_SP_G_55824_path1	0.268	0.207	1.41706	0.569568	1.31496	5.46962e-18	1.00335e-13	CAFS_SP_G_55824_path1	XP_027212536.1 anaphase-promoting complex subunit 10-like [Penaeus vannamei]	Genetic Information Processing;Cellular Processes;Human Diseases;Cellular Processes;Organismal Systems	Folding, sorting and degradation;Cell growth and death;Infectious diseases;Cell growth and death;Endocrine system	ko04120//Ubiquitin mediated proteolysis;ko04110//Cell cycle;ko05166//HTLV-I infection;ko04114//Oocyte meiosis;ko04914//Progesterone-mediated oocyte maturation	K03357;K03357;K03357;K03357;K03357	GO:0000151//ubiquitin ligase complex;GO:0000152//nuclear ubiquitin ligase complex;GO:0005575//cellular_component;GO:0005622//intracellular;GO:0005623//cell;GO:0005634//nucleus;GO:0005654//nucleoplasm;GO:0005680//anaphase-promoting complex;GO:0005737//cytoplasm;GO:0005739//mitochondrion;GO:0005829//cytosol;GO:0016604//nuclear body;GO:0031461//cullin-RING ubiquitin ligase complex;GO:0031974//membra…	GO:0003674//molecular_function;GO:0003824//catalytic activity;GO:0004842//ubiquitin-protein transferase activity;GO:0016740//transferase activity;GO:0019787//ubiquitin-like protein transferase activity;GO:0030234//enzyme regulator activity;GO:0061630//ubiquitin protein ligase activity;GO:0061659//ubiquitin-like protein ligase activity;GO:0098772//molecular function regulator	GO:0000209//protein polyubiquitination;GO:0000278//mitotic cell cycle;GO:0006275//regulation of DNA replication;GO:0006323//DNA packaging;GO:0006325//chromatin organization;GO:0006333//chromatin assembly or disassembly;GO:0006464//cellular protein modification process;GO:0006508//proteolysis;GO:0006511//ubiquitin-dependent protein catabolic process;GO:0006807//nitrogen compound metabolic process;…
Mitotic oogonia	SpO_Gene004826	SpO_Gene004826	0.326	0.266	2.00005	0.979172	1.0304	6.05818e-18	1.11131e-13	SpO_Gene004826	-	-	-	-	-	-	-	-
Mitotic oogonia	CAFS_SP_G_74498_path1	CAFS_SP_G_74498_path1	0.324	0.272	1.85068	0.836155	1.14621	7.5547e-18	1.38583e-13	CAFS_SP_G_74498_path1	-	-	-	-	-	-	-	-
Mitotic oogonia	SpO_Gene004985	SpO_Gene004985	0.283	0.225	1.56729	0.650717	1.26817	7.62328e-18	1.39841e-13	SpO_Gene004985	-	-	-	-	-	-	-	-
Mitotic oogonia	CAFS_SP_G_69444_path1	CAFS_SP_G_69444_path1	0.282	0.219	1.45089	0.670827	1.11293	7.84147e-18	1.43844e-13	CAFS_SP_G_69444_path1	-	-	-	-	-	-	-	-
Mitotic oogonia	CAFS_SP_G_70570_path1	CAFS_SP_G_70570_path1	0.308	0.258	1.61	0.706634	1.18802	8.3164e-18	1.52556e-13	CAFS_SP_G_70570_path1	XP_027217075.1 transmembrane protein 258-like [Penaeus vannamei]	-	-	-	-	GO:0005575//cellular_component;GO:0005622//intracellular;GO:0005623//cell;GO:0005634//nucleus;GO:0005635//nuclear envelope;GO:0005640//nuclear outer membrane;GO:0005737//cytoplasm;GO:0005783//endoplasmic reticulum;GO:0005789//endoplasmic reticulum membrane;GO:0008250//oligosaccharyltransferase complex;GO:0012505//endomembrane system;GO:0016020//membrane;GO:0016021//integral component of membrane;…	GO:0003674//molecular_function	GO:0006464//cellular protein modification process;GO:0006486//protein glycosylation;GO:0006487//protein N-linked glycosylation;GO:0006807//nitrogen compound metabolic process;GO:0008150//biological_process;GO:0008152//metabolic process;GO:0009058//biosynthetic process;GO:0009059//macromolecule biosynthetic process;GO:0009100//glycoprotein metabolic process;GO:0009101//glycoprotein biosynthetic pr…
Mitotic oogonia	CAFS_SP_G_42034_path1	CAFS_SP_G_42034_path1	0.317	0.269	1.8553	0.744336	1.31763	8.4052e-18	1.54185e-13	CAFS_SP_G_42034_path1	XP_027230189.1 calcyclin-binding protein-like [Penaeus vannamei]	Environmental Information Processing	Signal transduction	ko04310//Wnt signaling pathway	K04507	GO:0000151//ubiquitin ligase complex;GO:0005575//cellular_component;GO:0005622//intracellular;GO:0005623//cell;GO:0005634//nucleus;GO:0005635//nuclear envelope;GO:0005641//nuclear envelope lumen;GO:0005654//nucleoplasm;GO:0005737//cytoplasm;GO:0005829//cytosol;GO:0012505//endomembrane system;GO:0019005//SCF ubiquitin ligase complex;GO:0030877//beta-catenin destruction complex;GO:0031461//cullin-R…	GO:0003674//molecular_function;GO:0005488//binding;GO:0005515//protein binding;GO:0008092//cytoskeletal protein binding;GO:0015631//tubulin binding;GO:0019899//enzyme binding;GO:0019904//protein domain specific binding;GO:0031625//ubiquitin protein ligase binding;GO:0042802//identical protein binding;GO:0042803//protein homodimerization activity;GO:0044389//ubiquitin-like protein ligase binding;G…	GO:0006275//regulation of DNA replication;GO:0007275//multicellular organism development;GO:0007507//heart development;GO:0007568//aging;GO:0008150//biological_process;GO:0009719//response to endogenous stimulus;GO:0009725//response to hormone;GO:0009888//tissue development;GO:0009889//regulation of biosynthetic process;GO:0009891//positive regulation of biosynthetic process;GO:0009893//positive …
Mitotic oogonia	CAFS_SP_G_70620_path1	CAFS_SP_G_70620_path1	0.277	0.214	1.54582	0.70227	1.13828	9.27503e-18	1.70141e-13	CAFS_SP_G_70620_path1	XP_027231743.1 eukaryotic translation initiation factor 5B-like isoform X2 [Penaeus vannamei]	-	-	-	-	GO:0000228//nuclear chromosome;GO:0000785//chromatin;GO:0000790//nuclear chromatin;GO:0000791//euchromatin;GO:0000792//heterochromatin;GO:0005575//cellular_component;GO:0005622//intracellular;GO:0005623//cell;GO:0005634//nucleus;GO:0005694//chromosome;GO:0005700//polytene chromosome;GO:0005701//polytene chromosome chromocenter;GO:0010369//chromocenter;GO:0016586//RSC complex;GO:0031974//membrane-…	GO:0003674//molecular_function;GO:0003682//chromatin binding;GO:0005488//binding;GO:0043167//ion binding;GO:0043169//cation binding;GO:0046872//metal ion binding	GO:0002009//morphogenesis of an epithelium;GO:0002165//instar larval or pupal development;GO:0006139//nucleobase-containing compound metabolic process;GO:0006351//transcription, DNA-templated;GO:0006355//regulation of transcription, DNA-templated;GO:0006725//cellular aromatic compound metabolic process;GO:0006807//nitrogen compound metabolic process;GO:0007275//multicellular organism development;…
Mitotic oogonia	CAFS_SP_G_96540_path1	CAFS_SP_G_96540_path1	0.268	0.206	1.42575	0.620341	1.20059	9.38736e-18	1.72202e-13	CAFS_SP_G_96540_path1	XP_027209205.1 uncharacterized protein LOC113802787 [Penaeus vannamei]	-	-	-	-	GO:0005575//cellular_component;GO:0005622//intracellular;GO:0005623//cell;GO:0005737//cytoplasm;GO:0005813//centrosome;GO:0005814//centriole;GO:0005815//microtubule organizing center;GO:0005856//cytoskeleton;GO:0015630//microtubule cytoskeleton;GO:0043226//organelle;GO:0043228//non-membrane-bounded organelle;GO:0043229//intracellular organelle;GO:0043232//intracellular non-membrane-bounded organe…	GO:0003674//molecular_function;GO:0005488//binding;GO:0005515//protein binding;GO:0005524//ATP binding;GO:0008022//protein C-terminus binding	GO:0000226//microtubule cytoskeleton organization;GO:0006397//mRNA processing;GO:0006810//transport;GO:0006996//organelle organization;GO:0007010//cytoskeleton organization;GO:0007017//microtubule-based process;GO:0007049//cell cycle;GO:0007051//spindle organization;GO:0007059//chromosome segregation;GO:0007097//nuclear migration;GO:0007098//centrosome cycle;GO:0007275//multicellular organism dev…
Mitotic oogonia	CAFS_SP_G_76890_path1	CAFS_SP_G_76890_path1	0.323	0.277	1.82906	0.800953	1.19131	1.1317e-17	2.07598e-13	CAFS_SP_G_76890_path1	-	-	-	-	-	-	-	-
Mitotic oogonia	CAFS_SP_G_66611_path1	CAFS_SP_G_66611_path1	0.434	0.43	3.0937	1.54499	1.00174	1.40123e-17	2.57042e-13	CAFS_SP_G_66611_path1	-	-	-	-	-	-	-	-
Mitotic oogonia	CAFS_SP_G_61205_path1	CAFS_SP_G_61205_path1	0.478	0.478	3.63938	2.0419	0.83378	1.55993e-17	2.86153e-13	CAFS_SP_G_61205_path1	-	-	-	-	-	-	-	-
Mitotic oogonia	CAFS_SP_G_24850_path1	CAFS_SP_G_24850_path1	0.3	0.244	1.75027	0.77265	1.17969	1.5706e-17	2.8811e-13	CAFS_SP_G_24850_path1	-	-	-	-	-	-	-	-
Mitotic oogonia	SpO_Gene005956	SpO_Gene005956	0.271	0.216	1.47114	0.565968	1.37815	1.66178e-17	3.04836e-13	SpO_Gene005956	-	-	-	-	-	-	-	-
Mitotic oogonia	CAFS_SP_G_36178_path1	CAFS_SP_G_36178_path1	0.47	0.464	3.76436	1.93402	0.960802	1.96328e-17	3.60144e-13	CAFS_SP_G_36178_path1	-	-	-	-	-	-	-	-
Mitotic oogonia	SpO_Gene000328	SpO_Gene000328	0.289	0.228	1.67868	0.820934	1.03199	2.29237e-17	4.20513e-13	SpO_Gene000328	-	-	-	-	-	-	-	-
Mitotic oogonia	SpO_Gene003629	SpO_Gene003629	0.427	0.407	3.56055	1.6173	1.13851	2.73051e-17	5.00885e-13	SpO_Gene003629	-	-	-	-	-	-	-	-
Mitotic oogonia	CAFS_SP_G_30389_path1	CAFS_SP_G_30389_path1	0.259	0.199	1.35923	0.573202	1.24567	2.95795e-17	5.42607e-13	CAFS_SP_G_30389_path1	-	-	-	-	-	-	-	-
Mitotic oogonia	CAFS_SP_G_104617_path1	CAFS_SP_G_104617_path1	0.309	0.257	1.91731	0.820596	1.22434	2.98862e-17	5.48233e-13	CAFS_SP_G_104617_path1	-	-	-	-	-	-	-	-
Mitotic oogonia	CAFS_SP_G_40781_path1	CAFS_SP_G_40781_path1	0.289	0.235	1.62229	0.645002	1.33066	3.30148e-17	6.05624e-13	CAFS_SP_G_40781_path1	-	-	-	-	-	-	-	-
Mitotic oogonia	SpO_Gene000894	SpO_Gene000894	0.26	0.203	1.35815	0.537068	1.33846	4.68315e-17	8.59077e-13	SpO_Gene000894	-	-	-	-	-	-	-	-
Mitotic oogonia	CAFS_SP_G_19676_path1	CAFS_SP_G_19676_path1	0.315	0.266	2.02687	0.815749	1.31305	5.14317e-17	9.43464e-13	CAFS_SP_G_19676_path1	-	-	-	-	-	-	-	-
Mitotic oogonia	SpO_Gene000115	SpO_Gene000115	0.306	0.259	1.76027	0.713152	1.30352	5.62285e-17	1.03146e-12	SpO_Gene000115	-	-	-	-	-	-	-	-
Mitotic oogonia	CAFS_SP_G_64193_path1	CAFS_SP_G_64193_path1	0.306	0.253	1.78964	0.809875	1.1439	6.47485e-17	1.18775e-12	CAFS_SP_G_64193_path1	-	-	-	-	-	-	-	-
Mitotic oogonia	CAFS_SP_G_60136_path1	CAFS_SP_G_60136_path1	0.413	0.4	3.07922	1.33651	1.20409	7.95118e-17	1.45856e-12	CAFS_SP_G_60136_path1	XP_027231668.1 transcriptional activator protein Pur-beta-like [Penaeus vannamei]	-	-	-	-	GO:0000228//nuclear chromosome;GO:0000781//chromosome, telomeric region;GO:0000784//nuclear chromosome, telomeric region;GO:0005575//cellular_component;GO:0005622//intracellular;GO:0005623//cell;GO:0005634//nucleus;GO:0005657//replication fork;GO:0005662//DNA replication factor A complex;GO:0005694//chromosome;GO:0005737//cytoplasm;GO:0030425//dendrite;GO:0030894//replisome;GO:0031974//membrane-e…	GO:0000900//translation repressor activity, nucleic acid binding;GO:0000977//RNA polymerase II regulatory region sequence-specific DNA binding;GO:0000981//RNA polymerase II transcription factor activity, sequence-specific DNA binding;GO:0001067//regulatory region nucleic acid binding;GO:0003674//molecular_function;GO:0003676//nucleic acid binding;GO:0003677//DNA binding;GO:0003690//double-strande…	GO:0000003//reproduction;GO:0000075//cell cycle checkpoint;GO:0000278//mitotic cell cycle;GO:0003006//developmental process involved in reproduction;GO:0006139//nucleobase-containing compound metabolic process;GO:0006259//DNA metabolic process;GO:0006260//DNA replication;GO:0006261//DNA-dependent DNA replication;GO:0006268//DNA unwinding involved in DNA replication;GO:0006270//DNA replication ini…
Mitotic oogonia	CAFS_SP_G_45195_path1	CAFS_SP_G_45195_path1	0.259	0.207	1.57771	0.552185	1.51461	9.55599e-17	1.75295e-12	CAFS_SP_G_45195_path1	-	-	-	-	-	-	-	-
Mitotic oogonia	CAFS_SP_G_58292_path1	CAFS_SP_G_58292_path1	0.293	0.239	1.63656	0.701533	1.22208	1.18365e-16	2.17129e-12	CAFS_SP_G_58292_path1	XP_027206492.1 phosphatidylinositol 5-phosphate 4-kinase type-2 alpha-like [Penaeus vannamei]	Metabolism;Cellular Processes;Environmental Information Processing;Metabolism	Global and overview maps;Cell motility;Signal transduction;Carbohydrate metabolism	ko01100//Metabolic pathways;ko04810//Regulation of actin cytoskeleton;ko04070//Phosphatidylinositol signaling system;ko00562//Inositol phosphate metabolism	K00920;K00920;K00920;K00920	GO:0005575//cellular_component;GO:0005622//intracellular;GO:0005623//cell;GO:0005737//cytoplasm;GO:0005768//endosome;GO:0005769//early endosome;GO:0005886//plasma membrane;GO:0012505//endomembrane system;GO:0016020//membrane;GO:0031410//cytoplasmic vesicle;GO:0031982//vesicle;GO:0043226//organelle;GO:0043227//membrane-bounded organelle;GO:0043229//intracellular organelle;GO:0044424//intracellular…	GO:0000166//nucleotide binding;GO:0003674//molecular_function;GO:0003824//catalytic activity;GO:0005488//binding;GO:0005524//ATP binding;GO:0008144//drug binding;GO:0008804//carbamate kinase activity;GO:0016301//kinase activity;GO:0016307//phosphatidylinositol phosphate kinase activity;GO:0016308//1-phosphatidylinositol-4-phosphate 5-kinase activity;GO:0016309//1-phosphatidylinositol-5-phosphate …	GO:0001558//regulation of cell growth;GO:0006520//cellular amino acid metabolic process;GO:0006629//lipid metabolic process;GO:0006644//phospholipid metabolic process;GO:0006650//glycerophospholipid metabolic process;GO:0006793//phosphorus metabolic process;GO:0006796//phosphate-containing compound metabolic process;GO:0008150//biological_process;GO:0008152//metabolic process;GO:0009966//regulati…
Mitotic oogonia	CAFS_SP_G_116858_path1	CAFS_SP_G_116858_path1	0.3	0.25	1.68871	0.717852	1.23416	1.18967e-16	2.18233e-12	CAFS_SP_G_116858_path1	XP_027227334.1 autophagy-related protein 16-like [Penaeus vannamei]	Human Diseases;Cellular Processes;Organismal Systems;Cellular Processes	Infectious diseases;Transport and catabolism;Immune system;Transport and catabolism	ko05131//Shigellosis;ko04140//Autophagy - animal;ko04621//NOD-like receptor signaling pathway;ko04136//Autophagy - other eukaryotes	K17890;K17890;K17890;K17890	GO:0030288//outer membrane-bounded periplasmic space	GO:0005215//transporter activity;GO:0005515//protein binding	GO:0006810//transport;GO:0009405//pathogenesis
Mitotic oogonia	SpO_Gene008549	SpO_Gene008549	0.308	0.263	1.80041	0.739363	1.28397	1.27513e-16	2.3391e-12	SpO_Gene008549	-	-	-	-	-	-	-	-
Mitotic oogonia	SpO_Gene003178	SpO_Gene003178	0.316	0.277	1.92879	0.719823	1.42198	1.3133e-16	2.40911e-12	SpO_Gene003178	-	-	-	-	-	-	-	-
Mitotic oogonia	CAFS_SP_G_17033_path1	CAFS_SP_G_17033_path1	0.318	0.269	1.87729	0.810072	1.21253	1.41361e-16	2.59313e-12	CAFS_SP_G_17033_path1	XP_027231609.1 ATP-dependent DNA helicase Q4-like [Penaeus vannamei]	-	-	-	-	GO:0000781//chromosome, telomeric region;GO:0005575//cellular_component;GO:0005622//intracellular;GO:0005623//cell;GO:0005634//nucleus;GO:0005694//chromosome;GO:0005737//cytoplasm;GO:0043226//organelle;GO:0043227//membrane-bounded organelle;GO:0043228//non-membrane-bounded organelle;GO:0043229//intracellular organelle;GO:0043231//intracellular membrane-bounded organelle;GO:0043232//intracellular …	GO:0000166//nucleotide binding;GO:0000217//DNA secondary structure binding;GO:0000405//bubble DNA binding;GO:0003674//molecular_function;GO:0003676//nucleic acid binding;GO:0003677//DNA binding;GO:0003678//DNA helicase activity;GO:0003684//damaged DNA binding;GO:0003690//double-stranded DNA binding;GO:0003697//single-stranded DNA binding;GO:0003824//catalytic activity;GO:0003916//DNA topoisomeras…	GO:0000003//reproduction;GO:0000723//telomere maintenance;GO:0000724//double-strand break repair via homologous recombination;GO:0000725//recombinational repair;GO:0000733//DNA strand renaturation;GO:0001501//skeletal system development;GO:0002064//epithelial cell development;GO:0002065//columnar/cuboidal epithelial cell differentiation;GO:0002066//columnar/cuboidal epithelial cell development;GO…
Mitotic oogonia	CAFS_SP_G_55572_path1	CAFS_SP_G_55572_path1	0.26	0.205	1.35472	0.520908	1.3789	1.44449e-16	2.64977e-12	CAFS_SP_G_55572_path1	-	-	-	-	-	-	-	-
Mitotic oogonia	CAFS_SP_G_68045_path1	CAFS_SP_G_68045_path1	0.426	0.402	3.01913	1.66173	0.861446	1.46769e-16	2.69233e-12	CAFS_SP_G_68045_path1	-	-	-	-	-	-	-	-
Mitotic oogonia	CAFS_SP_G_47434_path1	CAFS_SP_G_47434_path1	0.642	0.704	7.43669	5.27703	0.494933	1.76589e-16	3.23935e-12	CAFS_SP_G_47434_path1	-	-	-	-	-	-	-	-
Mitotic oogonia	CAFS_SP_G_15424_path1	CAFS_SP_G_15424_path1	0.296	0.243	1.62737	0.724631	1.16722	2.02778e-16	3.71976e-12	CAFS_SP_G_15424_path1	XP_027233509.1 methylcrotonoyl-CoA carboxylase subunit alpha, mitochondrial-like [Penaeus vannamei]	Metabolism;Metabolism	Global and overview maps;Amino acid metabolism	ko01100//Metabolic pathways;ko00280//Valine, leucine and isoleucine degradation	K01968;K01968	GO:0002169//3-methylcrotonyl-CoA carboxylase complex, mitochondrial;GO:0005575//cellular_component;GO:0005622//intracellular;GO:0005623//cell;GO:0005737//cytoplasm;GO:0005739//mitochondrion;GO:0005759//mitochondrial matrix;GO:0005829//cytosol;GO:0005840//ribosome;GO:0005951//carbamoyl-phosphate synthase complex;GO:0009317//acetyl-CoA carboxylase complex;GO:0009320//phosphoribosylaminoimidazole ca…	GO:0000166//nucleotide binding;GO:0003674//molecular_function;GO:0003824//catalytic activity;GO:0003989//acetyl-CoA carboxylase activity;GO:0004075//biotin carboxylase activity;GO:0004088//carbamoyl-phosphate synthase (glutamine-hydrolyzing) activity;GO:0004485//methylcrotonoyl-CoA carboxylase activity;GO:0004637//phosphoribosylamine-glycine ligase activity;GO:0004638//phosphoribosylaminoimidazol…	GO:0006082//organic acid metabolic process;GO:0006094//gluconeogenesis;GO:0006189//'de novo' IMP biosynthetic process;GO:0006520//cellular amino acid metabolic process;GO:0006551//leucine metabolic process;GO:0006552//leucine catabolic process;GO:0006629//lipid metabolic process;GO:0006631//fatty acid metabolic process;GO:0006633//fatty acid biosynthetic process;GO:0006732//coenzyme metabolic pro…
Mitotic oogonia	CAFS_SP_G_55708_path1	CAFS_SP_G_55708_path1	0.364	0.328	2.25288	1.09967	1.0347	2.5858e-16	4.7434e-12	CAFS_SP_G_55708_path1	-	-	-	-	-	-	-	-
Mitotic oogonia	SpO_Gene007781	SpO_Gene007781	0.316	0.265	1.80404	0.860035	1.06876	5.80994e-16	1.06578e-11	SpO_Gene007781	-	-	-	-	-	-	-	-
Mitotic oogonia	CAFS_SP_G_68817_path1	CAFS_SP_G_68817_path1	0.317	0.275	1.7501	0.760047	1.20327	1.04878e-15	1.92388e-11	CAFS_SP_G_68817_path1	-	-	-	-	-	-	-	-
Mitotic oogonia	CAFS_SP_G_50049_path1	CAFS_SP_G_50049_path1	0.263	0.206	1.31928	0.557339	1.24312	1.06092e-15	1.94615e-11	CAFS_SP_G_50049_path1	XP_027206953.1 transcription initiation factor IIB-like isoform X2 [Penaeus vannamei]	Human Diseases;Human Diseases;Genetic Information Processing	Cancers;Neurodegenerative disease;Transcription	ko05203//Viral carcinogenesis;ko05017//Spinocerebellar ataxia;ko03022//Basal transcription factors	K03124;K03124;K03124	GO:0000428//DNA-directed RNA polymerase complex;GO:0005575//cellular_component;GO:0005622//intracellular;GO:0005623//cell;GO:0005634//nucleus;GO:0005654//nucleoplasm;GO:0005667//transcription factor complex;GO:0005669//transcription factor TFIID complex;GO:0005694//chromosome;GO:0016591//DNA-directed RNA polymerase II, holoenzyme;GO:0016604//nuclear body;GO:0030880//RNA polymerase complex;GO:0031…	GO:0000976//transcription regulatory region sequence-specific DNA binding;GO:0000977//RNA polymerase II regulatory region sequence-specific DNA binding;GO:0000979//RNA polymerase II core promoter sequence-specific DNA binding;GO:0000988//transcription factor activity, protein binding;GO:0000989//transcription factor activity, transcription factor binding;GO:0000990//transcription factor activity,…	GO:0001112//DNA-templated transcriptional open complex formation;GO:0001113//transcriptional open complex formation at RNA polymerase II promoter;GO:0001120//protein-DNA complex remodeling;GO:0001173//DNA-templated transcriptional start site selection;GO:0001174//transcriptional start site selection at RNA polymerase II promoter;GO:0006139//nucleobase-containing compound metabolic process;GO:0006…
Mitotic oogonia	CAFS_SP_G_20895_path1	CAFS_SP_G_20895_path1	0.549	0.582	5.23182	3.31353	0.658944	1.11048e-15	2.03707e-11	CAFS_SP_G_20895_path1	-	-	-	-	-	-	-	-
Mitotic oogonia	CAFS_SP_G_49859_path1	CAFS_SP_G_49859_path1	0.251	0.195	1.30777	0.550441	1.24845	1.34362e-15	2.46474e-11	CAFS_SP_G_49859_path1	XP_027209175.1 calcium load-activated calcium channel-like [Penaeus vannamei]	-	-	-	-	GO:0000139//Golgi membrane;GO:0005575//cellular_component;GO:0005622//intracellular;GO:0005623//cell;GO:0005737//cytoplasm;GO:0005783//endoplasmic reticulum;GO:0005789//endoplasmic reticulum membrane;GO:0005794//Golgi apparatus;GO:0009318//exodeoxyribonuclease VII complex;GO:0012505//endomembrane system;GO:0016020//membrane;GO:0016021//integral component of membrane;GO:0030176//integral component…	GO:0003674//molecular_function;GO:0005215//transporter activity;GO:0005216//ion channel activity;GO:0005261//cation channel activity;GO:0005262//calcium channel activity;GO:0005337//nucleoside transmembrane transporter activity;GO:0005524//ATP binding;GO:0008324//cation transmembrane transporter activity;GO:0008855//exodeoxyribonuclease VII activity;GO:0015075//ion transmembrane transporter activ…	GO:0006308//DNA catabolic process;GO:0006810//transport;GO:0006811//ion transport;GO:0006812//cation transport;GO:0006816//calcium ion transport;GO:0006873//cellular ion homeostasis;GO:0006874//cellular calcium ion homeostasis;GO:0006875//cellular metal ion homeostasis;GO:0006950//response to stress;GO:0006983//ER overload response;GO:0006984//ER-nucleus signaling pathway;GO:0007154//cell communi…
Mitotic oogonia	CAFS_SP_G_115243_path1	CAFS_SP_G_115243_path1	0.275	0.221	1.47889	0.632765	1.22478	1.47915e-15	2.71335e-11	CAFS_SP_G_115243_path1	-	-	-	-	-	-	-	-
Mitotic oogonia	CAFS_SP_G_36140_path1	CAFS_SP_G_36140_path1	0.5	0.524	4.26139	2.29069	0.895538	1.57151e-15	2.88278e-11	CAFS_SP_G_36140_path1	-	-	-	-	-	-	-	-
Mitotic oogonia	CAFS_SP_G_5696_path1	CAFS_SP_G_5696_path1	0.381	0.366	2.45514	1.11256	1.14192	1.69676e-15	3.11254e-11	CAFS_SP_G_5696_path1	-	-	-	-	-	-	-	-
Mitotic oogonia	CAFS_SP_G_42798_path1	CAFS_SP_G_42798_path1	0.301	0.249	1.57777	0.758986	1.05574	2.02472e-15	3.71415e-11	CAFS_SP_G_42798_path1	-	-	-	-	-	-	-	-
Mitotic oogonia	CAFS_SP_G_70222_path1	CAFS_SP_G_70222_path1	0.292	0.243	1.61559	0.702641	1.20121	2.19551e-15	4.02744e-11	CAFS_SP_G_70222_path1	XP_027214239.1 eukaryotic translation initiation factor 3 subunit D-like isoform X2 [Penaeus vannamei]	Genetic Information Processing	Translation	ko03013//RNA transport	K03251	GO:0005575//cellular_component;GO:0005622//intracellular;GO:0005623//cell;GO:0005737//cytoplasm;GO:0005813//centrosome;GO:0005815//microtubule organizing center;GO:0005829//cytosol;GO:0005852//eukaryotic translation initiation factor 3 complex;GO:0005856//cytoskeleton;GO:0008023//transcription elongation factor complex;GO:0015630//microtubule cytoskeleton;GO:0016282//eukaryotic 43S preinitiation …	GO:0000339//RNA cap binding;GO:0003674//molecular_function;GO:0003676//nucleic acid binding;GO:0003723//RNA binding;GO:0003729//mRNA binding;GO:0003743//translation initiation factor activity;GO:0005488//binding;GO:0005515//protein binding;GO:0008135//translation factor activity, RNA binding;GO:0097159//organic cyclic compound binding;GO:0098808//mRNA cap binding;GO:1901363//heterocyclic compound…	GO:0001732//formation of cytoplasmic translation initiation complex;GO:0002181//cytoplasmic translation;GO:0002183//cytoplasmic translational initiation;GO:0002191//cap-dependent translational initiation;GO:0006412//translation;GO:0006413//translational initiation;GO:0006417//regulation of translation;GO:0006518//peptide metabolic process;GO:0006807//nitrogen compound metabolic process;GO:0008150…
Mitotic oogonia	SpO_Gene006187	SpO_Gene006187	0.444	0.423	3.45465	1.91661	0.849981	2.26395e-15	4.15299e-11	SpO_Gene006187	-	-	-	-	-	-	-	-
Mitotic oogonia	CAFS_SP_G_79070_path1	CAFS_SP_G_79070_path1	0.386	0.363	2.48897	1.18012	1.07661	2.49095e-15	4.5694e-11	CAFS_SP_G_79070_path1	-	-	-	-	-	-	-	-
Mitotic oogonia	SpO_Gene002826	SpO_Gene002826	0.391	0.368	2.43856	1.17809	1.04958	2.94669e-15	5.40542e-11	SpO_Gene002826	-	-	-	-	-	-	-	-
Mitotic oogonia	CAFS_SP_G_72645_path1	CAFS_SP_G_72645_path1	0.467	0.468	3.44993	2.00082	0.785973	3.08577e-15	5.66054e-11	CAFS_SP_G_72645_path1	XP_027232288.1 TBC1 domain family member 31-like [Penaeus vannamei]	-	-	-	-	GO:0005575//cellular_component;GO:0005615//extracellular space;GO:0005622//intracellular;GO:0005623//cell;GO:0005813//centrosome;GO:0005815//microtubule organizing center;GO:0005856//cytoskeleton;GO:0015630//microtubule cytoskeleton;GO:0043226//organelle;GO:0043228//non-membrane-bounded organelle;GO:0043229//intracellular organelle;GO:0043232//intracellular non-membrane-bounded organelle;GO:00444…	GO:0003674//molecular_function;GO:0005096//GTPase activator activity;GO:0008047//enzyme activator activity;GO:0030234//enzyme regulator activity;GO:0030695//GTPase regulator activity;GO:0060589//nucleoside-triphosphatase regulator activity;GO:0098772//molecular function regulator	GO:0008150//biological_process;GO:0043085//positive regulation of catalytic activity;GO:0043087//regulation of GTPase activity;GO:0043547//positive regulation of GTPase activity;GO:0044093//positive regulation of molecular function;GO:0050790//regulation of catalytic activity;GO:0051336//regulation of hydrolase activity;GO:0051345//positive regulation of hydrolase activity;GO:0065007//biological …
Mitotic oogonia	CAFS_SP_G_2426_path1	CAFS_SP_G_2426_path1	0.298	0.255	1.65707	0.694747	1.25407	3.3294e-15	6.10744e-11	CAFS_SP_G_2426_path1	ARO92231.1 mitochondrial cytochrome c1 [Portunus trituberculatus]	Metabolism;Human Diseases;Human Diseases;Organismal Systems;Human Diseases;Human Diseases;Metabolism;Organismal Systems	Global and overview maps;Neurodegenerative diseases;Neurodegenerative diseases;Environmental adaptation;Endocrine and metabolic diseases;Neurodegenerative diseases;Energy metabolism;Circulatory system	ko01100//Metabolic pathways;ko05010//Alzheimer disease;ko05016//Huntington disease;ko04714//Thermogenesis;ko04932//Non-alcoholic fatty liver disease (NAFLD);ko05012//Parkinson disease;ko00190//Oxidative phosphorylation;ko04260//Cardiac muscle contraction	K00413;K00413;K00413;K00413;K00413;K00413;K00413;K00413	GO:0005575//cellular_component;GO:0005622//intracellular;GO:0005623//cell;GO:0005737//cytoplasm;GO:0005739//mitochondrion;GO:0005740//mitochondrial envelope;GO:0005743//mitochondrial inner membrane;GO:0005746//mitochondrial respiratory chain;GO:0005750//mitochondrial respiratory chain complex III;GO:0005758//mitochondrial intermembrane space;GO:0005829//cytosol;GO:0016020//membrane;GO:0016021//in…	GO:0003674//molecular_function;GO:0003824//catalytic activity;GO:0005488//binding;GO:0009055//electron carrier activity;GO:0016491//oxidoreductase activity;GO:0020037//heme binding;GO:0043167//ion binding;GO:0043169//cation binding;GO:0045153//electron transporter, transferring electrons within CoQH2-cytochrome c reductase complex activity;GO:0045155//electron transporter, transferring electrons …	GO:0006091//generation of precursor metabolites and energy;GO:0006119//oxidative phosphorylation;GO:0006122//mitochondrial electron transport, ubiquinol to cytochrome c;GO:0006139//nucleobase-containing compound metabolic process;GO:0006163//purine nucleotide metabolic process;GO:0006164//purine nucleotide biosynthetic process;GO:0006725//cellular aromatic compound metabolic process;GO:0006753//n…
Mitotic oogonia	CAFS_SP_G_19190_path1	CAFS_SP_G_19190_path1	0.296	0.246	1.53004	0.69462	1.13927	3.44422e-15	6.31809e-11	CAFS_SP_G_19190_path1	XP_027238256.1 oocyte zinc finger protein XlCOF6-like [Penaeus vannamei]	-	-	-	-	-	-	-
Mitotic oogonia	CAFS_SP_G_53308_path1	CAFS_SP_G_53308_path1	0.325	0.283	1.88722	0.825726	1.19253	3.84548e-15	7.05414e-11	CAFS_SP_G_53308_path1	-	-	-	-	-	-	-	-
Mitotic oogonia	CAFS_SP_G_73631_path1	CAFS_SP_G_73631_path1	0.401	0.375	2.83719	1.47498	0.943771	3.9962e-15	7.33063e-11	CAFS_SP_G_73631_path1	XP_027217195.1 leucine-rich repeat protein 1-like [Penaeus vannamei]	-	-	-	-	GO:0005575//cellular_component;GO:0005576//extracellular region;GO:0005622//intracellular;GO:0005623//cell;GO:0005634//nucleus;GO:0005737//cytoplasm;GO:0005829//cytosol;GO:0005886//plasma membrane;GO:0016020//membrane;GO:0019898//extrinsic component of membrane;GO:0043226//organelle;GO:0043227//membrane-bounded organelle;GO:0043229//intracellular organelle;GO:0043231//intracellular membrane-bound…	GO:0005515//protein binding	GO:0006464//cellular protein modification process;GO:0006807//nitrogen compound metabolic process;GO:0007154//cell communication;GO:0007165//signal transduction;GO:0007264//small GTPase mediated signal transduction;GO:0007265//Ras protein signal transduction;GO:0008150//biological_process;GO:0008152//metabolic process;GO:0009987//cellular process;GO:0016567//protein ubiquitination;GO:0019538//pro…
Mitotic oogonia	SpO_Gene008569	SpO_Gene008569	0.887	0.942	48.2572	25.8113	0.902743	4.41268e-15	8.09462e-11	SpO_Gene008569	-	-	-	-	-	-	-	-
Mitotic oogonia	SpO_Gene005455	SpO_Gene005455	0.313	0.266	2.09897	0.927697	1.17795	5.12755e-15	9.40598e-11	SpO_Gene005455	-	-	-	-	-	-	-	-
Mitotic oogonia	CAFS_SP_G_55918_path1	CAFS_SP_G_55918_path1	0.258	0.211	1.30463	0.498071	1.38922	1.47516e-14	2.70603e-10	CAFS_SP_G_55918_path1	-	-	-	-	-	-	-	-
Mitotic oogonia	SpO_Gene005914	SpO_Gene005914	0.509	0.534	4.00709	2.33405	0.779721	1.50832e-14	2.76687e-10	SpO_Gene005914	-	-	-	-	-	-	-	-
Mitotic oogonia	CAFS_SP_G_54282_path1	CAFS_SP_G_54282_path1	0.322	0.29	1.89172	0.800924	1.23996	1.96425e-14	3.60323e-10	CAFS_SP_G_54282_path1	-	-	-	-	-	-	-	-
Mitotic oogonia	CAFS_SP_G_37098_path1	CAFS_SP_G_37098_path1	0.443	0.436	3.24019	1.73768	0.898916	2.26258e-14	4.15048e-10	CAFS_SP_G_37098_path1	-	-	-	-	-	-	-	-
Mitotic oogonia	SpO_Gene002974	SpO_Gene002974	0.261	0.21	1.38964	0.569972	1.28575	2.64554e-14	4.85297e-10	SpO_Gene002974	-	-	-	-	-	-	-	-
Mitotic oogonia	CAFS_SP_G_26379_path1	CAFS_SP_G_26379_path1	0.472	0.481	3.72019	2.08343	0.836415	2.69401e-14	4.9419e-10	CAFS_SP_G_26379_path1	ROT61386.1 putative rho GDP-dissociation inhibitor 2 isoform X1 [Penaeus vannamei]	Organismal Systems;Organismal Systems	Nervous system;Excretory system	ko04722//Neurotrophin signaling pathway;ko04962//Vasopressin-regulated water reabsorption	K12462;K12462	GO:0001772//immunological synapse;GO:0005575//cellular_component;GO:0005576//extracellular region;GO:0005615//extracellular space;GO:0005622//intracellular;GO:0005623//cell;GO:0005634//nucleus;GO:0005737//cytoplasm;GO:0005829//cytosol;GO:0005856//cytoskeleton;GO:0005886//plasma membrane;GO:0005933//cellular bud;GO:0005934//cellular bud tip;GO:0005935//cellular bud neck;GO:0016020//membrane;GO:003…	GO:0003674//molecular_function;GO:0005092//GDP-dissociation inhibitor activity;GO:0005094//Rho GDP-dissociation inhibitor activity;GO:0005096//GTPase activator activity;GO:0005488//binding;GO:0005504//fatty acid binding;GO:0005515//protein binding;GO:0008047//enzyme activator activity;GO:0008289//lipid binding;GO:0017016//Ras GTPase binding;GO:0017048//Rho GTPase binding;GO:0019899//enzyme bindin…	GO:0000278//mitotic cell cycle;GO:0000281//mitotic cytokinesis;GO:0000902//cell morphogenesis;GO:0000910//cytokinesis;GO:0006810//transport;GO:0006897//endocytosis;GO:0006907//pinocytosis;GO:0006996//organelle organization;GO:0007010//cytoskeleton organization;GO:0007015//actin filament organization;GO:0007049//cell cycle;GO:0007154//cell communication;GO:0007162//negative regulation of cell adhe…
Mitotic oogonia	SpO_Gene006155	SpO_Gene006155	0.269	0.225	1.5075	0.583066	1.37043	3.60196e-14	6.60744e-10	SpO_Gene006155	-	-	-	-	-	-	-	-
Mitotic oogonia	SpO_Gene008102	SpO_Gene008102	0.371	0.358	2.42163	1.03993	1.2195	3.71995e-14	6.82387e-10	SpO_Gene008102	-	-	-	-	-	-	-	-
Mitotic oogonia	CAFS_SP_G_125625_path1	CAFS_SP_G_125625_path1	0.254	0.204	1.25107	0.533452	1.22973	4.96229e-14	9.10282e-10	CAFS_SP_G_125625_path1	-	-	-	-	-	-	-	-
Mitotic oogonia	CAFS_SP_G_142470_path1	CAFS_SP_G_142470_path1	0.404	0.389	2.84181	1.40812	1.01303	5.09956e-14	9.35463e-10	CAFS_SP_G_142470_path1	-	-	-	-	-	-	-	-
Mitotic oogonia	CAFS_SP_G_13992_path1	CAFS_SP_G_13992_path1	0.372	0.348	2.38032	1.14389	1.05721	6.07257e-14	1.11395e-09	CAFS_SP_G_13992_path1	-	-	-	-	-	-	-	-
Mitotic oogonia	CAFS_SP_G_42130_path1	CAFS_SP_G_42130_path1	0.387	0.354	2.62229	1.44425	0.860506	6.39611e-14	1.1733e-09	CAFS_SP_G_42130_path1	-	-	-	-	-	-	-	-
Mitotic oogonia	CAFS_SP_G_90503_path1	CAFS_SP_G_90503_path1	0.328	0.293	1.91122	0.882093	1.11549	6.39867e-14	1.17377e-09	CAFS_SP_G_90503_path1	XP_027235869.1 lysosomal aspartic protease-like [Penaeus vannamei]	Cellular Processes;Cellular Processes;Cellular Processes;Human Diseases;Organismal Systems;Environmental Information Processing	Transport and catabolism;Transport and catabolism;Cell growth and death;Infectious diseases;Endocrine system;Signal transduction	ko04142//Lysosome;ko04140//Autophagy - animal;ko04210//Apoptosis;ko05152//Tuberculosis;ko04915//Estrogen signaling pathway;ko04071//Sphingolipid signaling pathway	K01379;K01379;K01379;K01379;K01379;K01379	-	-	-
Mitotic oogonia	CAFS_SP_G_47493_path1	CAFS_SP_G_47493_path1	0.548	0.587	5.19826	3.18285	0.707712	8.05361e-14	1.47735e-09	CAFS_SP_G_47493_path1	-	-	-	-	-	-	-	-
[truncated: 2,143 more rows]
