# Supplementary material for: A Single‐Cell Atlas of Crab Ovary Provides New Insights Into Oogenesis in Crustaceans
Source: Adv Sci (Weinh). 2024 Nov 18;12(2):2409688. doi: 10.1002/advs.202409688 (PMC11727118; doi:10.1002/advs.202409688)
Supplement: Supplementary file 5 — Supplemental Data 5 [file ADVS-12-2409688-s002.xlsx]

## Sheet: 分化命运TFs
GeneID	Symbol	Description	KEGG_A_class	KEGG_B_class	Pathway	K_ID	GO Component	GO Function	GO Process
CAFS_SP_G_101174_path1	CAFS_SP_G_101174_path1	XP_026332746.1 putative transcription factor SOX-15 [Hyposmocoma kahamanoa]	-	-	-	-	-	-	GO:0006270//DNA replication initiation
CAFS_SP_G_102340_path1	CAFS_SP_G_102340_path1	XP_027232245.1 protein bric-a-brac 2-like [Penaeus vannamei]	-	-	-	-	-	GO:0003677//DNA binding	-
CAFS_SP_G_105816_path1	CAFS_SP_G_105816_path1	ROT79428.1 putative transcriptional adapter 2B isoform X1 [Penaeus vannamei]	-	-	-	-	GO:0000123//histone acetyltransferase complex;GO:0000124//SAGA complex;GO:0000228//nuclear chromosome;GO:0000781//chromosome, telomeric region;GO:0000785//chromatin;GO:0000790//nuclear chromatin;GO:0005575//cellular_component;GO:0005622//intracellular;GO:0005623//cell;GO:0005634//nucleus;GO:0005654//nucleoplasm;GO:0005671//Ada2/Gcn5/Ada3 transcription activator complex;GO:0005694//chromosome;GO:0…	GO:0000981//RNA polymerase II transcription factor activity, sequence-specific DNA binding;GO:0001786//phosphatidylserine binding;GO:0003674//molecular_function;GO:0003676//nucleic acid binding;GO:0003677//DNA binding;GO:0003682//chromatin binding;GO:0003700//transcription factor activity, sequence-specific DNA binding;GO:0003712//transcription cofactor activity;GO:0003713//transcription coactiva…	GO:0000003//reproduction;GO:0000018//regulation of DNA recombination;GO:0000183//chromatin silencing at rDNA;GO:0000724//double-strand break repair via homologous recombination;GO:0000725//recombinational repair;GO:0003002//regionalization;GO:0006139//nucleobase-containing compound metabolic process;GO:0006259//DNA metabolic process;GO:0006281//DNA repair;GO:0006302//double-strand break repair;GO…
CAFS_SP_G_108506_path1	CAFS_SP_G_108506_path1	ROT82857.1 putative transcription factor LBX1-like [Penaeus vannamei]	-	-	-	-	GO:0005575//cellular_component;GO:0005622//intracellular;GO:0005623//cell;GO:0005634//nucleus;GO:0005667//transcription factor complex;GO:0032991//macromolecular complex;GO:0043226//organelle;GO:0043227//membrane-bounded organelle;GO:0043229//intracellular organelle;GO:0043231//intracellular membrane-bounded organelle;GO:0044424//intracellular part;GO:0044464//cell part	GO:0000981//RNA polymerase II transcription factor activity, sequence-specific DNA binding;GO:0003674//molecular_function;GO:0003676//nucleic acid binding;GO:0003677//DNA binding;GO:0003700//transcription factor activity, sequence-specific DNA binding;GO:0005488//binding;GO:0043565//sequence-specific DNA binding;GO:0097159//organic cyclic compound binding;GO:1901363//heterocyclic compound binding	GO:0001708//cell fate specification;GO:0001709//cell fate determination;GO:0001947//heart looping;GO:0002009//morphogenesis of an epithelium;GO:0003007//heart morphogenesis;GO:0003143//embryonic heart tube morphogenesis;GO:0006139//nucleobase-containing compound metabolic process;GO:0006351//transcription, DNA-templated;GO:0006355//regulation of transcription, DNA-templated;GO:0006357//regulation…
CAFS_SP_G_109548_path1	CAFS_SP_G_109548_path1	XP_027217120.1 uncharacterized protein LOC113809661 [Penaeus vannamei]	-	-	-	-	GO:0005575//cellular_component;GO:0005622//intracellular;GO:0005623//cell;GO:0005634//nucleus;GO:0043226//organelle;GO:0043227//membrane-bounded organelle;GO:0043229//intracellular organelle;GO:0043231//intracellular membrane-bounded organelle;GO:0044424//intracellular part;GO:0044464//cell part	GO:0003674//molecular_function;GO:0003676//nucleic acid binding;GO:0003677//DNA binding;GO:0003700//transcription factor activity, sequence-specific DNA binding;GO:0005488//binding;GO:0005515//protein binding;GO:0097159//organic cyclic compound binding;GO:1901363//heterocyclic compound binding	GO:0000003//reproduction;GO:0001708//cell fate specification;GO:0001764//neuron migration;GO:0002119//nematode larval development;GO:0002164//larval development;GO:0003006//developmental process involved in reproduction;GO:0006355//regulation of transcription, DNA-templated;GO:0006915//apoptotic process;GO:0006928//movement of cell or subcellular component;GO:0007154//cell communication;GO:000716…
CAFS_SP_G_109557_path1	CAFS_SP_G_109557_path1	XP_027234200.1 zinc finger protein 776-like [Penaeus vannamei]	-	-	-	-	-	GO:0003674//molecular_function;GO:0003676//nucleic acid binding;GO:0004519//endonuclease activity;GO:0004764//shikimate 3-dehydrogenase (NADP+) activity;GO:0008270//zinc ion binding	GO:0035556//intracellular signal transduction;GO:0043571//maintenance of CRISPR repeat elements;GO:0055114//oxidation-reduction process
CAFS_SP_G_120339_path1	CAFS_SP_G_120339_path1	XP_027215459.1 protein tramtrack, beta isoform-like isoform X1 [Penaeus vannamei]	Environmental Information Processing	Signal transduction	ko04013//MAPK signaling pathway - fly	K09237	GO:0005575//cellular_component;GO:0005622//intracellular;GO:0005623//cell;GO:0005634//nucleus;GO:0043226//organelle;GO:0043227//membrane-bounded organelle;GO:0043229//intracellular organelle;GO:0043231//intracellular membrane-bounded organelle;GO:0044424//intracellular part;GO:0044464//cell part	GO:0000976//transcription regulatory region sequence-specific DNA binding;GO:0000977//RNA polymerase II regulatory region sequence-specific DNA binding;GO:0001012//RNA polymerase II regulatory region DNA binding;GO:0001067//regulatory region nucleic acid binding;GO:0003674//molecular_function;GO:0003676//nucleic acid binding;GO:0003677//DNA binding;GO:0003690//double-stranded DNA binding;GO:00054…	GO:0000003//reproduction;GO:0000902//cell morphogenesis;GO:0000904//cell morphogenesis involved in differentiation;GO:0001654//eye development;GO:0001745//compound eye morphogenesis;GO:0001751//compound eye photoreceptor cell differentiation;GO:0001752//compound eye photoreceptor fate commitment;GO:0001754//eye photoreceptor cell differentiation;GO:0002064//epithelial cell development;GO:0002065/…
CAFS_SP_G_124420_path1	CAFS_SP_G_124420_path1	XP_027225031.1 zinc finger protein 358-like isoform X7 [Penaeus vannamei]	Organismal Systems	Development and regeneration	ko04361//Axon regeneration	K23480	GO:0030127//COPII vesicle coat	GO:0003677//DNA binding;GO:0003887//DNA-directed DNA polymerase activity;GO:0003899//DNA-directed RNA polymerase activity;GO:0008270//zinc ion binding;GO:0016151//nickel cation binding;GO:0061630//ubiquitin protein ligase activity	GO:0006260//DNA replication;GO:0006351//transcription, DNA-templated;GO:0006886//intracellular protein transport;GO:0006888//ER to Golgi vesicle-mediated transport;GO:0051604//protein maturation
CAFS_SP_G_12487_path1	CAFS_SP_G_12487_path1	RXG71395.1 Broad-complex core protein isoforms 1/2/3/4/5 [Armadillidium vulgare]	-	-	-	-	-	GO:0003677//DNA binding;GO:0004017//adenylate kinase activity;GO:0005515//protein binding;GO:0016151//nickel cation binding;GO:0061630//ubiquitin protein ligase activity	GO:0035556//intracellular signal transduction;GO:0051604//protein maturation
CAFS_SP_G_128139_path1	CAFS_SP_G_128139_path1	AWO67662.1 DnaJ C2 [Macrobrachium rosenbergii]	-	-	-	-	GO:0005575//cellular_component;GO:0005622//intracellular;GO:0005623//cell;GO:0005634//nucleus;GO:0005635//nuclear envelope;GO:0005654//nucleoplasm;GO:0005730//nucleolus;GO:0005737//cytoplasm;GO:0005739//mitochondrion;GO:0005829//cytosol;GO:0005840//ribosome;GO:0005844//polysome;GO:0012505//endomembrane system;GO:0016020//membrane;GO:0031090//organelle membrane;GO:0031965//nuclear membrane;GO:0031…	GO:0000976//transcription regulatory region sequence-specific DNA binding;GO:0000977//RNA polymerase II regulatory region sequence-specific DNA binding;GO:0000978//RNA polymerase II core promoter proximal region sequence-specific DNA binding;GO:0000981//RNA polymerase II transcription factor activity, sequence-specific DNA binding;GO:0000982//transcription factor activity, RNA polymerase II core …	GO:0000054//ribosomal subunit export from nucleus;GO:0000082//G1/S transition of mitotic cell cycle;GO:0000122//negative regulation of transcription from RNA polymerase II promoter;GO:0000278//mitotic cell cycle;GO:0001558//regulation of cell growth;GO:0001701//in utero embryonic development;GO:0001775//cell activation;GO:0002181//cytoplasmic translation;GO:0002182//cytoplasmic translational elon…
CAFS_SP_G_1293_path1	CAFS_SP_G_1293_path1	XP_023720783.1 homeobox protein DBX1-A-like isoform X2 [Cryptotermes secundus]	-	-	-	-	GO:0005575//cellular_component;GO:0005622//intracellular;GO:0005623//cell;GO:0005634//nucleus;GO:0043226//organelle;GO:0043227//membrane-bounded organelle;GO:0043229//intracellular organelle;GO:0043231//intracellular membrane-bounded organelle;GO:0044424//intracellular part;GO:0044464//cell part	GO:0000981//RNA polymerase II transcription factor activity, sequence-specific DNA binding;GO:0003674//molecular_function;GO:0003676//nucleic acid binding;GO:0003677//DNA binding;GO:0003700//transcription factor activity, sequence-specific DNA binding;GO:0005488//binding;GO:0043565//sequence-specific DNA binding;GO:0097159//organic cyclic compound binding;GO:1901363//heterocyclic compound binding	GO:0001889//liver development;GO:0002682//regulation of immune system process;GO:0002683//negative regulation of immune system process;GO:0002684//positive regulation of immune system process;GO:0002694//regulation of leukocyte activation;GO:0002695//negative regulation of leukocyte activation;GO:0002696//positive regulation of leukocyte activation;GO:0002697//regulation of immune effector proces…
CAFS_SP_G_132862_path1	CAFS_SP_G_132862_path1	XP_027228465.1 zinc finger protein 768-like [Penaeus vannamei]	-	-	-	-	GO:0005575//cellular_component;GO:0005622//intracellular;GO:0005623//cell;GO:0005634//nucleus;GO:0043226//organelle;GO:0043227//membrane-bounded organelle;GO:0043229//intracellular organelle;GO:0043231//intracellular membrane-bounded organelle;GO:0044424//intracellular part;GO:0044464//cell part	GO:0000976//transcription regulatory region sequence-specific DNA binding;GO:0000977//RNA polymerase II regulatory region sequence-specific DNA binding;GO:0000981//RNA polymerase II transcription factor activity, sequence-specific DNA binding;GO:0001012//RNA polymerase II regulatory region DNA binding;GO:0001067//regulatory region nucleic acid binding;GO:0001227//transcriptional repressor activit…	GO:0000122//negative regulation of transcription from RNA polymerase II promoter;GO:0001654//eye development;GO:0001709//cell fate determination;GO:0001745//compound eye morphogenesis;GO:0001751//compound eye photoreceptor cell differentiation;GO:0001754//eye photoreceptor cell differentiation;GO:0002052//positive regulation of neuroblast proliferation;GO:0003002//regionalization;GO:0006082//orga…
CAFS_SP_G_134149_path1	CAFS_SP_G_134149_path1	ROT75819.1 Homeobox protein PKNOX2 [Penaeus vannamei]	-	-	-	-	GO:0005634//nucleus	GO:0003677//DNA binding	GO:0006355//regulation of transcription, DNA-templated;GO:0045893//positive regulation of transcription, DNA-templated
CAFS_SP_G_136587_path1	CAFS_SP_G_136587_path1	KAF2367329.1 POU-specific domain [Trinorchestia longiramus]	Human Diseases	Infectious diseases	ko05168//Herpes simplex infection	K09364	GO:0016020//membrane;GO:0016021//integral component of membrane	GO:0003677//DNA binding;GO:0003700//transcription factor activity, sequence-specific DNA binding;GO:0004190//aspartic-type endopeptidase activity	GO:0006355//regulation of transcription, DNA-templated;GO:0009306//protein secretion;GO:0016485//protein processing
CAFS_SP_G_13745_path1	CAFS_SP_G_13745_path1	XP_027222296.1 zinc finger protein 628-like [Penaeus vannamei]	-	-	-	-	-	GO:0008270//zinc ion binding;GO:0061630//ubiquitin protein ligase activity	GO:0006281//DNA repair
CAFS_SP_G_141982_path1	CAFS_SP_G_141982_path1	-	-	-	-	-	-	GO:0005509//calcium ion binding;GO:0008270//zinc ion binding;GO:0046872//metal ion binding	GO:0006281//DNA repair
CAFS_SP_G_142125_path1	CAFS_SP_G_142125_path1	-	-	-	-	-	GO:0000315//organellar large ribosomal subunit;GO:0022625//cytosolic large ribosomal subunit	GO:0003676//nucleic acid binding;GO:0003677//DNA binding;GO:0003735//structural constituent of ribosome;GO:0003899//DNA-directed RNA polymerase activity;GO:0004519//endonuclease activity;GO:0008270//zinc ion binding;GO:0016151//nickel cation binding	GO:0006351//transcription, DNA-templated;GO:0006412//translation;GO:0051604//protein maturation
CAFS_SP_G_14243_path1	CAFS_SP_G_14243_path1	-	-	-	-	-	-	GO:0003676//nucleic acid binding;GO:0008270//zinc ion binding;GO:0016151//nickel cation binding	GO:0006351//transcription, DNA-templated;GO:0019878//lysine biosynthetic process via aminoadipic acid;GO:0035556//intracellular signal transduction;GO:0051604//protein maturation
CAFS_SP_G_14259_path1	CAFS_SP_G_14259_path1	XP_027219984.1 zinc finger protein Gfi-1b-like [Penaeus vannamei]	-	-	-	-	GO:0030127//COPII vesicle coat	GO:0008270//zinc ion binding	GO:0006886//intracellular protein transport;GO:0006888//ER to Golgi vesicle-mediated transport
CAFS_SP_G_143029_path1	CAFS_SP_G_143029_path1	XP_027236239.1 LOW QUALITY PROTEIN: tubby-related protein 4-like, partial [Penaeus vannamei]	-	-	-	-	-	-	-
CAFS_SP_G_150230_path1	CAFS_SP_G_150230_path1	XP_027231814.1 zinc finger protein 775-like, partial [Penaeus vannamei]	Human Diseases	Infectious diseases	ko05168//Herpes simplex infection	K09228	GO:0005634//nucleus	GO:0008270//zinc ion binding	-
CAFS_SP_G_150993_path1	CAFS_SP_G_150993_path1	XP_027207570.1 uncharacterized protein LOC113800955 [Penaeus vannamei]	Human Diseases	Infectious diseases	ko05168//Herpes simplex infection	K09228	-	GO:0004017//adenylate kinase activity;GO:0005524//ATP binding;GO:0016887//ATPase activity;GO:0051082//unfolded protein binding;GO:0051539//4 iron, 4 sulfur cluster binding;GO:0070283//radical SAM enzyme activity	GO:0006355//regulation of transcription, DNA-templated;GO:0006400//tRNA modification;GO:0006457//protein folding
CAFS_SP_G_19190_path1	CAFS_SP_G_19190_path1	XP_027238256.1 oocyte zinc finger protein XlCOF6-like [Penaeus vannamei]	-	-	-	-	-	-	-
CAFS_SP_G_23645_path1	CAFS_SP_G_23645_path1	XP_027207103.1 protein hunchback-like [Penaeus vannamei]	-	-	-	-	GO:0005575//cellular_component;GO:0005622//intracellular;GO:0005623//cell;GO:0005634//nucleus;GO:0043226//organelle;GO:0043227//membrane-bounded organelle;GO:0043229//intracellular organelle;GO:0043231//intracellular membrane-bounded organelle;GO:0044424//intracellular part;GO:0044464//cell part	GO:0000976//transcription regulatory region sequence-specific DNA binding;GO:0000977//RNA polymerase II regulatory region sequence-specific DNA binding;GO:0000980//RNA polymerase II distal enhancer sequence-specific DNA binding;GO:0000981//RNA polymerase II transcription factor activity, sequence-specific DNA binding;GO:0001012//RNA polymerase II regulatory region DNA binding;GO:0001067//regulato…	GO:0000003//reproduction;GO:0000122//negative regulation of transcription from RNA polymerase II promoter;GO:0000578//embryonic axis specification;GO:0001667//ameboidal-type cell migration;GO:0001709//cell fate determination;GO:0001763//morphogenesis of a branching structure;GO:0002119//nematode larval development;GO:0002164//larval development;GO:0003002//regionalization;GO:0006355//regulation o…
CAFS_SP_G_2462_path1	CAFS_SP_G_2462_path1	XP_027213198.1 coiled-coil domain-containing protein 124-like [Penaeus vannamei]	-	-	-	-	GO:0005575//cellular_component;GO:0005622//intracellular;GO:0005623//cell;GO:0005634//nucleus;GO:0005737//cytoplasm;GO:0005815//microtubule organizing center;GO:0005829//cytosol;GO:0005856//cytoskeleton;GO:0005886//plasma membrane;GO:0015630//microtubule cytoskeleton;GO:0016020//membrane;GO:0030496//midbody;GO:0043226//organelle;GO:0043227//membrane-bounded organelle;GO:0043228//non-membrane-boun…	GO:0003674//molecular_function;GO:0003712//transcription cofactor activity;GO:0003713//transcription coactivator activity	GO:0006139//nucleobase-containing compound metabolic process;GO:0006351//transcription, DNA-templated;GO:0006366//transcription from RNA polymerase II promoter;GO:0006725//cellular aromatic compound metabolic process;GO:0006807//nitrogen compound metabolic process;GO:0006950//response to stress;GO:0006979//response to oxidative stress;GO:0007049//cell cycle;GO:0008150//biological_process;GO:00081…
CAFS_SP_G_25867_path1	CAFS_SP_G_25867_path1	AFP23392.1 E3 SUMO-protein ligase NSE2 [Scylla paramamosain]	-	-	-	-	GO:0000781//chromosome, telomeric region;GO:0000793//condensed chromosome;GO:0005575//cellular_component;GO:0005622//intracellular;GO:0005623//cell;GO:0005634//nucleus;GO:0005635//nuclear envelope;GO:0005654//nucleoplasm;GO:0005694//chromosome;GO:0005737//cytoplasm;GO:0012505//endomembrane system;GO:0016604//nuclear body;GO:0016605//PML body;GO:0030915//Smc5-Smc6 complex;GO:0031967//organelle env…	GO:0003674//molecular_function;GO:0003824//catalytic activity;GO:0004842//ubiquitin-protein transferase activity;GO:0004857//enzyme inhibitor activity;GO:0004860//protein kinase inhibitor activity;GO:0005488//binding;GO:0008270//zinc ion binding;GO:0016740//transferase activity;GO:0016874//ligase activity;GO:0019207//kinase regulator activity;GO:0019210//kinase inhibitor activity;GO:0019787//ubiq…	GO:0000003//reproduction;GO:0000722//telomere maintenance via recombination;GO:0000723//telomere maintenance;GO:0000724//double-strand break repair via homologous recombination;GO:0000725//recombinational repair;GO:0001932//regulation of protein phosphorylation;GO:0001933//negative regulation of protein phosphorylation;GO:0006139//nucleobase-containing compound metabolic process;GO:0006259//DNA m…
CAFS_SP_G_3121_path1	CAFS_SP_G_3121_path1	KAB7502207.1 Krueppel-like factor 1 [Armadillidium nasatum]	Environmental Information Processing;Human Diseases;Environmental Information Processing	Signal transduction;Cardiovascular diseases;Signal transduction	ko04068//FoxO signaling pathway;ko05418//Fluid shear stress and atherosclerosis;ko04371//Apelin signaling pathway	K17845;K17845;K17845	GO:0005575//cellular_component;GO:0005622//intracellular;GO:0005623//cell;GO:0005634//nucleus;GO:0005654//nucleoplasm;GO:0005737//cytoplasm;GO:0031974//membrane-enclosed lumen;GO:0031981//nuclear lumen;GO:0043226//organelle;GO:0043227//membrane-bounded organelle;GO:0043229//intracellular organelle;GO:0043231//intracellular membrane-bounded organelle;GO:0043233//organelle lumen;GO:0044422//organel…	GO:0000976//transcription regulatory region sequence-specific DNA binding;GO:0000977//RNA polymerase II regulatory region sequence-specific DNA binding;GO:0000978//RNA polymerase II core promoter proximal region sequence-specific DNA binding;GO:0000981//RNA polymerase II transcription factor activity, sequence-specific DNA binding;GO:0000982//transcription factor activity, RNA polymerase II core …	GO:0000902//cell morphogenesis;GO:0000904//cell morphogenesis involved in differentiation;GO:0003002//regionalization;GO:0003008//system process;GO:0006139//nucleobase-containing compound metabolic process;GO:0006351//transcription, DNA-templated;GO:0006355//regulation of transcription, DNA-templated;GO:0006357//regulation of transcription from RNA polymerase II promoter;GO:0006366//transcription…
CAFS_SP_G_33220_path1	CAFS_SP_G_33220_path1	XP_027212641.1 tuftelin-interacting protein 11-like [Penaeus vannamei]	-	-	-	-	GO:0000228//nuclear chromosome;GO:0000781//chromosome, telomeric region;GO:0000784//nuclear chromosome, telomeric region;GO:0005575//cellular_component;GO:0005576//extracellular region;GO:0005622//intracellular;GO:0005623//cell;GO:0005634//nucleus;GO:0005654//nucleoplasm;GO:0005681//spliceosomal complex;GO:0005684//U2-type spliceosomal complex;GO:0005694//chromosome;GO:0005730//nucleolus;GO:00057…	GO:0003674//molecular_function;GO:0003676//nucleic acid binding;GO:0003677//DNA binding;GO:0003723//RNA binding;GO:0005488//binding;GO:0005515//protein binding;GO:0097159//organic cyclic compound binding;GO:1901363//heterocyclic compound binding	GO:0000349//generation of catalytic spliceosome for first transesterification step;GO:0000375//RNA splicing, via transesterification reactions;GO:0000377//RNA splicing, via transesterification reactions with bulged adenosine as nucleophile;GO:0000390//spliceosomal complex disassembly;GO:0000393//spliceosomal conformational changes to generate catalytic conformation;GO:0000398//mRNA splicing, via …
CAFS_SP_G_3345_path1	CAFS_SP_G_3345_path1	XP_027228191.1 uncharacterized protein LOC113820124 [Penaeus vannamei]	-	-	-	-	GO:0005575//cellular_component;GO:0005622//intracellular;GO:0005623//cell;GO:0005634//nucleus;GO:0043226//organelle;GO:0043227//membrane-bounded organelle;GO:0043229//intracellular organelle;GO:0043231//intracellular membrane-bounded organelle;GO:0044424//intracellular part;GO:0044464//cell part	GO:0000976//transcription regulatory region sequence-specific DNA binding;GO:0000977//RNA polymerase II regulatory region sequence-specific DNA binding;GO:0001012//RNA polymerase II regulatory region DNA binding;GO:0001067//regulatory region nucleic acid binding;GO:0003674//molecular_function;GO:0003676//nucleic acid binding;GO:0003677//DNA binding;GO:0003690//double-stranded DNA binding;GO:00037…	GO:0000122//negative regulation of transcription from RNA polymerase II promoter;GO:0006139//nucleobase-containing compound metabolic process;GO:0006351//transcription, DNA-templated;GO:0006355//regulation of transcription, DNA-templated;GO:0006357//regulation of transcription from RNA polymerase II promoter;GO:0006725//cellular aromatic compound metabolic process;GO:0006807//nitrogen compound me…
CAFS_SP_G_38096_path1	CAFS_SP_G_38096_path1	XP_023213495.1 T-box transcription factor TBX20-like [Centruroides sculpturatus]	-	-	-	-	-	GO:0003700//transcription factor activity, sequence-specific DNA binding	GO:0006355//regulation of transcription, DNA-templated
CAFS_SP_G_38218_path1	CAFS_SP_G_38218_path1	XP_012147151.1 PREDICTED: zinc finger CCCH domain-containing protein 15 homolog isoform X1 [Megachile rotundata]	-	-	-	-	GO:0005575//cellular_component;GO:0005622//intracellular;GO:0005623//cell;GO:0005634//nucleus;GO:0005730//nucleolus;GO:0005737//cytoplasm;GO:0005829//cytosol;GO:0031974//membrane-enclosed lumen;GO:0031981//nuclear lumen;GO:0043226//organelle;GO:0043227//membrane-bounded organelle;GO:0043228//non-membrane-bounded organelle;GO:0043229//intracellular organelle;GO:0043231//intracellular membrane-boun…	GO:0000981//RNA polymerase II transcription factor activity, sequence-specific DNA binding;GO:0003674//molecular_function;GO:0003676//nucleic acid binding;GO:0003677//DNA binding;GO:0003700//transcription factor activity, sequence-specific DNA binding;GO:0003723//RNA binding;GO:0003729//mRNA binding;GO:0005488//binding;GO:0043167//ion binding;GO:0043169//cation binding;GO:0046872//metal ion bindi…	GO:0002181//cytoplasmic translation;GO:0006355//regulation of transcription, DNA-templated;GO:0006357//regulation of transcription from RNA polymerase II promoter;GO:0006403//RNA localization;GO:0006405//RNA export from nucleus;GO:0006406//mRNA export from nucleus;GO:0006412//translation;GO:0006518//peptide metabolic process;GO:0006611//protein export from nucleus;GO:0006807//nitrogen compound me…
CAFS_SP_G_38227_path1	CAFS_SP_G_38227_path1	ROT60667.1 odd-skipped 2 protein [Penaeus vannamei]	-	-	-	-	-	GO:0003677//DNA binding;GO:0008270//zinc ion binding;GO:0046872//metal ion binding	GO:0006281//DNA repair;GO:0006355//regulation of transcription, DNA-templated
CAFS_SP_G_38511_path1	CAFS_SP_G_38511_path1	-	-	-	-	-	-	GO:0003676//nucleic acid binding;GO:0003677//DNA binding;GO:0005506//iron ion binding;GO:0008270//zinc ion binding;GO:0016151//nickel cation binding;GO:0016783//sulfurtransferase activity;GO:0016846//carbon-sulfur lyase activity	GO:0006351//transcription, DNA-templated;GO:0035556//intracellular signal transduction;GO:0051604//protein maturation
CAFS_SP_G_3963_path1	CAFS_SP_G_3963_path1	XP_014247391.1 homeobox protein goosecoid-like [Cimex lectularius]	-	-	-	-	GO:0005575//cellular_component;GO:0005622//intracellular;GO:0005623//cell;GO:0005634//nucleus;GO:0043226//organelle;GO:0043227//membrane-bounded organelle;GO:0043229//intracellular organelle;GO:0043231//intracellular membrane-bounded organelle;GO:0044424//intracellular part;GO:0044464//cell part	GO:0000981//RNA polymerase II transcription factor activity, sequence-specific DNA binding;GO:0000982//transcription factor activity, RNA polymerase II core promoter proximal region sequence-specific binding;GO:0001078//transcriptional repressor activity, RNA polymerase II core promoter proximal region sequence-specific binding;GO:0001227//transcriptional repressor activity, RNA polymerase II tra…	GO:0000122//negative regulation of transcription from RNA polymerase II promoter;GO:0006355//regulation of transcription, DNA-templated;GO:0006357//regulation of transcription from RNA polymerase II promoter;GO:0008150//biological_process;GO:0009889//regulation of biosynthetic process;GO:0009890//negative regulation of biosynthetic process;GO:0009892//negative regulation of metabolic process;GO:0…
CAFS_SP_G_39732_path1	CAFS_SP_G_39732_path1	XP_027211178.1 uncharacterized protein LOC113804492 isoform X1 [Penaeus vannamei]	-	-	-	-	GO:0005886//plasma membrane;GO:0016021//integral component of membrane;GO:0019012//virion	GO:0003677//DNA binding;GO:0046872//metal ion binding	-
CAFS_SP_G_40607_path1	CAFS_SP_G_40607_path1	XP_027215917.1 longitudinals lacking protein, isoforms H/M/V-like isoform X2 [Penaeus vannamei]	-	-	-	-	GO:0030880//RNA polymerase complex	-	GO:0006352//DNA-templated transcription, initiation
CAFS_SP_G_43130_path1	CAFS_SP_G_43130_path1	XP_022195203.1 protein suppressor of sable-like, partial [Nilaparvata lugens]	-	-	-	-	GO:0005575//cellular_component;GO:0005622//intracellular;GO:0005623//cell;GO:0005634//nucleus;GO:0005654//nucleoplasm;GO:0005694//chromosome;GO:0005700//polytene chromosome;GO:0005737//cytoplasm;GO:0005829//cytosol;GO:0031974//membrane-enclosed lumen;GO:0031981//nuclear lumen;GO:0043226//organelle;GO:0043227//membrane-bounded organelle;GO:0043228//non-membrane-bounded organelle;GO:0043229//intrac…	GO:0000981//RNA polymerase II transcription factor activity, sequence-specific DNA binding;GO:0003674//molecular_function;GO:0003676//nucleic acid binding;GO:0003677//DNA binding;GO:0003700//transcription factor activity, sequence-specific DNA binding;GO:0003723//RNA binding;GO:0003729//mRNA binding;GO:0003730//mRNA 3'-UTR binding;GO:0005488//binding;GO:0005515//protein binding;GO:0017091//AU-ric…	GO:0000165//MAPK cascade;GO:0000288//nuclear-transcribed mRNA catabolic process, deadenylation-dependent decay;GO:0000956//nuclear-transcribed mRNA catabolic process;GO:0001775//cell activation;GO:0002376//immune system process;GO:0002520//immune system development;GO:0002521//leukocyte differentiation;GO:0002682//regulation of immune system process;GO:0002694//regulation of leukocyte activation;…
CAFS_SP_G_43694_path1	CAFS_SP_G_43694_path1	ROT80644.1 labial [Penaeus vannamei]	Cellular Processes	Cellular community - eukaryotes	ko04550//Signaling pathways regulating pluripotency of stem cells	K09301	GO:0005575//cellular_component;GO:0005622//intracellular;GO:0005623//cell;GO:0005634//nucleus;GO:0005654//nucleoplasm;GO:0005737//cytoplasm;GO:0031974//membrane-enclosed lumen;GO:0031981//nuclear lumen;GO:0043226//organelle;GO:0043227//membrane-bounded organelle;GO:0043229//intracellular organelle;GO:0043231//intracellular membrane-bounded organelle;GO:0043233//organelle lumen;GO:0044422//organel…	GO:0000981//RNA polymerase II transcription factor activity, sequence-specific DNA binding;GO:0001067//regulatory region nucleic acid binding;GO:0001228//transcriptional activator activity, RNA polymerase II transcription regulatory region sequence-specific binding;GO:0003674//molecular_function;GO:0003676//nucleic acid binding;GO:0003677//DNA binding;GO:0003700//transcription factor activity, se…	GO:0000902//cell morphogenesis;GO:0000904//cell morphogenesis involved in differentiation;GO:0001101//response to acid chemical;GO:0001501//skeletal system development;GO:0001568//blood vessel development;GO:0001709//cell fate determination;GO:0001944//vasculature development;GO:0003002//regionalization;GO:0003008//system process;GO:0006139//nucleobase-containing compound metabolic process;GO:000…
CAFS_SP_G_50823_path1	CAFS_SP_G_50823_path1	XP_027216758.1 paired box protein Pax-5-like isoform X7 [Penaeus vannamei]	-	-	-	-	GO:0005575//cellular_component;GO:0005622//intracellular;GO:0005623//cell;GO:0005634//nucleus;GO:0043226//organelle;GO:0043227//membrane-bounded organelle;GO:0043229//intracellular organelle;GO:0043231//intracellular membrane-bounded organelle;GO:0044424//intracellular part;GO:0044464//cell part	GO:0000976//transcription regulatory region sequence-specific DNA binding;GO:0000981//RNA polymerase II transcription factor activity, sequence-specific DNA binding;GO:0001067//regulatory region nucleic acid binding;GO:0001158//enhancer sequence-specific DNA binding;GO:0003674//molecular_function;GO:0003676//nucleic acid binding;GO:0003677//DNA binding;GO:0003690//double-stranded DNA binding;GO:0…	GO:0001654//eye development;GO:0001745//compound eye morphogenesis;GO:0006355//regulation of transcription, DNA-templated;GO:0006357//regulation of transcription from RNA polymerase II promoter;GO:0007275//multicellular organism development;GO:0007399//nervous system development;GO:0007423//sensory organ development;GO:0008150//biological_process;GO:0009653//anatomical structure morphogenesis;GO:…
CAFS_SP_G_54711_path1	CAFS_SP_G_54711_path1	XP_027209390.1 transcription factor A, mitochondrial-like [Penaeus vannamei]	Human Diseases;Environmental Information Processing	Neurodegenerative diseases;Signal transduction	ko05016//Huntington disease;ko04371//Apelin signaling pathway	K11830;K11830	GO:0000228//nuclear chromosome;GO:0000781//chromosome, telomeric region;GO:0000784//nuclear chromosome, telomeric region;GO:0005575//cellular_component;GO:0005622//intracellular;GO:0005623//cell;GO:0005634//nucleus;GO:0005694//chromosome;GO:0005737//cytoplasm;GO:0005739//mitochondrion;GO:0005759//mitochondrial matrix;GO:0005829//cytosol;GO:0009295//nucleoid;GO:0031974//membrane-enclosed lumen;GO:…	GO:0000988//transcription factor activity, protein binding;GO:0001018//mitochondrial RNA polymerase regulatory region DNA binding;GO:0001067//regulatory region nucleic acid binding;GO:0001221//transcription cofactor binding;GO:0001223//transcription coactivator binding;GO:0003674//molecular_function;GO:0003676//nucleic acid binding;GO:0003677//DNA binding;GO:0003682//chromatin binding;GO:0003700/…	GO:0000002//mitochondrial genome maintenance;GO:0000959//mitochondrial RNA metabolic process;GO:0006139//nucleobase-containing compound metabolic process;GO:0006259//DNA metabolic process;GO:0006260//DNA replication;GO:0006261//DNA-dependent DNA replication;GO:0006264//mitochondrial DNA replication;GO:0006351//transcription, DNA-templated;GO:0006352//DNA-templated transcription, initiation;GO:000…
CAFS_SP_G_55059_path1	CAFS_SP_G_55059_path1	XP_027236052.1 protein maelstrom homolog [Penaeus vannamei]	-	-	-	-	GO:0005575//cellular_component;GO:0005622//intracellular;GO:0005623//cell;GO:0005634//nucleus;GO:0005737//cytoplasm;GO:0043226//organelle;GO:0043227//membrane-bounded organelle;GO:0043229//intracellular organelle;GO:0043231//intracellular membrane-bounded organelle;GO:0044424//intracellular part;GO:0044464//cell part	GO:0003674//molecular_function;GO:0003676//nucleic acid binding;GO:0003677//DNA binding;GO:0005488//binding;GO:0097159//organic cyclic compound binding;GO:1901363//heterocyclic compound binding	GO:0000003//reproduction;GO:0007049//cell cycle;GO:0007275//multicellular organism development;GO:0008150//biological_process;GO:0009892//negative regulation of metabolic process;GO:0009987//cellular process;GO:0010468//regulation of gene expression;GO:0010605//negative regulation of macromolecule metabolic process;GO:0010629//negative regulation of gene expression;GO:0016458//gene silencing;GO:0…
CAFS_SP_G_56789_path1	CAFS_SP_G_56789_path1	AET06181.1 ecdysone receptor [Callinectes sapidus]	Cellular Processes	Cell growth and death	ko04214//Apoptosis - fly	K14034	GO:0005575//cellular_component;GO:0005622//intracellular;GO:0005623//cell;GO:0005634//nucleus;GO:0005667//transcription factor complex;GO:0005694//chromosome;GO:0005700//polytene chromosome;GO:0005737//cytoplasm;GO:0008230//ecdysone receptor holocomplex;GO:0008231//repressor ecdysone receptor complex;GO:0008232//activator ecdysone receptor complex;GO:0030425//dendrite;GO:0032991//macromolecular c…	GO:0000976//transcription regulatory region sequence-specific DNA binding;GO:0000977//RNA polymerase II regulatory region sequence-specific DNA binding;GO:0000981//RNA polymerase II transcription factor activity, sequence-specific DNA binding;GO:0000982//transcription factor activity, RNA polymerase II core promoter proximal region sequence-specific binding;GO:0001012//RNA polymerase II regulator…	GO:0000003//reproduction;GO:0000902//cell morphogenesis;GO:0000904//cell morphogenesis involved in differentiation;GO:0001655//urogenital system development;GO:0001667//ameboidal-type cell migration;GO:0001700//embryonic development via the syncytial blastoderm;GO:0002009//morphogenesis of an epithelium;GO:0002064//epithelial cell development;GO:0002065//columnar/cuboidal epithelial cell differen…
CAFS_SP_G_5705_path1	CAFS_SP_G_5705_path1	XP_027222540.1 uncharacterized protein LOC113814686 [Penaeus vannamei]	Environmental Information Processing	Signal transduction	ko04350//TGF-beta signaling pathway	K17696	-	GO:0046983//protein dimerization activity	-
CAFS_SP_G_58631_path1	CAFS_SP_G_58631_path1	XP_027223666.1 zinc finger protein 90-like [Penaeus vannamei]	-	-	-	-	GO:0005634//nucleus	GO:0003677//DNA binding;GO:0003887//DNA-directed DNA polymerase activity;GO:0004017//adenylate kinase activity;GO:0005506//iron ion binding;GO:0008134//transcription factor binding;GO:0008270//zinc ion binding;GO:0016151//nickel cation binding;GO:0019904//protein domain specific binding;GO:0033743//peptide-methionine (R)-S-oxide reductase activity	GO:0006260//DNA replication;GO:0035556//intracellular signal transduction;GO:0051604//protein maturation;GO:0055114//oxidation-reduction process
CAFS_SP_G_60135_path1	CAFS_SP_G_60135_path1	ROT78179.1 Broad-complex protein isoform 6 variant 1 [Penaeus vannamei]	-	-	-	-	-	GO:0003677//DNA binding;GO:0005515//protein binding	-
CAFS_SP_G_6432_path1	CAFS_SP_G_6432_path1	XP_027211528.1 fork head domain transcription factor slp2-like [Penaeus vannamei]	Environmental Information Processing	Signal transduction	ko04068//FoxO signaling pathway	K09385	GO:0005575//cellular_component;GO:0005622//intracellular;GO:0005623//cell;GO:0005634//nucleus;GO:0043226//organelle;GO:0043227//membrane-bounded organelle;GO:0043229//intracellular organelle;GO:0043231//intracellular membrane-bounded organelle;GO:0044424//intracellular part;GO:0044464//cell part	GO:0000981//RNA polymerase II transcription factor activity, sequence-specific DNA binding;GO:0003674//molecular_function;GO:0003676//nucleic acid binding;GO:0003677//DNA binding;GO:0003700//transcription factor activity, sequence-specific DNA binding;GO:0005488//binding;GO:0043565//sequence-specific DNA binding;GO:0097159//organic cyclic compound binding;GO:1901363//heterocyclic compound binding	GO:0000122//negative regulation of transcription from RNA polymerase II promoter;GO:0000902//cell morphogenesis;GO:0000904//cell morphogenesis involved in differentiation;GO:0001708//cell fate specification;GO:0001709//cell fate determination;GO:0001764//neuron migration;GO:0002052//positive regulation of neuroblast proliferation;GO:0002119//nematode larval development;GO:0002164//larval developm…
CAFS_SP_G_65255_path1	CAFS_SP_G_65255_path1	XP_027222718.1 zinc finger protein 511-like [Penaeus vannamei]	-	-	-	-	-	GO:0030674//protein binding, bridging;GO:0046872//metal ion binding;GO:0051015//actin filament binding	-
CAFS_SP_G_67206_path1	CAFS_SP_G_67206_path1	XP_027231797.1 nuclear transcription factor Y subunit gamma-like isoform X2 [Penaeus vannamei]	Human Diseases;Organismal Systems	Infectious diseases;Immune system	ko05152//Tuberculosis;ko04612//Antigen processing and presentation	K08066;K08066	GO:0000776//kinetochore;GO:0005575//cellular_component;GO:0005622//intracellular;GO:0005623//cell;GO:0005634//nucleus;GO:0005654//nucleoplasm;GO:0005667//transcription factor complex;GO:0016602//CCAAT-binding factor complex;GO:0031974//membrane-enclosed lumen;GO:0031981//nuclear lumen;GO:0032991//macromolecular complex;GO:0032993//protein-DNA complex;GO:0043226//organelle;GO:0043227//membrane-bou…	GO:0000976//transcription regulatory region sequence-specific DNA binding;GO:0000977//RNA polymerase II regulatory region sequence-specific DNA binding;GO:0000978//RNA polymerase II core promoter proximal region sequence-specific DNA binding;GO:0000980//RNA polymerase II distal enhancer sequence-specific DNA binding;GO:0000981//RNA polymerase II transcription factor activity, sequence-specific DN…	GO:0000429//carbon catabolite regulation of transcription from RNA polymerase II promoter;GO:0000436//carbon catabolite activation of transcription from RNA polymerase II promoter;GO:0000902//cell morphogenesis;GO:0000904//cell morphogenesis involved in differentiation;GO:0006139//nucleobase-containing compound metabolic process;GO:0006281//DNA repair;GO:0006351//transcription, DNA-templated;GO:0…
CAFS_SP_G_68256_path1	CAFS_SP_G_68256_path1	XP_027229799.1 zinc finger protein 252-like [Penaeus vannamei]	Human Diseases	Infectious diseases	ko05168//Herpes simplex infection	K09228	-	-	-
CAFS_SP_G_6849_path1	CAFS_SP_G_6849_path1	ROT74802.1 putative PR domain zinc finger protein 13-like [Penaeus vannamei]	-	-	-	-	GO:0005575//cellular_component;GO:0005622//intracellular;GO:0005623//cell;GO:0005634//nucleus;GO:0043226//organelle;GO:0043227//membrane-bounded organelle;GO:0043229//intracellular organelle;GO:0043231//intracellular membrane-bounded organelle;GO:0044424//intracellular part;GO:0044464//cell part	GO:0000981//RNA polymerase II transcription factor activity, sequence-specific DNA binding;GO:0003674//molecular_function;GO:0003676//nucleic acid binding;GO:0003677//DNA binding;GO:0003682//chromatin binding;GO:0003700//transcription factor activity, sequence-specific DNA binding;GO:0003824//catalytic activity;GO:0004017//adenylate kinase activity;GO:0005488//binding;GO:0008168//methyltransferas…	GO:0000122//negative regulation of transcription from RNA polymerase II promoter;GO:0006139//nucleobase-containing compound metabolic process;GO:0006325//chromatin organization;GO:0006351//transcription, DNA-templated;GO:0006355//regulation of transcription, DNA-templated;GO:0006357//regulation of transcription from RNA polymerase II promoter;GO:0006464//cellular protein modification process;GO:0…
CAFS_SP_G_6980_path1	CAFS_SP_G_6980_path1	RXG60296.1 Early growth response protein 1 [Armadillidium vulgare]	-	-	-	-	-	GO:0003676//nucleic acid binding;GO:0008270//zinc ion binding	GO:0006351//transcription, DNA-templated
CAFS_SP_G_69913_path1	CAFS_SP_G_69913_path1	ROT78921.1 putative regulator of sex-limitation [Penaeus vannamei]	Human Diseases	Infectious diseases	ko05168//Herpes simplex infection	K09228	GO:0005575//cellular_component;GO:0005622//intracellular;GO:0005623//cell;GO:0005634//nucleus;GO:0005654//nucleoplasm;GO:0016604//nuclear body;GO:0031974//membrane-enclosed lumen;GO:0031981//nuclear lumen;GO:0043226//organelle;GO:0043227//membrane-bounded organelle;GO:0043229//intracellular organelle;GO:0043231//intracellular membrane-bounded organelle;GO:0043233//organelle lumen;GO:0044422//orga…	GO:0000981//RNA polymerase II transcription factor activity, sequence-specific DNA binding;GO:0003674//molecular_function;GO:0003676//nucleic acid binding;GO:0003677//DNA binding;GO:0003700//transcription factor activity, sequence-specific DNA binding;GO:0003824//catalytic activity;GO:0005488//binding;GO:0008168//methyltransferase activity;GO:0016740//transferase activity;GO:0016741//transferase …	GO:0006139//nucleobase-containing compound metabolic process;GO:0006351//transcription, DNA-templated;GO:0006355//regulation of transcription, DNA-templated;GO:0006357//regulation of transcription from RNA polymerase II promoter;GO:0006725//cellular aromatic compound metabolic process;GO:0006807//nitrogen compound metabolic process;GO:0008150//biological_process;GO:0008152//metabolic process;GO:0…
CAFS_SP_G_70130_path1	CAFS_SP_G_70130_path1	XP_027237960.1 uncharacterized protein LOC113829071 isoform X2 [Penaeus vannamei]	-	-	-	-	GO:0005575//cellular_component;GO:0005622//intracellular;GO:0005623//cell;GO:0005634//nucleus;GO:0005654//nucleoplasm;GO:0016604//nuclear body;GO:0016607//nuclear speck;GO:0031974//membrane-enclosed lumen;GO:0031981//nuclear lumen;GO:0043226//organelle;GO:0043227//membrane-bounded organelle;GO:0043229//intracellular organelle;GO:0043231//intracellular membrane-bounded organelle;GO:0043233//organe…	GO:0000976//transcription regulatory region sequence-specific DNA binding;GO:0000977//RNA polymerase II regulatory region sequence-specific DNA binding;GO:0000978//RNA polymerase II core promoter proximal region sequence-specific DNA binding;GO:0000981//RNA polymerase II transcription factor activity, sequence-specific DNA binding;GO:0000982//transcription factor activity, RNA polymerase II core …	GO:0000122//negative regulation of transcription from RNA polymerase II promoter;GO:0006139//nucleobase-containing compound metabolic process;GO:0006351//transcription, DNA-templated;GO:0006355//regulation of transcription, DNA-templated;GO:0006357//regulation of transcription from RNA polymerase II promoter;GO:0006725//cellular aromatic compound metabolic process;GO:0006807//nitrogen compound me…
CAFS_SP_G_7226_path1	CAFS_SP_G_7226_path1	KFB48414.1 AGAP004994-PA-like protein [Anopheles sinensis]	-	-	-	-	GO:0005634//nucleus;GO:0042025//host cell nucleus	GO:0003700//transcription factor activity, sequence-specific DNA binding	GO:0006355//regulation of transcription, DNA-templated
CAFS_SP_G_76811_path1	CAFS_SP_G_76811_path1	XP_027232784.1 zinc finger and BTB domain-containing protein 7A-like [Penaeus vannamei]	-	-	-	-	GO:0005575//cellular_component;GO:0005622//intracellular;GO:0005623//cell;GO:0005634//nucleus;GO:0005694//chromosome;GO:0005700//polytene chromosome;GO:0043226//organelle;GO:0043227//membrane-bounded organelle;GO:0043228//non-membrane-bounded organelle;GO:0043229//intracellular organelle;GO:0043231//intracellular membrane-bounded organelle;GO:0043232//intracellular non-membrane-bounded organelle;…	GO:0003674//molecular_function;GO:0003676//nucleic acid binding;GO:0003677//DNA binding;GO:0003680//AT DNA binding;GO:0003690//double-stranded DNA binding;GO:0003700//transcription factor activity, sequence-specific DNA binding;GO:0005488//binding;GO:0005515//protein binding;GO:0043565//sequence-specific DNA binding;GO:0097159//organic cyclic compound binding;GO:1901363//heterocyclic compound bin…	GO:0000003//reproduction;GO:0002009//morphogenesis of an epithelium;GO:0002165//instar larval or pupal development;GO:0003006//developmental process involved in reproduction;GO:0006139//nucleobase-containing compound metabolic process;GO:0006351//transcription, DNA-templated;GO:0006355//regulation of transcription, DNA-templated;GO:0006357//regulation of transcription from RNA polymerase II promo…
CAFS_SP_G_76858_path1	CAFS_SP_G_76858_path1	-	-	-	-	-	GO:0005575//cellular_component;GO:0005622//intracellular;GO:0005623//cell;GO:0005634//nucleus;GO:0043226//organelle;GO:0043227//membrane-bounded organelle;GO:0043229//intracellular organelle;GO:0043231//intracellular membrane-bounded organelle;GO:0044424//intracellular part;GO:0044464//cell part	GO:0000976//transcription regulatory region sequence-specific DNA binding;GO:0000977//RNA polymerase II regulatory region sequence-specific DNA binding;GO:0000981//RNA polymerase II transcription factor activity, sequence-specific DNA binding;GO:0001012//RNA polymerase II regulatory region DNA binding;GO:0001067//regulatory region nucleic acid binding;GO:0001227//transcriptional repressor activit…	GO:0000122//negative regulation of transcription from RNA polymerase II promoter;GO:0006355//regulation of transcription, DNA-templated;GO:0006357//regulation of transcription from RNA polymerase II promoter;GO:0008150//biological_process;GO:0009889//regulation of biosynthetic process;GO:0009890//negative regulation of biosynthetic process;GO:0009892//negative regulation of metabolic process;GO:0…
CAFS_SP_G_77681_path1	CAFS_SP_G_77681_path1	XP_027219770.1 T-box transcription factor TBX6-like isoform X1 [Penaeus vannamei]	-	-	-	-	GO:0000228//nuclear chromosome;GO:0000785//chromatin;GO:0000790//nuclear chromatin;GO:0005575//cellular_component;GO:0005622//intracellular;GO:0005623//cell;GO:0005634//nucleus;GO:0005694//chromosome;GO:0031974//membrane-enclosed lumen;GO:0031981//nuclear lumen;GO:0043226//organelle;GO:0043227//membrane-bounded organelle;GO:0043228//non-membrane-bounded organelle;GO:0043229//intracellular organel…	GO:0001067//regulatory region nucleic acid binding;GO:0003674//molecular_function;GO:0003676//nucleic acid binding;GO:0003677//DNA binding;GO:0003700//transcription factor activity, sequence-specific DNA binding;GO:0005488//binding;GO:0044212//transcription regulatory region DNA binding;GO:0097159//organic cyclic compound binding;GO:1901363//heterocyclic compound binding	GO:0001503//ossification;GO:0001525//angiogenesis;GO:0001568//blood vessel development;GO:0001570//vasculogenesis;GO:0001655//urogenital system development;GO:0001704//formation of primary germ layer;GO:0001707//mesoderm formation;GO:0001756//somitogenesis;GO:0001822//kidney development;GO:0001837//epithelial to mesenchymal transition;GO:0001889//liver development;GO:0001944//vasculature developm…
CAFS_SP_G_80935_path1	CAFS_SP_G_80935_path1	-	-	-	-	-	-	GO:0003677//DNA binding;GO:0004017//adenylate kinase activity	-
CAFS_SP_G_83724_path1	CAFS_SP_G_83724_path1	XP_027207557.1 histone H2A deubiquitinase MYSM1-like [Penaeus vannamei]	-	-	-	-	GO:0005575//cellular_component;GO:0005622//intracellular;GO:0005623//cell;GO:0005634//nucleus;GO:0005654//nucleoplasm;GO:0005886//plasma membrane;GO:0016020//membrane;GO:0031974//membrane-enclosed lumen;GO:0031981//nuclear lumen;GO:0043226//organelle;GO:0043227//membrane-bounded organelle;GO:0043229//intracellular organelle;GO:0043231//intracellular membrane-bounded organelle;GO:0043233//organell…	GO:0000981//RNA polymerase II transcription factor activity, sequence-specific DNA binding;GO:0003674//molecular_function;GO:0003676//nucleic acid binding;GO:0003677//DNA binding;GO:0003700//transcription factor activity, sequence-specific DNA binding;GO:0003712//transcription cofactor activity;GO:0003713//transcription coactivator activity;GO:0003824//catalytic activity;GO:0004843//thiol-depende…	GO:0006139//nucleobase-containing compound metabolic process;GO:0006325//chromatin organization;GO:0006338//chromatin remodeling;GO:0006351//transcription, DNA-templated;GO:0006355//regulation of transcription, DNA-templated;GO:0006357//regulation of transcription from RNA polymerase II promoter;GO:0006464//cellular protein modification process;GO:0006508//proteolysis;GO:0006725//cellular aromati…
CAFS_SP_G_87389_path1	CAFS_SP_G_87389_path1	XP_027233182.1 deformed epidermal autoregulatory factor 1 homolog [Penaeus vannamei]	-	-	-	-	GO:0001650//fibrillar center;GO:0005575//cellular_component;GO:0005576//extracellular region;GO:0005622//intracellular;GO:0005623//cell;GO:0005634//nucleus;GO:0005667//transcription factor complex;GO:0005694//chromosome;GO:0005700//polytene chromosome;GO:0005730//nucleolus;GO:0005737//cytoplasm;GO:0031974//membrane-enclosed lumen;GO:0031981//nuclear lumen;GO:0032991//macromolecular complex;GO:004…	GO:0000976//transcription regulatory region sequence-specific DNA binding;GO:0000977//RNA polymerase II regulatory region sequence-specific DNA binding;GO:0000981//RNA polymerase II transcription factor activity, sequence-specific DNA binding;GO:0001012//RNA polymerase II regulatory region DNA binding;GO:0001067//regulatory region nucleic acid binding;GO:0001227//transcriptional repressor activit…	GO:0000003//reproduction;GO:0000122//negative regulation of transcription from RNA polymerase II promoter;GO:0001501//skeletal system development;GO:0001662//behavioral fear response;GO:0001838//embryonic epithelial tube formation;GO:0001841//neural tube formation;GO:0001843//neural tube closure;GO:0002009//morphogenesis of an epithelium;GO:0002209//behavioral defense response;GO:0002682//regulat…
CAFS_SP_G_88202_path1	CAFS_SP_G_88202_path1	XP_030078505.1 THAP domain-containing protein 2-like [Microcaecilia unicolor]	-	-	-	-	-	GO:0004803//transposase activity	GO:0006313//transposition, DNA-mediated
CAFS_SP_G_90198_path1	CAFS_SP_G_90198_path1	ROT82576.1 Homeobox protein GBX-1 [Penaeus vannamei]	-	-	-	-	GO:0005575//cellular_component;GO:0005622//intracellular;GO:0005623//cell;GO:0005634//nucleus;GO:0043226//organelle;GO:0043227//membrane-bounded organelle;GO:0043229//intracellular organelle;GO:0043231//intracellular membrane-bounded organelle;GO:0044424//intracellular part;GO:0044464//cell part	GO:0000976//transcription regulatory region sequence-specific DNA binding;GO:0000977//RNA polymerase II regulatory region sequence-specific DNA binding;GO:0000979//RNA polymerase II core promoter sequence-specific DNA binding;GO:0000981//RNA polymerase II transcription factor activity, sequence-specific DNA binding;GO:0000988//transcription factor activity, protein binding;GO:0000989//transcripti…	GO:0000902//cell morphogenesis;GO:0000904//cell morphogenesis involved in differentiation;GO:0001525//angiogenesis;GO:0001568//blood vessel development;GO:0001569//patterning of blood vessels;GO:0001667//ameboidal-type cell migration;GO:0001755//neural crest cell migration;GO:0001763//morphogenesis of a branching structure;GO:0001944//vasculature development;GO:0002009//morphogenesis of an epithe…
CAFS_SP_G_91265_path1	CAFS_SP_G_91265_path1	-	-	-	-	-	-	GO:0003677//DNA binding;GO:0003899//DNA-directed RNA polymerase activity	GO:0006351//transcription, DNA-templated
CAFS_SP_G_92191_path1	CAFS_SP_G_92191_path1	XP_014288948.1 uncharacterized protein LOC106688815 [Halyomorpha halys]	-	-	-	-	GO:0005575//cellular_component	GO:0003674//molecular_function;GO:0003677//DNA binding;GO:0008270//zinc ion binding;GO:0046872//metal ion binding	GO:0008150//biological_process
SpO_Gene001809	SpO_Gene001809	XP_027225514.1 transcription factor 12-like isoform X7 [Penaeus vannamei]	-	-	-	-	-	GO:0046983//protein dimerization activity	-
SpO_Gene002490	SpO_Gene002490	ABF54965.1 snail-like zinc-finger protein, partial [Callinectes sapidus]	Environmental Information Processing;Cellular Processes	Signal transduction;Cellular community - eukaryotes	ko04390//Hippo signaling pathway;ko04520//Adherens junction	K05706;K05706	GO:0000228//nuclear chromosome;GO:0000785//chromatin;GO:0000790//nuclear chromatin;GO:0005575//cellular_component;GO:0005622//intracellular;GO:0005623//cell;GO:0005634//nucleus;GO:0005654//nucleoplasm;GO:0005694//chromosome;GO:0005737//cytoplasm;GO:0031974//membrane-enclosed lumen;GO:0031981//nuclear lumen;GO:0043226//organelle;GO:0043227//membrane-bounded organelle;GO:0043228//non-membrane-bound…	GO:0000976//transcription regulatory region sequence-specific DNA binding;GO:0000977//RNA polymerase II regulatory region sequence-specific DNA binding;GO:0000981//RNA polymerase II transcription factor activity, sequence-specific DNA binding;GO:0000982//transcription factor activity, RNA polymerase II core promoter proximal region sequence-specific binding;GO:0001012//RNA polymerase II regulator…	GO:0000122//negative regulation of transcription from RNA polymerase II promoter;GO:0001501//skeletal system development;GO:0001503//ossification;GO:0001649//osteoblast differentiation;GO:0001667//ameboidal-type cell migration;GO:0001708//cell fate specification;GO:0001709//cell fate determination;GO:0001763//morphogenesis of a branching structure;GO:0001817//regulation of cytokine production;GO:…
SpO_Gene002552	SpO_Gene002552	-	-	-	-	-	GO:0000315//organellar large ribosomal subunit;GO:0005840//ribosome;GO:0022625//cytosolic large ribosomal subunit	GO:0003676//nucleic acid binding;GO:0003677//DNA binding;GO:0003735//structural constituent of ribosome;GO:0003899//DNA-directed RNA polymerase activity;GO:0004519//endonuclease activity;GO:0008270//zinc ion binding;GO:0009973//adenylyl-sulfate reductase activity;GO:0016151//nickel cation binding	GO:0006281//DNA repair;GO:0006351//transcription, DNA-templated;GO:0006412//translation;GO:0010134//sulfate assimilation via adenylyl sulfate reduction;GO:0051604//protein maturation
SpO_Gene002721	SpO_Gene002721	XP_027218622.1 zinc finger protein PLAG1-like, partial [Penaeus vannamei]	-	-	-	-	GO:0005575//cellular_component;GO:0005622//intracellular;GO:0005623//cell;GO:0005634//nucleus;GO:0005737//cytoplasm;GO:0005829//cytosol;GO:0043226//organelle;GO:0043227//membrane-bounded organelle;GO:0043229//intracellular organelle;GO:0043231//intracellular membrane-bounded organelle;GO:0044424//intracellular part;GO:0044444//cytoplasmic part;GO:0044464//cell part	GO:0000976//transcription regulatory region sequence-specific DNA binding;GO:0000977//RNA polymerase II regulatory region sequence-specific DNA binding;GO:0000978//RNA polymerase II core promoter proximal region sequence-specific DNA binding;GO:0000981//RNA polymerase II transcription factor activity, sequence-specific DNA binding;GO:0000987//core promoter proximal region sequence-specific DNA bi…	GO:0000122//negative regulation of transcription from RNA polymerase II promoter;GO:0006139//nucleobase-containing compound metabolic process;GO:0006351//transcription, DNA-templated;GO:0006355//regulation of transcription, DNA-templated;GO:0006357//regulation of transcription from RNA polymerase II promoter;GO:0006725//cellular aromatic compound metabolic process;GO:0006807//nitrogen compound me…
SpO_Gene005644	SpO_Gene005644	XP_027219303.1 uncharacterized protein LOC113811711 [Penaeus vannamei]	-	-	-	-	GO:0005575//cellular_component;GO:0005615//extracellular space;GO:0005622//intracellular;GO:0005623//cell;GO:0005634//nucleus;GO:0005737//cytoplasm;GO:0043226//organelle;GO:0043227//membrane-bounded organelle;GO:0043229//intracellular organelle;GO:0043231//intracellular membrane-bounded organelle;GO:0044424//intracellular part;GO:0044464//cell part	GO:0003674//molecular_function;GO:0003700//transcription factor activity, sequence-specific DNA binding	GO:0006139//nucleobase-containing compound metabolic process;GO:0006260//DNA replication;GO:0006351//transcription, DNA-templated;GO:0006355//regulation of transcription, DNA-templated;GO:0006357//regulation of transcription from RNA polymerase II promoter;GO:0006725//cellular aromatic compound metabolic process;GO:0006807//nitrogen compound metabolic process;GO:0008150//biological_process;GO:000…
SpO_Gene006770	SpO_Gene006770	XP_011781605.1 PREDICTED: Krueppel-like factor 6 [Colobus angolensis palliatus]	-	-	-	-	-	-	GO:0006270//DNA replication initiation
SpO_Gene007688	SpO_Gene007688	XP_029647572.1 zinc finger protein ZFAT-like isoform X2 [Octopus vulgaris]	-	-	-	-	GO:0005634//nucleus	GO:0008270//zinc ion binding	GO:0006355//regulation of transcription, DNA-templated
SpO_Gene008074	SpO_Gene008074	XP_027239134.1 protein glass-like [Penaeus vannamei]	-	-	-	-	GO:0000124//SAGA complex;GO:0005575//cellular_component;GO:0005622//intracellular;GO:0005623//cell;GO:0005634//nucleus;GO:0016021//integral component of membrane;GO:0043226//organelle;GO:0043227//membrane-bounded organelle;GO:0043229//intracellular organelle;GO:0043231//intracellular membrane-bounded organelle;GO:0044424//intracellular part;GO:0044464//cell part	GO:0000976//transcription regulatory region sequence-specific DNA binding;GO:0000977//RNA polymerase II regulatory region sequence-specific DNA binding;GO:0000978//RNA polymerase II core promoter proximal region sequence-specific DNA binding;GO:0000981//RNA polymerase II transcription factor activity, sequence-specific DNA binding;GO:0000982//transcription factor activity, RNA polymerase II core …	GO:0000003//reproduction;GO:0000122//negative regulation of transcription from RNA polymerase II promoter;GO:0001655//urogenital system development;GO:0001822//kidney development;GO:0002009//morphogenesis of an epithelium;GO:0002165//instar larval or pupal development;GO:0003002//regionalization;GO:0003006//developmental process involved in reproduction;GO:0006139//nucleobase-containing compound …
loci000510	loci000510	ARO76396.1 hypoxia inducible factor 1 beta [Scylla paramamosain]	Human Diseases;Human Diseases;Environmental Information Processing;Human Diseases;Human Diseases	Cancers;Endocrine and metabolic diseases;Signal transduction;Cancers;Cancers	ko05200//Pathways in cancer;ko04934//Cushing syndrome;ko04066//HIF-1 signaling pathway;ko05204//Chemical carcinogenesis;ko05211//Renal cell carcinoma	K09097;K09097;K09097;K09097;K09097	GO:0005575//cellular_component;GO:0005622//intracellular;GO:0005623//cell;GO:0005634//nucleus;GO:0005667//transcription factor complex;GO:0005737//cytoplasm;GO:0032991//macromolecular complex;GO:0043226//organelle;GO:0043227//membrane-bounded organelle;GO:0043229//intracellular organelle;GO:0043231//intracellular membrane-bounded organelle;GO:0044422//organelle part;GO:0044424//intracellular part…	GO:0000981//RNA polymerase II transcription factor activity, sequence-specific DNA binding;GO:0000982//transcription factor activity, RNA polymerase II core promoter proximal region sequence-specific binding;GO:0001077//transcriptional activator activity, RNA polymerase II core promoter proximal region sequence-specific binding;GO:0001085//RNA polymerase II transcription factor binding;GO:0001228…	GO:0000003//reproduction;GO:0000122//negative regulation of transcription from RNA polymerase II promoter;GO:0001666//response to hypoxia;GO:0001708//cell fate specification;GO:0003006//developmental process involved in reproduction;GO:0006139//nucleobase-containing compound metabolic process;GO:0006351//transcription, DNA-templated;GO:0006355//regulation of transcription, DNA-templated;GO:000635…
loci001616	loci001616	XP_027232808.1 Krueppel-like factor 16 [Penaeus vannamei]	Organismal Systems	Environmental adaptation	ko04714//Thermogenesis	K22411	GO:0005575//cellular_component;GO:0005622//intracellular;GO:0005623//cell;GO:0005634//nucleus;GO:0043226//organelle;GO:0043227//membrane-bounded organelle;GO:0043229//intracellular organelle;GO:0043231//intracellular membrane-bounded organelle;GO:0044424//intracellular part;GO:0044464//cell part	GO:0000976//transcription regulatory region sequence-specific DNA binding;GO:0000981//RNA polymerase II transcription factor activity, sequence-specific DNA binding;GO:0000987//core promoter proximal region sequence-specific DNA binding;GO:0001067//regulatory region nucleic acid binding;GO:0003674//molecular_function;GO:0003676//nucleic acid binding;GO:0003677//DNA binding;GO:0003690//double-stra…	GO:0006139//nucleobase-containing compound metabolic process;GO:0006351//transcription, DNA-templated;GO:0006355//regulation of transcription, DNA-templated;GO:0006357//regulation of transcription from RNA polymerase II promoter;GO:0006366//transcription from RNA polymerase II promoter;GO:0006725//cellular aromatic compound metabolic process;GO:0006807//nitrogen compound metabolic process;GO:0006…
loci002269	loci002269	XP_027233326.1 zinc finger protein 431-like [Penaeus vannamei]	Human Diseases	Infectious diseases	ko05168//Herpes simplex infection	K09228	-	-	-
loci002736	loci002736	KAB7495107.1 Transcription factor RFX3 [Armadillidium nasatum]	-	-	-	-	GO:0005575//cellular_component;GO:0005622//intracellular;GO:0005623//cell;GO:0005634//nucleus;GO:0043226//organelle;GO:0043227//membrane-bounded organelle;GO:0043229//intracellular organelle;GO:0043231//intracellular membrane-bounded organelle;GO:0044424//intracellular part;GO:0044464//cell part	GO:0000976//transcription regulatory region sequence-specific DNA binding;GO:0000977//RNA polymerase II regulatory region sequence-specific DNA binding;GO:0000978//RNA polymerase II core promoter proximal region sequence-specific DNA binding;GO:0000987//core promoter proximal region sequence-specific DNA binding;GO:0001012//RNA polymerase II regulatory region DNA binding;GO:0001067//regulatory re…	GO:0000902//cell morphogenesis;GO:0000904//cell morphogenesis involved in differentiation;GO:0003008//system process;GO:0006355//regulation of transcription, DNA-templated;GO:0006357//regulation of transcription from RNA polymerase II promoter;GO:0007275//multicellular organism development;GO:0007399//nervous system development;GO:0007600//sensory perception;GO:0007605//sensory perception of soun…
loci002792	loci002792	XP_027220861.1 DNA-binding protein Ikaros-like [Penaeus vannamei]	-	-	-	-	-	GO:0003677//DNA binding	-
loci004868	loci004868	XP_027207795.1 ZZ-type zinc finger-containing protein 3-like isoform X2 [Penaeus vannamei]	-	-	-	-	GO:0000123//histone acetyltransferase complex;GO:0005575//cellular_component;GO:0005622//intracellular;GO:0005623//cell;GO:0005634//nucleus;GO:0005654//nucleoplasm;GO:0005671//Ada2/Gcn5/Ada3 transcription activator complex;GO:0031248//protein acetyltransferase complex;GO:0031974//membrane-enclosed lumen;GO:0031981//nuclear lumen;GO:0032991//macromolecular complex;GO:0043226//organelle;GO:0043227/…	GO:0003674//molecular_function;GO:0003676//nucleic acid binding;GO:0003677//DNA binding;GO:0005488//binding;GO:0008270//zinc ion binding;GO:0097159//organic cyclic compound binding;GO:1901363//heterocyclic compound binding	GO:0006325//chromatin organization;GO:0006338//chromatin remodeling;GO:0006464//cellular protein modification process;GO:0006473//protein acetylation;GO:0006475//internal protein amino acid acetylation;GO:0006807//nitrogen compound metabolic process;GO:0006996//organelle organization;GO:0008150//biological_process;GO:0008152//metabolic process;GO:0009987//cellular process;GO:0016043//cellular com…
